# Supplementary material for: Deconvolution of the hematopoietic stem cell microenvironment reveals a high degree of specialization and conservation
Source: iScience. 2022 Apr 8;25(5):104225. doi: 10.1016/j.isci.2022.104225 (PMC9046238; doi:10.1016/j.isci.2022.104225)
Supplement: Table S9. Gene Set Enrichment in Human integrated data (GSE Human), related to Figure 6 [file mmc10.xlsx]

## Sheet: S9
Table S9 Gene Set Enrichment in Human integrated data (GSE Human), related to Figure 6
Cluster	ID	Description	GeneRatio	BgRatio	pvalue	p.adjust	geneID	Count
0	GO:0043312	neutrophil degranulation	16/48	485/17913	6.63323e-14	2.59875e-11	S100A9/MMP9/CDA/S100P/GCA/FPR1/PGLYRP1/CKAP4/ITGB2/C5AR1/ORM1/CYSTM1/PYGL/HEBP2/SDCBP/FTH1	16
0	GO:0002283	neutrophil activation involved in immune response	16/48	488/17913	7.29468e-14	2.59875e-11	S100A9/MMP9/CDA/S100P/GCA/FPR1/PGLYRP1/CKAP4/ITGB2/C5AR1/ORM1/CYSTM1/PYGL/HEBP2/SDCBP/FTH1	16
0	GO:0002446	neutrophil mediated immunity	16/48	499/17913	1.02819e-13	2.59875e-11	S100A9/MMP9/CDA/S100P/GCA/FPR1/PGLYRP1/CKAP4/ITGB2/C5AR1/ORM1/CYSTM1/PYGL/HEBP2/SDCBP/FTH1	16
0	GO:0042119	neutrophil activation	16/48	499/17913	1.02819e-13	2.59875e-11	S100A9/MMP9/CDA/S100P/GCA/FPR1/PGLYRP1/CKAP4/ITGB2/C5AR1/ORM1/CYSTM1/PYGL/HEBP2/SDCBP/FTH1	16
0	GO:0030593	neutrophil chemotaxis	6/48	60/17913	1.202e-08	2.43045e-06	S100A9/ITGB2/C5AR1/CKLF/CSF3R/JAML	6
1	GO:0070493	thrombin-activated receptor signaling pathway	3/47	12/17913	3.66313e-06	0.00500017	F2R/PLEK/SNCA	3
1	GO:0007596	blood coagulation	7/47	331/17913	2.301e-05	0.00880998	HIST1H3H/CLEC1B/GP9/ILK/F2R/PLEK/H3F3B	7
1	GO:0007599	hemostasis	7/47	336/17913	2.53303e-05	0.00880998	HIST1H3H/CLEC1B/GP9/ILK/F2R/PLEK/H3F3B	7
1	GO:0050817	coagulation	7/47	337/17913	2.58168e-05	0.00880998	HIST1H3H/CLEC1B/GP9/ILK/F2R/PLEK/H3F3B	7
1	GO:0030168	platelet activation	5/47	152/17913	4.73981e-05	0.0129397	CLEC1B/GP9/ILK/F2R/PLEK	5
2	GO:0043312	neutrophil degranulation	32/50	485/17913	2.89978e-38	2.1589e-35	S100A8/CAMP/LCN2/LTF/RETN/OLFM4/CRISP3/PGLYRP1/MMP8/HP/CEACAM8/S100P/ORM1/CHIT1/TCN1/ANXA3/CYBB/BPI/CDA/GCA/CPNE3/CYSTM1/LTA4H/ARG1/CKAP4/ITGB2/CLEC12A/RAB31/MMP9/RAB27A/ITGAM/PYGL	32
2	GO:0002283	neutrophil activation involved in immune response	32/50	488/17913	3.54499e-38	2.1589e-35	S100A8/CAMP/LCN2/LTF/RETN/OLFM4/CRISP3/PGLYRP1/MMP8/HP/CEACAM8/S100P/ORM1/CHIT1/TCN1/ANXA3/CYBB/BPI/CDA/GCA/CPNE3/CYSTM1/LTA4H/ARG1/CKAP4/ITGB2/CLEC12A/RAB31/MMP9/RAB27A/ITGAM/PYGL	32
2	GO:0002446	neutrophil mediated immunity	32/50	499/17913	7.32453e-38	2.23032e-35	S100A8/CAMP/LCN2/LTF/RETN/OLFM4/CRISP3/PGLYRP1/MMP8/HP/CEACAM8/S100P/ORM1/CHIT1/TCN1/ANXA3/CYBB/BPI/CDA/GCA/CPNE3/CYSTM1/LTA4H/ARG1/CKAP4/ITGB2/CLEC12A/RAB31/MMP9/RAB27A/ITGAM/PYGL	32
2	GO:0042119	neutrophil activation	32/50	499/17913	7.32453e-38	2.23032e-35	S100A8/CAMP/LCN2/LTF/RETN/OLFM4/CRISP3/PGLYRP1/MMP8/HP/CEACAM8/S100P/ORM1/CHIT1/TCN1/ANXA3/CYBB/BPI/CDA/GCA/CPNE3/CYSTM1/LTA4H/ARG1/CKAP4/ITGB2/CLEC12A/RAB31/MMP9/RAB27A/ITGAM/PYGL	32
2	GO:0019730	antimicrobial humoral response	7/50	106/17913	1.68503e-08	4.10473e-06	S100A8/CAMP/LCN2/LTF/PGLYRP1/BPI/ROMO1	7
3	GO:0030218	erythrocyte differentiation	7/47	112/17913	1.58158e-08	7.91323e-06	ALAS2/BPGM/RHAG/SOX6/EPB42/FAM210B/KLF1	7
3	GO:0048821	erythrocyte development	5/47	33/17913	2.24371e-08	7.91323e-06	BPGM/RHAG/SOX6/EPB42/FAM210B	5
3	GO:0034101	erythrocyte homeostasis	7/47	120/17913	2.55661e-08	7.91323e-06	ALAS2/BPGM/RHAG/SOX6/EPB42/FAM210B/KLF1	7
3	GO:0020027	hemoglobin metabolic process	4/47	13/17913	2.92271e-08	7.91323e-06	ALAS2/CAT/EPB42/EIF2AK1	4
3	GO:0055072	iron ion homeostasis	6/47	74/17913	3.79598e-08	8.22209e-06	SLC25A37/TFRC/ALAS2/RHAG/EPB42/EIF2AK1	6
4	GO:0006413	translational initiation	142	183/17913	3.03929e-13	3.32802e-10	RPL38/RPS4Y1/RPS16/RPS10/RPL23A/RPL37/RPL34/EIF4B/EIF3F/EIF3H/RPL36A	11
4	GO:0019080	viral gene expression	10/42	191/17913	1.64119e-11	8.9855e-09	LEF1/RPL38/RPS4Y1/RPS16/RPS10/RPL23A/RPL37/RPL34/EIF3F/RPL36A	10
4	GO:0006614	SRP-dependent cotranslational protein targeting to membrane	8/42	103/17913	9.10321e-11	2.92679e-08	RPL38/RPS4Y1/RPS16/RPS10/RPL23A/RPL37/RPL34/RPL36A	8
4	GO:0006613	cotranslational protein targeting to membrane	8/42	106/17913	1.14881e-10	2.92679e-08	RPL38/RPS4Y1/RPS16/RPS10/RPL23A/RPL37/RPL34/RPL36A	8
4	GO:0045047	protein targeting to ER	8/42	108/17913	1.33643e-10	2.92679e-08	RPL38/RPS4Y1/RPS16/RPS10/RPL23A/RPL37/RPL34/RPL36A	8
5	GO:0030217	T cell differentiation	10/44	234/17913	2.00807e-10	1.86109e-07	CD3D/IL7R/CCR7/TCF7/CD3E/CD27/LCK/BCL11B/PTPRC/FOXP1	10
5	GO:0030098	lymphocyte differentiation	144	325/17913	2.66441e-10	1.86109e-07	CD3D/IL7R/CCR7/TCF7/CD3E/CD27/LCK/BCL11B/ATM/PTPRC/FOXP1	11
5	GO:0002521	leukocyte differentiation	12/44	485/17913	1.30131e-09	6.05977e-07	CD3D/IL7R/CCR7/TCF7/CD3E/CD27/LCK/BCL11B/ATM/PTPRC/FOXP1/JUNB	12
5	GO:0050851	antigen receptor-mediated signaling pathway	9/44	224/17913	3.08672e-09	1.07804e-06	CD3D/CCR7/CD3G/TRAC/CD3E/TRBC1/LCK/PTPRC/FOXP1	9
5	GO:0042110	T cell activation	144	443/17913	6.8759e-09	1.92113e-06	CD3D/IL7R/CCR7/CD3G/TCF7/CD3E/CD27/LCK/BCL11B/PTPRC/FOXP1	11
6	GO:0030168	platelet activation	147	152/17913	1.526e-13	1.91818e-10	PF4/TLN1/CD9/TREML1/MYL9/FLNA/ITGA2B/MPIG6B/MYL12A/MYH9/ACTG1	11
6	GO:0002576	platelet degranulation	10/47	128/17913	1.00577e-12	4.86831e-10	PPBP/PF4/TLN1/CD9/CLU/F13A1/SPARC/FLNA/ITGA2B/TMSB4X	10
6	GO:0007596	blood coagulation	13/47	331/17913	1.85167e-12	4.86831e-10	PF4/TLN1/CD9/TREML1/MYL9/F13A1/PRKAR2B/FLNA/ITGA2B/MPIG6B/MYL12A/MYH9/ACTG1	13
6	GO:0070527	platelet aggregation	8/47	58/17913	2.08392e-12	4.86831e-10	TLN1/CD9/MYL9/FLNA/ITGA2B/MYL12A/MYH9/ACTG1	8
6	GO:0007599	hemostasis	13/47	336/17913	2.23814e-12	4.86831e-10	PF4/TLN1/CD9/TREML1/MYL9/F13A1/PRKAR2B/FLNA/ITGA2B/MPIG6B/MYL12A/MYH9/ACTG1	13
7	GO:0006778	porphyrin-containing compound metabolic process	6/47	37/17913	5.123e-10	4.18037e-07	BLVRB/HMBS/SPTA1/UROD/SLC25A39/TMEM14C	6
7	GO:0006779	porphyrin-containing compound biosynthetic process	5/47	26/17913	6.30439e-09	2.21159e-06	HMBS/SPTA1/UROD/SLC25A39/TMEM14C	5
7	GO:0033013	tetrapyrrole metabolic process	6/47	59/17913	9.50897e-09	2.21159e-06	BLVRB/HMBS/SPTA1/UROD/SLC25A39/TMEM14C	6
7	GO:0033014	tetrapyrrole biosynthetic process	5/47	29/17913	1.1315e-08	2.21159e-06	HMBS/SPTA1/UROD/SLC25A39/TMEM14C	5
7	GO:0042168	heme metabolic process	5/47	30/17913	1.35514e-08	2.21159e-06	BLVRB/HMBS/UROD/SLC25A39/TMEM14C	5
8	GO:0071346	cellular response to interferon-gamma	10/45	153/17913	3.79244e-12	2.90657e-09	HLA-DPA1/HLA-DRA/HLA-DRB1/HLA-DQB1/HLA-DRB5/AIF1/VIM/HLA-DPB1/HLA-B/MT2A	10
8	GO:0043312	neutrophil degranulation	14/45	485/17913	7.30976e-12	2.90657e-09	CST3/CD14/CTSS/FCN1/GSTP1/TYROBP/ANXA2/PSAP/FTL/COTL1/FCER1G/CYBA/S100A12/SRP14	14
8	GO:0002283	neutrophil activation involved in immune response	14/45	488/17913	7.93877e-12	2.90657e-09	CST3/CD14/CTSS/FCN1/GSTP1/TYROBP/ANXA2/PSAP/FTL/COTL1/FCER1G/CYBA/S100A12/SRP14	14
8	GO:0002446	neutrophil mediated immunity	14/45	499/17913	1.06956e-11	2.90657e-09	CST3/CD14/CTSS/FCN1/GSTP1/TYROBP/ANXA2/PSAP/FTL/COTL1/FCER1G/CYBA/S100A12/SRP14	14
8	GO:0042119	neutrophil activation	14/45	499/17913	1.06956e-11	2.90657e-09	CST3/CD14/CTSS/FCN1/GSTP1/TYROBP/ANXA2/PSAP/FTL/COTL1/FCER1G/CYBA/S100A12/SRP14	14
9	GO:0006614	SRP-dependent cotranslational protein targeting to membrane	8/47	103/17913	2.36865e-10	1.43785e-07	RPSA/RPS19/RPS27/RPL23A/RPL13A/RPL13/RPL21/RPL27	8
9	GO:0006613	cotranslational protein targeting to membrane	8/47	106/17913	2.98696e-10	1.43785e-07	RPSA/RPS19/RPS27/RPL23A/RPL13A/RPL13/RPL21/RPL27	8
9	GO:0045047	protein targeting to ER	8/47	108/17913	3.47308e-10	1.43785e-07	RPSA/RPS19/RPS27/RPL23A/RPL13A/RPL13/RPL21/RPL27	8
9	GO:0072599	establishment of protein localization to endoplasmic reticulum	8/47	112/17913	4.65487e-10	1.44534e-07	RPSA/RPS19/RPS27/RPL23A/RPL13A/RPL13/RPL21/RPL27	8
9	GO:0000184	nuclear-transcribed mRNA catabolic process, nonsense-mediated decay	8/47	118/17913	7.0783e-10	1.49564e-07	RPSA/RPS19/RPS27/RPL23A/RPL13A/RPL13/RPL21/RPL27	8
10	GO:0071346	cellular response to interferon-gamma	6/44	153/17913	1.90037e-06	0.00122033	CCL3/JAK1/EVL/HLA-A/HLA-C/CCL5	6
10	GO:0019835	cytolysis	4/44	40/17913	2.71255e-06	0.00122033	GZMA/PRF1/GZMM/GZMH	4
10	GO:0034341	response to interferon-gamma	6/44	173/17913	3.87406e-06	0.00122033	CCL3/JAK1/EVL/HLA-A/HLA-C/CCL5	6
10	GO:0002694	regulation of leukocyte activation	8/44	492/17913	2.27162e-05	0.0053667	CST7/CD160/CCL3/RUNX3/CTSC/RAC2/CCL5/CD2	8
10	GO:1903978	regulation of microglial cell activation	3/44	31/17913	5.92368e-05	0.00997407	CST7/CCL3/CTSC	3
11	GO:0002576	platelet degranulation	8/47	128/17913	1.35677e-09	2.33228e-06	TIMP3/FN1/SELENOP/TF/GAS6/RARRES2/CFD/TIMP1	8
11	GO:0043062	extracellular structure organization	147	387/17913	3.60188e-09	3.09581e-06	FN1/TNC/APOE/COL1A2/FBLN1/DCN/LUM/VCAM1/GAS6/FBN1/TIMP1	11
11	GO:0030198	extracellular matrix organization	10/47	334/17913	1.24693e-08	7.14493e-06	FN1/TNC/COL1A2/FBLN1/DCN/LUM/VCAM1/GAS6/FBN1/TIMP1	10
11	GO:0043687	post-translational protein modification	10/47	360/17913	2.53644e-08	1.09003e-05	IGFBP5/FN1/TNC/APOE/TF/IGFBP7/CP/GAS6/FBN1/TIMP1	10
11	GO:0009612	response to mechanical stimulus	7/47	200/17913	8.38986e-07	0.000288443	TNC/CXCL12/DCN/MDK/JUN/FOSB/NFKBIA	7
12	GO:0000184	nuclear-transcribed mRNA catabolic process, nonsense-mediated decay	28/48	118/17913	3.98571e-50	2.54288e-47	RPLP1/RPL39/RPL37A/RPS20/RPLP0/RPS8/RPL7/RPL36/RPL27A/RPS14/RPLP2/RPS11/RPL12/RPL28/RPL41/RPS18/RPS12/RPS26/RPL9/RPS29/RPS7/RPL35A/RPL13A/RPL26/RPL31/RPS25/PABPC1/RPS15A	28
12	GO:0006614	SRP-dependent cotranslational protein targeting to membrane	27/48	103/17913	1.60112e-49	5.10758e-47	RPLP1/RPL39/RPL37A/RPS20/RPLP0/RPS8/RPL7/RPL36/RPL27A/RPS14/RPLP2/RPS11/RPL12/RPL28/RPL41/RPS18/RPS12/RPS26/RPL9/RPS29/RPS7/RPL35A/RPL13A/RPL26/RPL31/RPS25/RPS15A	27
12	GO:0006613	cotranslational protein targeting to membrane	27/48	106/17913	3.89277e-49	8.27862e-47	RPLP1/RPL39/RPL37A/RPS20/RPLP0/RPS8/RPL7/RPL36/RPL27A/RPS14/RPLP2/RPS11/RPL12/RPL28/RPL41/RPS18/RPS12/RPS26/RPL9/RPS29/RPS7/RPL35A/RPL13A/RPL26/RPL31/RPS25/RPS15A	27
12	GO:0045047	protein targeting to ER	27/48	108/17913	6.92633e-49	1.10475e-46	RPLP1/RPL39/RPL37A/RPS20/RPLP0/RPS8/RPL7/RPL36/RPL27A/RPS14/RPLP2/RPS11/RPL12/RPL28/RPL41/RPS18/RPS12/RPS26/RPL9/RPS29/RPS7/RPL35A/RPL13A/RPL26/RPL31/RPS25/RPS15A	27
12	GO:0072599	establishment of protein localization to endoplasmic reticulum	27/48	112/17913	2.11493e-48	2.69866e-46	RPLP1/RPL39/RPL37A/RPS20/RPLP0/RPS8/RPL7/RPL36/RPL27A/RPS14/RPLP2/RPS11/RPL12/RPL28/RPL41/RPS18/RPS12/RPS26/RPL9/RPS29/RPS7/RPL35A/RPL13A/RPL26/RPL31/RPS25/RPS15A	27
13	GO:0050852	T cell receptor signaling pathway	8/46	180/17913	1.67555e-08	1.3639e-05	CD3G/CD3D/TRAC/CD3E/CD247/PTPRC/ZAP70/SKAP1	8
13	GO:0050851	antigen receptor-mediated signaling pathway	8/46	224/17913	9.14769e-08	3.72311e-05	CD3G/CD3D/TRAC/CD3E/CD247/PTPRC/ZAP70/SKAP1	8
13	GO:0045061	thymic T cell selection	4/46	19/17913	1.43389e-07	3.89063e-05	CD3D/CD3E/PTPRC/ZAP70	4
13	GO:0002429	immune response-activating cell surface receptor signaling pathway	9/46	399/17913	6.55369e-07	0.000133368	CD3G/CD3D/TRAC/CD3E/CD247/MYO1G/PTPRC/ZAP70/SKAP1	9
13	GO:0002768	immune response-regulating cell surface receptor signaling pathway	9/46	434/17913	1.31731e-06	0.000214459	CD3G/CD3D/TRAC/CD3E/CD247/MYO1G/PTPRC/ZAP70/SKAP1	9
14	GO:0006614	SRP-dependent cotranslational protein targeting to membrane	25/48	103/17913	1.17111e-44	1.48146e-41	RPL35/RPS5/RPL8/RPS6/RPL7A/RPL15/RPL5/RPS4X/RPL10A/RPL3/RPL14/RPL23/RPL6/RPS3A/RPS23/RPS3/RPS24/RPS21/RPL11/RPL32/RPL18/RPL10/RPS13/RPS27A/RPL19	25
14	GO:0006613	cotranslational protein targeting to membrane	25/48	106/17913	2.63819e-44	1.66866e-41	RPL35/RPS5/RPL8/RPS6/RPL7A/RPL15/RPL5/RPS4X/RPL10A/RPL3/RPL14/RPL23/RPL6/RPS3A/RPS23/RPS3/RPS24/RPS21/RPL11/RPL32/RPL18/RPL10/RPS13/RPS27A/RPL19	25
14	GO:0045047	protein targeting to ER	25/48	108/17913	4.46831e-44	1.88414e-41	RPL35/RPS5/RPL8/RPS6/RPL7A/RPL15/RPL5/RPS4X/RPL10A/RPL3/RPL14/RPL23/RPL6/RPS3A/RPS23/RPS3/RPS24/RPS21/RPL11/RPL32/RPL18/RPL10/RPS13/RPS27A/RPL19	25
14	GO:0072599	establishment of protein localization to endoplasmic reticulum	25/48	112/17913	1.24059e-43	3.92337e-41	RPL35/RPS5/RPL8/RPS6/RPL7A/RPL15/RPL5/RPS4X/RPL10A/RPL3/RPL14/RPL23/RPL6/RPS3A/RPS23/RPS3/RPS24/RPS21/RPL11/RPL32/RPL18/RPL10/RPS13/RPS27A/RPL19	25
14	GO:0000184	nuclear-transcribed mRNA catabolic process, nonsense-mediated decay	25/48	118/17913	5.32316e-43	1.34676e-40	RPL35/RPS5/RPL8/RPS6/RPL7A/RPL15/RPL5/RPS4X/RPL10A/RPL3/RPL14/RPL23/RPL6/RPS3A/RPS23/RPS3/RPS24/RPS21/RPL11/RPL32/RPL18/RPL10/RPS13/RPS27A/RPL19	25
15	GO:0042113	B cell activation	8/43	215/17913	3.82131e-08	3.30543e-05	MS4A1/CD79A/CD22/TNFRSF13C/SWAP70/BANK1/POU2F2/MZB1	8
15	GO:0042100	B cell proliferation	5/43	71/17913	7.25956e-07	0.000313976	MS4A1/CD79A/CD22/TNFRSF13C/MZB1	5
15	GO:0046651	lymphocyte proliferation	7/43	244/17913	1.69377e-06	0.000386722	MS4A1/CD79A/CD22/TNFRSF13C/HLA-DMB/CD24/MZB1	7
15	GO:0032943	mononuclear cell proliferation	7/43	246/17913	1.78831e-06	0.000386722	MS4A1/CD79A/CD22/TNFRSF13C/HLA-DMB/CD24/MZB1	7
15	GO:0070661	leukocyte proliferation	7/43	270/17913	3.31398e-06	0.000573319	MS4A1/CD79A/CD22/TNFRSF13C/HLA-DMB/CD24/MZB1	7
