# Supplementary material for: Deconvolution of the hematopoietic stem cell microenvironment reveals a high degree of specialization and conservation
Source: iScience. 2022 Apr 8;25(5):104225. doi: 10.1016/j.isci.2022.104225 (PMC9046238; doi:10.1016/j.isci.2022.104225)
Supplement: Table S10. Genes from mouse endothelial clusters in Human data (mEC genes Human), related to Figure 7 [file mmc11.xlsx]

## Sheet: S10
Table S10 Genes from mouse endothelial clusters in Human data (mEC genes Human), related to Figure 7
gene	cluster	rank in mouse markers	avg_logFC in mouse
Kcne3	A1.1	4	5.3875
BC028528	A1.1	16	4.04882
Irx3	A1.1	17	4.04713
Bmp2k	A1.1	29	3.21473
Litaf	A1.1	31	3.08313
Pde4d	A1.1	40	2.58089
Nfkbia	A1.1	41	2.54842
Cdc42ep3	A1.1	49	2.26463
Tbxa2r	A1.1	51	2.17648
Clic1	A1.1	57	2.04022
Skil	A1.1	75	1.60388
Sox4	A1.1	80	1.55999
Gimap4	A1.1	87	1.42351
Lgals1	A1.1	90	1.36153
Rgs2	A1.1	94	1.32246
Cald1	A1.1	100	1.18467
Chd7	A1.1	101	1.1846
Atpif1	A1.1	111	1.011
Anxa3	A1.1	120	0.858787
Egfl7	A1.1	121	0.841893
Rgcc	A1.1	123	0.819825
Tsc22d1	A1.1	132	0.718623
Mxra8	A1.1	139	0.642173
Myct1	A1.1	142	0.602171
Jund	A1.1	146	0.571033
Ddit4	A1.1	152	0.523708
Icam2	A1.1	153	0.515099
Cyba	A1.1	159	0.473164
Eef1a1	A1.1	160	0.462662
Vim	A1.1	162	0.448455
Tcf4	A1.1	166	0.396817
Klf6	A1.1	168	0.366562
Fos	A1.1	176	0.340565
Upp1	A1.2	2	5.39327
Cdkn1c	A1.2	20	2.99193
Arl4a	A1.2	26	2.89251
Mxra8	A1.2	40	2.41006
Tbxa2r	A1.2	49	2.23893
Rbp7	A1.2	55	2.07175
Mcf2l	A1.2	77	1.65937
Glul	A1.2	82	1.59097
Gbp2	A1.2	83	1.57807
Frmd4b	A1.2	92	1.45064
Tnfsf10	A1.2	115	1.19537
Egfl7	A1.2	118	1.17065
Cald1	A1.2	125	1.08894
Lamb2	A1.2	134	0.99799
Arid5b	A1.2	155	0.850482
Skil	A1.2	172	0.702305
Zbtb20	A1.2	175	0.691088
Syne1	A1.2	177	0.671428
Cldn5	A1.2	190	0.591649
BC028528	A1.2	191	0.561521
Tsc22d1	A1.2	199	0.533142
Myct1	A1.2	202	0.523395
Sptbn1	A1.2	215	0.461196
Pycard	A1.2	218	0.452253
Ier2	A1.2	221	0.436208
Slfn5	A1.2	228	0.390837
Nfib	A1.2	247	0.257115
Mycbp2	A1.2	248	0.251039
Tbc1d4	A2.1	8	3.88367
Pim1	A2.1	12	3.08872
Pdk1	A2.1	14	2.69477
Map1b	A2.1	21	2.11174
Ypel2	A2.1	28	1.66531
Mylip	A2.1	29	1.61489
Stab1	A2.1	56	1.12795
Odc1	A2.1	57	1.1217
Tmcc1	A2.1	63	1.05451
Lmo4	A2.1	68	0.99266
Nfkbiz	A2.1	74	0.921391
S100a8	A2.1	83	0.84199
Mycbp2	A2.1	85	0.82014
F2r	A2.1	90	0.76358
Rbbp6	A2.1	91	0.752858
Slc16a1	A2.1	92	0.751963
Macf1	A2.1	93	0.749556
Insig1	A2.1	99	0.709837
Rgs2	A2.1	109	0.637915
Herc1	A2.1	114	0.613365
Top1	A2.1	115	0.612999
Il6st	A2.1	123	0.551283
Nrip1	A2.1	125	0.545242
Maf	A2.1	136	0.465665
Midn	A2.1	141	0.436616
Ccnl1	A2.1	142	0.43464
Nr4a2	A2.1	150	0.412623
Rps28	A2.1	153	0.411818
Nrp2	A2.1	162	0.366993
Gm1673	A2.1	164	0.352861
Lsp1	A2.4	25	4.99616
Ccdc80	A2.4	26	4.98188
Lhfp	A2.4	44	3.87773
Lgals3	A2.4	59	3.1349
Lmo4	A2.4	74	2.1949
Serpine2	A2.4	77	1.88213
Runx1	A2.4	79	1.6747
Serpine1	A2.4	82	1.6127
Zbtb20	A2.4	89	1.31555
Phlda1	A2.4	91	1.12756
Cdc42ep3	A2.4	92	1.10739
Rpl23	A2.4	96	0.569674
Rgs10	A2.5	11	6.12571
Stx11	A2.5	13	5.92787
Hba-a1	A2.5	23	5.14266
Hba-a1	A2.5	23	5.14266
Tsc22d1	A2.5	29	4.18242
Rasgrp2	A2.5	35	3.30108
Atpif1	A2.5	39	2.48879
Gm1673	A2.5	44	1.12992
Tspo	A2.5	51	0.454656
Cyba	A2.5	53	0.374748
Tfpi	A2.6	9	2.20693
Dab2	A2.6	13	1.68819
Tpt1	A2.6	32	0.741886
Il6st	A2.6	34	0.691042
Mndal	A2.6	37	0.646721
Rpl23	A2.6	40	0.621792
Nr4a2	A2.6	52	0.486219
Gm1673	A2.6	59	0.41266
Lgmn	A2.6	71	0.290778
Lyl1	A2.6	73	0.280424
Txnip	A2.7	1	4.71239
Ifrd1	A2.7	3	4.15348
Pim3	A2.7	12	3.25119
Ddit4	A2.7	15	2.9972
Jun	A2.7	20	2.79304
Rgs3	A2.7	21	2.77617
Cited2	A2.7	22	2.73587
Id2	A2.7	28	2.563
Gadd45g	A2.7	33	2.46298
Jund	A2.7	40	2.25064
Dusp1	A2.7	43	2.20218
Klf6	A2.7	45	2.14786
Rgcc	A2.7	47	2.05631
Odc1	A2.7	52	1.83383
Klf2	A2.7	61	1.68187
Apoe	A2.7	65	1.54112
Fos	A2.7	66	1.49885
Zfp36	A2.7	68	1.46551
Junb	A2.7	70	1.42009
Gata2	A2.7	84	1.1033
Rgs2	A2.7	85	1.07098
Lgmn	A2.7	90	1.0423
Sox4	A2.7	97	0.921623
Cdc42ep3	A2.7	99	0.860371
Ccnl1	A2.7	105	0.783287
Cldn5	A2.7	109	0.731031
Nfkbiz	A2.7	113	0.666641
Mylip	A2.7	118	0.622765
Car2	A2.7	123	0.576822
Nfkbia	A2.7	124	0.576482
Rbbp6	A2.7	129	0.544036
F2r	A2.7	131	0.522698
Gm1673	A2.7	136	0.483769
Clk1	A2.7	157	0.312218
Maf	A2.7	161	0.295158
Sertad1	A2.7	166	0.274499
Car2	A3	11	6.29632
Ube2c	A3	14	6.18617
E2f1	A3	32	4.95951
Atpif1	A3	49	3.95076
Arl4c	A3	68	3.46233
Tacc3	A3	73	3.1524
Clic1	A3	100	1.38658
Mast4	B1	20	5.4216
Alpl	B1	35	4.87843
Pik3r3	B1	48	4.50318
Pik3ip1	B1	54	4.24492
Cd81	B1	57	4.16414
Card19	B1	59	4.12683
Uaca	B1	61	4.03129
Ppp1r15a	B1	62	4.02745
Syne1	B1	66	3.8469
Atf3	B1	67	3.82091
Epas1	B1	71	3.69309
Ier2	B1	78	3.58929
Glul	B1	81	3.58265
Frmd4b	B1	83	3.54779
Tuba1a	B1	90	3.45629
Klf9	B1	92	3.39587
Cmip	B1	95	3.37804
Slc38a2	B1	99	3.26564
Pycard	B1	120	2.9476
Arid5b	B1	124	2.90796
Clec2d	B1	130	2.84913
Icam2	B1	132	2.84005
Junb	B1	138	2.78029
Pdgfa	B1	144	2.6834
Cldn5	B1	145	2.67179
S100a4	B1	150	2.61184
Tsc22d1	B1	158	2.54286
Lima1	B1	170	2.41642
Cald1	B1	172	2.40675
Lamb2	B1	173	2.40592
Tspo	B1	182	2.33063
Vim	B1	201	2.07612
Rbp7	B1	209	1.96183
Csrp1	B1	222	1.8264
Sertad1	B1	231	1.77563
Gata2	B1	234	1.69132
Pdgfb	B1	240	1.53003
Fos	B1	241	1.51264
Utrn	B1	246	1.46961
Rgs10	B1	250	1.40557
Mndal	B1	268	1.23203
Klf2	B1	274	1.16994
Zbtb20	B1	282	1.03281
S100a6	B1	283	1.00641
Sptbn1	B1	291	0.880113
Gsto1	B1	304	0.757129
Cdc42ep3	B1	306	0.699455
Anxa3	B1	308	0.663158
Gadd45g	B1	311	0.644128
Klf6	B1	313	0.642916
Jun	B1	315	0.610689
S100a11	B1	319	0.569066
Clic1	B1	322	0.538902
Lmna	B1	331	0.479466
Timp2	B2	1	9.17867
Fgl2	B2	12	5.48213
S100a10	B2	14	5.27017
S100a11	B2	20	4.89722
Cp	B2	25	4.43618
Anxa1	B2	29	4.27334
S100a4	B2	30	4.20512
Lmna	B2	31	4.19664
Lgals3	B2	35	3.89643
Prss23	B2	45	3.61779
S100a6	B2	51	3.40492
Serpine1	B2	55	3.31573
Rgs16	B2	61	3.09582
Utrn	B2	63	2.95916
Lyl1	B2	64	2.76591
Vim	B2	70	2.22612
Anxa5	B2	79	1.52416
Ifitm2	B2	93	0.956737
Pdgfa	B2	98	0.667525
Arl4a	B2	102	0.471527
Gm1673	B2	109	0.251667
Fgl2	B3.1	17	4.29113
Lgals3	B3.1	19	4.24374
Slfn2	B3.1	26	3.93859
Ifitm2	B3.1	32	3.75849
Rgs16	B3.1	50	2.7792
Atf3	B3.1	58	2.61906
Prss23	B3.1	64	2.42302
Gbp2	B3.1	68	2.25989
Tspo	B3.1	69	2.25777
Vim	B3.1	75	2.04483
Zbtb20	B3.1	78	1.9074
Lmna	B3.1	79	1.89187
S100a10	B3.1	86	1.40349
Eef1a1	B3.1	87	1.38445
Utrn	B3.1	94	1.08337
Apoe	B3.1	105	0.832601
S100a6	B3.1	106	0.782932
Nfib	B3.1	114	0.635561
Klf9	B3.1	116	0.599296
Myct1	B3.1	117	0.577067
S100a11	B3.1	120	0.544654
Sptbn1	B3.1	124	0.511542
Anxa5	B3.2	2	6.73982
Csrp1	B3.2	11	5.04314
Lgals1	B3.2	17	4.68411
Lmna	B3.2	20	4.55149
Serpine1	B3.2	22	4.39658
Prss23	B3.2	25	4.29046
S100a11	B3.2	27	4.1914
Anxa1	B3.2	31	3.97834
S100a6	B3.2	32	3.84887
S100a10	B3.2	38	3.59577
Cxcr4	B3.2	43	3.52723
S100a4	B3.2	55	3.24308
Vim	B3.2	57	3.24162
Lgals3	B3.2	60	3.20083
Tspo	B3.2	63	3.17255
Rgs16	B3.2	80	2.75435
Pdgfb	B3.2	81	2.72792
Dach1	B3.2	87	2.61164
Slc7a5	B3.2	88	2.60577
Clic1	B3.2	96	2.37949
Myct1	B3.2	112	1.8389
Arl4c	B3.2	122	1.59331
Tuba1a	B3.2	126	1.49516
Utrn	B3.2	132	1.32849
Map1b	B3.2	146	1.12707
Atpif1	B3.2	152	0.981733
Fos	B3.2	157	0.875385
Eef1a1	B3.2	158	0.875232
Sptbn1	B3.2	159	0.866739
Ifitm2	B3.2	160	0.831239
F2r	B3.2	169	0.660518
Nfib	B3.2	184	0.403588
Cyba	B3.2	193	0.258655
Cav2	B3.3	3	6.18087
Slfn5	B3.3	5	5.52139
Dach1	B3.3	17	4.44056
Anxa3	B3.3	29	4.05364
Mcf2l	B3.3	32	3.84256
Sptbn1	B3.3	40	3.56033
Rasgrp2	B3.3	48	3.33991
Ifitm2	B3.3	49	3.29468
S100a6	B3.3	53	3.06311
Rgs16	B3.3	55	3.00618
Anxa1	B3.3	56	2.99788
Gbp2	B3.3	60	2.94208
S100a10	B3.3	73	2.64509
Vim	B3.3	100	1.89513
Serpine1	B3.3	104	1.80209
S100a11	B3.3	105	1.78601
Tuba1a	B3.3	106	1.7496
Nfib	B3.3	110	1.66052
Gata2	B3.3	112	1.61141
Myct1	B3.3	113	1.57601
Klf6	B3.3	117	1.46832
Klf2	B3.3	118	1.42976
Mndal	B3.3	129	1.246
Jun	B3.3	136	1.1377
Zbtb20	B3.3	160	0.903289
Icam2	B3.3	171	0.671049
Lima1	B3.3	176	0.59648
Card19	B3.3	177	0.589638
Maf	B3.3	179	0.561644
Pdgfb	B3.3	189	0.440275
Syne1	B3.3	197	0.321275
Rgcc	B3.3	201	0.255644
Sned1	B3.4	6	3.19214
Pglyrp1	B3.4	12	2.61241
Slfn2	B3.4	24	2.05408
Utrn	B3.4	26	1.98226
Cp	B3.4	33	1.80781
Lyl1	B3.4	52	1.36167
Serpine1	B3.4	69	0.891196
Serpine2	B3.4	86	0.53453
