# Supplementary material for: Deconvolution of the hematopoietic stem cell microenvironment reveals a high degree of specialization and conservation
Source: iScience. 2022 Apr 8;25(5):104225. doi: 10.1016/j.isci.2022.104225 (PMC9046238; doi:10.1016/j.isci.2022.104225)
Supplement: Table S11. Genes from mouse mesenchymal clusters in Human data (mMSC genes Human), related to Figure 7 [file mmc12.xlsx]

## Sheet: S11
Table S11 Genes from mouse mesenchymal clusters in Human data (mMSC genes Human), related to Figure 7
gene	cluster	rank in mouse markers	avg_logFC in mouse
Col8a1	MSC_C1	3	4.29457
Rai14	MSC_C1	7	3.2343
Limch1	MSC_C1	8	3.14427
Ncam1	MSC_C1	13	2.75436
Olfml2b	MSC_C1	14	2.69334
Igf1	MSC_C1	16	2.59134
Tuba1c	MSC_C1	17	2.46918
Myl9	MSC_C1	18	2.46629
Palld	MSC_C1	19	2.42734
Wif1	MSC_C1	21	2.3707
Ppfibp2	MSC_C1	22	2.24671
Unc5b	MSC_C1	23	2.20336
St3gal6	MSC_C1	26	2.04084
Sned1	MSC_C1	27	1.96685
Ctsh	MSC_C1	28	1.94167
Ctsc	MSC_C1	29	1.85802
Hvcn1	MSC_C1	32	1.78245
Cnn2	MSC_C1	37	1.66393
Klhl24	MSC_C1	40	1.59829
Kctd12	MSC_C1	41	1.59106
Marcks	MSC_C1	46	1.40418
Map1b	MSC_C1	48	1.3681
Cd63	MSC_C1	50	1.29438
A2m	MSC_C1	53	1.21938
Olfml3	MSC_C1	54	1.19861
Lifr	MSC_C1	56	1.14317
Lmo4	MSC_C1	60	1.10141
Dlx5	MSC_C1	61	1.09886
Txnip	MSC_C1	66	0.980775
Vdr	MSC_C1	67	0.971467
Actb	MSC_C1	69	0.911651
Gadd45a	MSC_C1	70	0.904961
Cp	MSC_C1	74	0.858296
Dapk2	MSC_C1	75	0.84154
B2m	MSC_C1	76	0.832277
Rbms3	MSC_C1	77	0.829987
Rftn1	MSC_C1	79	0.778505
Ggt5	MSC_C1	83	0.757876
Serpine2	MSC_C1	84	0.756288
Maf	MSC_C1	86	0.7252
Ctsk	MSC_C1	87	0.723985
Zfhx4	MSC_C1	88	0.713631
Mpp6	MSC_C1	89	0.7079
Atp6v1b2	MSC_C1	90	0.644776
Rasgrp2	MSC_C1	93	0.578717
Lmo7	MSC_C1	96	0.540826
Tnc	MSC_C1	98	0.521277
Enah	MSC_C1	99	0.493918
Runx2	MSC_C1	106	0.394736
Spp1	MSC_C1	108	0.376204
Timp3	MSC_C1	111	0.300521
Nlk	MSC_C1	113	0.28687
Cdh11	MSC_C1	117	0.262572
Hspa5	MSC_C1	118	0.252693
Tmsb4x	MSC_C2_1	8	2.3122
Mmd	MSC_C2_1	9	2.20451
Nid1	MSC_C2_1	12	2.01955
Ece1	MSC_C2_1	14	1.96099
Ccdc71l	MSC_C2_1	17	1.91186
Ahnak	MSC_C2_1	18	1.84034
Crim1	MSC_C2_1	19	1.83281
Igfbp5	MSC_C2_1	23	1.76588
Fndc3b	MSC_C2_1	27	1.61275
Lepr	MSC_C2_1	32	1.40313
Per3	MSC_C2_1	34	1.37562
Slc5a3	MSC_C2_1	37	1.35572
Abat	MSC_C2_1	42	1.26327
Dst	MSC_C2_1	43	1.25007
Rbms3	MSC_C2_1	45	1.21662
Tnc	MSC_C2_1	46	1.21051
Nfkbiz	MSC_C2_1	47	1.20034
Phactr1	MSC_C2_1	48	1.17931
Lmo7	MSC_C2_1	51	1.15594
Klf10	MSC_C2_1	52	1.15119
Hnrnpll	MSC_C2_1	54	1.14797
Ccbe1	MSC_C2_1	55	1.11356
Mme	MSC_C2_1	60	1.06409
Tgfbr3	MSC_C2_1	61	1.05908
Slc6a6	MSC_C2_1	62	1.05154
Macf1	MSC_C2_1	63	0.997844
Maf	MSC_C2_1	65	0.976629
Sned1	MSC_C2_1	66	0.958642
Sptbn1	MSC_C2_1	67	0.91962
Chst15	MSC_C2_1	68	0.914229
Fstl1	MSC_C2_1	74	0.835696
Foxc1	MSC_C2_1	76	0.820434
Pgf	MSC_C2_1	81	0.799988
Zeb2	MSC_C2_1	84	0.791992
Tns1	MSC_C2_1	87	0.748909
Cdkn1c	MSC_C2_1	88	0.746417
Kitl	MSC_C2_1	89	0.745063
Lrp1	MSC_C2_1	92	0.723769
Actb	MSC_C2_1	93	0.714066
Fbn1	MSC_C2_1	102	0.64823
Gas6	MSC_C2_1	106	0.616958
Ebf1	MSC_C2_1	107	0.584381
Epas1	MSC_C2_1	109	0.55949
Nfib	MSC_C2_1	111	0.544917
Plekhh2	MSC_C2_1	113	0.519204
Fgf7	MSC_C2_1	114	0.51848
Cdh11	MSC_C2_1	115	0.511223
Igfbp4	MSC_C2_1	116	0.510232
Kdm6b	MSC_C2_1	120	0.499129
Tns3	MSC_C2_1	121	0.471185
G0s2	MSC_C2_1	124	0.446095
Ltbp1	MSC_C2_1	126	0.439747
Pdgfrb	MSC_C2_1	127	0.436627
Nrp1	MSC_C2_1	131	0.34385
Hmgb2	MSC_C2_1	132	0.342027
Marcks	MSC_C2_1	134	0.3144
Prrx1	MSC_C2_1	137	0.299479
Csf1	MSC_C2_1	141	0.282938
Sat1	MSC_C2_1	143	0.275387
Npc2	MSC_C2_3	1	3.62897
Cxcl12	MSC_C2_3	3	3.1253
Rarres2	MSC_C2_3	5	2.85968
Serping1	MSC_C2_3	6	2.69174
Rps2	MSC_C2_3	7	2.56688
Il7	MSC_C2_3	8	2.42661
Ifitm1	MSC_C2_3	11	2.24635
Igfbp3	MSC_C2_3	12	2.15084
Fst	MSC_C2_3	19	1.62812
Prdx4	MSC_C2_3	21	1.59427
C1ra	MSC_C2_3	23	1.5764
C1s1	MSC_C2_3	29	1.46793
Pltp	MSC_C2_3	31	1.44981
Rplp0	MSC_C2_3	34	1.39368
Tns1	MSC_C2_3	35	1.39319
Mgp	MSC_C2_3	36	1.36512
Igfbp7	MSC_C2_3	37	1.31244
Tmem176a	MSC_C2_3	41	1.24001
Apoe	MSC_C2_3	42	1.23153
Tmem140	MSC_C2_3	43	1.22562
Hp	MSC_C2_3	44	1.21386
Tmem176b	MSC_C2_3	47	1.15553
Cygb	MSC_C2_3	48	1.13942
Dhrs3	MSC_C2_3	49	1.13518
Fbln1	MSC_C2_3	52	1.09346
Mgst1	MSC_C2_3	57	0.94748
Gpm6b	MSC_C2_3	61	0.917352
Ibsp	MSC_C2_3	62	0.916949
Lgals3bp	MSC_C2_3	66	0.828111
Cebpa	MSC_C2_3	73	0.787438
1500009L16Rik	MSC_C2_3	82	0.693477
Pcolce	MSC_C2_3	83	0.67853
Plxdc2	MSC_C2_3	89	0.603105
Gadd45b	MSC_C2_3	90	0.602374
Trf	MSC_C2_3	91	0.602159
Emp2	MSC_C2_3	93	0.573811
Chst15	MSC_C2_3	95	0.559994
Angpt1	MSC_C2_3	96	0.552436
Gas6	MSC_C2_3	97	0.545179
Egfr	MSC_C2_3	98	0.538637
Mmp23	MSC_C2_3	100	0.505138
Rbpms	MSC_C2_3	102	0.492747
B2m	MSC_C2_3	103	0.484595
Fhl2	MSC_C2_3	107	0.44563
Pim3	MSC_C2_3	109	0.439969
Csf1	MSC_C2_3	110	0.418247
Smim1	MSC_C2_3	111	0.409993
Cdkn1c	MSC_C2_3	112	0.398244
Bgn	MSC_C2_3	114	0.382998
Fermt2	MSC_C2_3	117	0.372405
G0s2	MSC_C2_3	118	0.357789
Lpl	MSC_C2_3	121	0.32855
Bsg	MSC_C2_3	123	0.29956
Vcam1	MSC_C2_3	126	0.284144
S100a11	MSC_C2_3	128	0.276189
Bst2	MSC_C3	3	5.17857
Ifi44	MSC_C3	5	4.82596
Zbp1	MSC_C3	6	4.74432
Irf7	MSC_C3	9	4.46565
Ifit3	MSC_C3	10	4.21507
Mndal	MSC_C3	13	4.09827
Gbp2	MSC_C3	21	3.67314
Isg15	MSC_C3	33	3.33832
Plac8	MSC_C3	37	3.19245
Ifit1	MSC_C3	39	3.15231
Gbp5	MSC_C3	43	3.07177
Rsad2	MSC_C3	45	3.03725
Igsf10	MSC_C3	51	2.95254
Ifi204	MSC_C3	54	2.81129
Psmb9	MSC_C3	62	2.52293
Stat1	MSC_C3	66	2.31784
Synm	MSC_C3	74	2.14185
Snx10	MSC_C3	76	2.1241
Zbtb34	MSC_C3	84	2.00745
Pik3ip1	MSC_C3	86	1.99288
Stk38	MSC_C3	95	1.79664
Fnbp1l	MSC_C3	107	1.56449
Slfn5	MSC_C3	108	1.55336
Hgf	MSC_C3	116	1.43346
Ifitm1	MSC_C3	117	1.42031
Itpr1	MSC_C3	118	1.41688
Ptgir	MSC_C3	121	1.3466
Lgals3bp	MSC_C3	127	1.21577
Slc15a2	MSC_C3	133	1.14988
Tnfaip3	MSC_C3	135	1.14363
Slc45a4	MSC_C3	141	1.10187
Tmem44	MSC_C3	144	1.06789
Eno2	MSC_C3	151	1.02566
Arl4a	MSC_C3	152	1.01972
Nuak2	MSC_C3	158	0.93742
Rps6ka2	MSC_C3	166	0.908793
Timp3	MSC_C3	171	0.873267
Cp	MSC_C3	196	0.673315
Litaf	MSC_C3	205	0.539729
C1ra	MSC_C3	207	0.506079
Lpl	MSC_C3	212	0.474765
Tmem140	MSC_C3	213	0.471743
Rftn1	MSC_C3	214	0.452383
Tlk1	MSC_C3	219	0.39283
Gas7	MSC_C3	226	0.285675
Rhob	MSC_C4_1	1	4.36513
Klf6	MSC_C4_1	3	4.09726
Jun	MSC_C4_1	4	4.08252
Klf2	MSC_C4_1	8	3.60996
Dusp1	MSC_C4_1	10	3.46301
Junb	MSC_C4_1	12	3.4419
Pgrmc1	MSC_C4_1	13	3.40128
Jund	MSC_C4_1	14	3.39904
Slc38a2	MSC_C4_1	16	3.26547
Tob1	MSC_C4_1	17	3.22197
Tuba1a	MSC_C4_1	20	3.19524
Pdzrn4	MSC_C4_1	22	3.09949
Pparg	MSC_C4_1	25	3.08607
Fos	MSC_C4_1	26	3.0398
Id3	MSC_C4_1	32	2.90456
Stat3	MSC_C4_1	36	2.74502
Gadd45g	MSC_C4_1	38	2.63787
Ier2	MSC_C4_1	39	2.62185
Eepd1	MSC_C4_1	42	2.5029
Pim1	MSC_C4_1	43	2.48933
Cited2	MSC_C4_1	44	2.48148
Ptpn1	MSC_C4_1	45	2.40973
Maff	MSC_C4_1	46	2.3495
Zfp503	MSC_C4_1	47	2.32064
Hspa5	MSC_C4_1	52	2.22666
Nos1ap	MSC_C4_1	53	2.20932
Clec2d	MSC_C4_1	55	2.13361
Tsc22d3	MSC_C4_1	56	2.09858
Rgcc	MSC_C4_1	57	2.09744
Errfi1	MSC_C4_1	61	2.06276
Klf9	MSC_C4_1	62	2.05646
Socs3	MSC_C4_1	63	2.0247
Nfil3	MSC_C4_1	64	2.02362
Ubb	MSC_C4_1	66	1.99693
Nfkbia	MSC_C4_1	67	1.99198
Glul	MSC_C4_1	69	1.98722
Klf4	MSC_C4_1	71	1.96757
Btg2	MSC_C4_1	72	1.96
Rgs2	MSC_C4_1	73	1.94403
Zfp36l2	MSC_C4_1	75	1.90965
Arrdc4	MSC_C4_1	76	1.88613
Spry1	MSC_C4_1	81	1.78665
Plpp3	MSC_C4_1	82	1.78502
Sgk1	MSC_C4_1	85	1.69888
Irx3	MSC_C4_1	86	1.68697
Txn1	MSC_C4_1	87	1.67599
Odc1	MSC_C4_1	88	1.63065
Clk1	MSC_C4_1	91	1.5741
Ghr	MSC_C4_1	92	1.5715
Hmox1	MSC_C4_1	93	1.56876
Ppp1r15a	MSC_C4_1	95	1.53503
Rgs3	MSC_C4_1	96	1.53173
Cebpb	MSC_C4_1	97	1.53111
Cebpa	MSC_C4_1	98	1.53061
Trib1	MSC_C4_1	102	1.42616
Myc	MSC_C4_1	103	1.42104
Rasl11a	MSC_C4_1	104	1.41007
Vcam1	MSC_C4_1	105	1.38864
Vegfc	MSC_C4_1	108	1.29809
Fhl2	MSC_C4_1	109	1.29795
Acox1	MSC_C4_1	110	1.26806
Pim3	MSC_C4_1	112	1.24052
Gng11	MSC_C4_1	113	1.23125
Sphk1	MSC_C4_1	116	1.21983
Ier3	MSC_C4_1	117	1.18722
Sox4	MSC_C4_1	118	1.18347
Id2	MSC_C4_1	120	1.15033
Dusp6	MSC_C4_1	121	1.13813
Ifrd1	MSC_C4_1	122	1.1316
Hsp90ab1	MSC_C4_1	123	1.09701
Sertad1	MSC_C4_1	124	1.08988
Serpine1	MSC_C4_1	126	1.0764
Nr4a1	MSC_C4_1	127	1.07021
Fam43a	MSC_C4_1	129	1.04434
Marcksl1	MSC_C4_1	133	0.939538
Anxa1	MSC_C4_1	134	0.928664
Ftl1	MSC_C4_1	135	0.927546
Trf	MSC_C4_1	137	0.888061
Ehd3	MSC_C4_1	138	0.88336
Dapk1	MSC_C4_1	139	0.86035
Socs1	MSC_C4_1	140	0.854771
Atf3	MSC_C4_1	143	0.838286
Zfp36l1	MSC_C4_1	145	0.815241
Ddit4	MSC_C4_1	150	0.779127
Fth1	MSC_C4_1	153	0.740025
Kdm6b	MSC_C4_1	155	0.727849
Phlda1	MSC_C4_1	156	0.72272
Runx1	MSC_C4_1	158	0.719905
Plxdc2	MSC_C4_1	160	0.692693
Mycbp2	MSC_C4_1	163	0.659178
Zeb2	MSC_C4_1	167	0.623312
Adrb2	MSC_C4_1	170	0.571006
Rftn1	MSC_C4_1	172	0.567205
Ebf1	MSC_C4_1	174	0.556972
Slc9a3r1	MSC_C4_1	175	0.539532
Fermt2	MSC_C4_1	180	0.492637
Lpl	MSC_C4_1	183	0.468467
Mylk	MSC_C4_1	184	0.442553
Zfp36	MSC_C4_1	186	0.425627
Dhrs3	MSC_C4_1	187	0.42238
Palld	MSC_C4_1	190	0.384041
Klf7	MSC_C4_1	191	0.374943
Lmo4	MSC_C4_1	193	0.348931
Ccnl1	MSC_C4_1	194	0.342587
Fgf7	MSC_C4_1	202	0.301791
Fscn1	MSC_C4_1	204	0.293149
Igfbp4	MSC_C4_1	205	0.288721
Ccdc71l	MSC_C4_1	207	0.283399
Ets1	MSC_C4_1	208	0.26874
Herpud1	MSC_C4_1	209	0.264122
Midn	MSC_C4_2	1	4.15229
Rbbp6	MSC_C4_2	4	4.06419
Jak1	MSC_C4_2	5	3.98015
Trps1	MSC_C4_2	6	3.95428
Fosb	MSC_C4_2	8	3.91322
Fosl2	MSC_C4_2	9	3.91137
Irf1	MSC_C4_2	12	3.63461
Nnmt	MSC_C4_2	15	3.52778
Irs1	MSC_C4_2	16	3.5008
Ptch1	MSC_C4_2	17	3.4951
Emb	MSC_C4_2	19	3.25112
Egr1	MSC_C4_2	20	3.25052
Pappa	MSC_C4_2	23	3.199
Spsb1	MSC_C4_2	25	3.10368
Zfp36	MSC_C4_2	26	3.03436
Steap4	MSC_C4_2	27	2.99024
Rora	MSC_C4_2	28	2.98017
Kalrn	MSC_C4_2	30	2.83723
Fscn1	MSC_C4_2	32	2.7988
Nrip1	MSC_C4_2	35	2.675
Cyp1b1	MSC_C4_2	36	2.63394
Arid5a	MSC_C4_2	38	2.50081
Nr4a1	MSC_C4_2	39	2.38169
Cbx4	MSC_C4_2	40	2.37828
Esm1	MSC_C4_2	41	2.36828
Marcksl1	MSC_C4_2	45	2.31809
Ifrd1	MSC_C4_2	46	2.31579
Ptx3	MSC_C4_2	48	2.25814
Il1r1	MSC_C4_2	50	2.23237
Slc5a3	MSC_C4_2	51	2.14317
Pdgfra	MSC_C4_2	54	2.1246
Zfp36l1	MSC_C4_2	55	2.1149
Ltbp2	MSC_C4_2	57	2.09927
Dapk1	MSC_C4_2	59	2.06438
Osmr	MSC_C4_2	60	2.04982
Clic4	MSC_C4_2	61	2.04061
Tnfaip3	MSC_C4_2	62	2.01752
Socs1	MSC_C4_2	63	1.97936
Lepr	MSC_C4_2	64	1.9771
Nfkbiz	MSC_C4_2	65	1.93585
Runx1	MSC_C4_2	67	1.92835
Acox1	MSC_C4_2	68	1.92387
Sat1	MSC_C4_2	71	1.8841
Sertad1	MSC_C4_2	72	1.85302
Myc	MSC_C4_2	73	1.8329
Fndc3b	MSC_C4_2	74	1.82816
Irs2	MSC_C4_2	79	1.79655
Trib1	MSC_C4_2	80	1.79094
Tnfaip2	MSC_C4_2	81	1.77108
Odc1	MSC_C4_2	83	1.72631
Cebpb	MSC_C4_2	91	1.63422
Btg2	MSC_C4_2	93	1.61727
Tmbim1	MSC_C4_2	96	1.55608
Zfp36l2	MSC_C4_2	98	1.51019
Zbtb20	MSC_C4_2	102	1.49195
Mycbp2	MSC_C4_2	104	1.47627
Ppp1r15a	MSC_C4_2	105	1.46399
Rgcc	MSC_C4_2	107	1.45271
Lmna	MSC_C4_2	108	1.44748
Kitl	MSC_C4_2	109	1.44575
Thbs1	MSC_C4_2	110	1.43169
Glul	MSC_C4_2	111	1.43148
Prss23	MSC_C4_2	114	1.40573
Slc6a6	MSC_C4_2	115	1.4012
Epas1	MSC_C4_2	119	1.37691
Hp	MSC_C4_2	121	1.3387
Serpine1	MSC_C4_2	132	1.28761
Gadd45b	MSC_C4_2	133	1.28193
Rbpms	MSC_C4_2	134	1.27904
Top1	MSC_C4_2	135	1.27239
Id2	MSC_C4_2	137	1.24312
Herpud1	MSC_C4_2	139	1.2295
Ccnl1	MSC_C4_2	140	1.22385
Errfi1	MSC_C4_2	144	1.18932
Nrp1	MSC_C4_2	145	1.16839
Klf9	MSC_C4_2	146	1.16638
Ehd3	MSC_C4_2	147	1.1567
Socs3	MSC_C4_2	149	1.14428
Phlda1	MSC_C4_2	150	1.14391
Spry1	MSC_C4_2	153	1.10685
Lmo4	MSC_C4_2	155	1.09757
Sphk1	MSC_C4_2	156	1.08384
Slc9a3r1	MSC_C4_2	157	1.07384
Hmox1	MSC_C4_2	159	1.04624
Cygb	MSC_C4_2	160	1.0444
Atf3	MSC_C4_2	162	1.00498
Maff	MSC_C4_2	163	0.970983
Efna5	MSC_C4_2	165	0.962111
Lamb1	MSC_C4_2	166	0.955238
Pim1	MSC_C4_2	168	0.947067
Zfhx4	MSC_C4_2	172	0.92556
Tgfbr3	MSC_C4_2	173	0.916844
Kdm6b	MSC_C4_2	176	0.865335
Ier3	MSC_C4_2	177	0.809531
Mylip	MSC_C4_2	186	0.750589
Foxc1	MSC_C4_2	187	0.730199
Lpl	MSC_C4_2	188	0.714117
Clk1	MSC_C4_2	189	0.705844
Phactr1	MSC_C4_2	190	0.703372
Mylk	MSC_C4_2	191	0.69076
Rasl11a	MSC_C4_2	193	0.687373
Trf	MSC_C4_2	196	0.630815
Ptpn1	MSC_C4_2	199	0.58489
Frmd6	MSC_C4_2	200	0.581592
Angpt1	MSC_C4_2	202	0.576431
Litaf	MSC_C4_2	204	0.551062
Pim3	MSC_C4_2	205	0.547082
Chst15	MSC_C4_2	206	0.541584
Lamc1	MSC_C4_2	209	0.499327
Sptbn1	MSC_C4_2	210	0.487135
Fbn1	MSC_C4_2	211	0.480499
Ier2	MSC_C4_2	214	0.465934
Mkrn1	MSC_C4_2	215	0.431855
Zfp503	MSC_C4_2	216	0.424758
Clec2d	MSC_C4_2	217	0.424263
Egfr	MSC_C4_2	218	0.412553
Ltbp1	MSC_C4_2	219	0.388891
Hnrnpll	MSC_C4_2	223	0.363621
Fgf7	MSC_C4_2	228	0.33012
Igfbp5	MSC_C4_2	231	0.306465
Clu	MSC_C5	1	5.44143
Fhl1	MSC_C5	5	5.115
Dstn	MSC_C5	9	4.77094
Sema3c	MSC_C5	19	4.19261
Creb5	MSC_C5	20	4.11646
Ecm2	MSC_C5	21	4.11522
S100a4	MSC_C5	22	3.92068
Tspo	MSC_C5	25	3.84811
Capg	MSC_C5	30	3.67931
Crip2	MSC_C5	31	3.66005
Inhba	MSC_C5	35	3.51693
Fez1	MSC_C5	36	3.49733
Nrep	MSC_C5	39	3.35385
Lgals3	MSC_C5	40	3.30263
S100a6	MSC_C5	41	3.26922
Col3a1	MSC_C5	43	3.22525
Crispld2	MSC_C5	47	3.18644
Ninj1	MSC_C5	49	3.04824
S100a10	MSC_C5	52	2.96532
Gsn	MSC_C5	53	2.9643
Vim	MSC_C5	55	2.89881
Syne1	MSC_C5	62	2.76258
Fn1	MSC_C5	66	2.69038
Dcn	MSC_C5	70	2.47586
Aqp1	MSC_C5	71	2.46816
Pmepa1	MSC_C5	74	2.38309
Cd9	MSC_C5	76	2.36582
Acta2	MSC_C5	77	2.35424
Vcan	MSC_C5	80	2.27826
Ccdc80	MSC_C5	83	2.24094
Thbs1	MSC_C5	84	2.16907
Col6a3	MSC_C5	86	2.15519
Col5a1	MSC_C5	95	1.92911
Timp3	MSC_C5	96	1.71881
Ablim1	MSC_C5	97	1.71664
Plod2	MSC_C5	98	1.6734
Tgfbi	MSC_C5	102	1.5246
Col1a1	MSC_C5	103	1.52272
Fam102b	MSC_C5	104	1.44885
P3h2	MSC_C5	114	1.22978
Tmod2	MSC_C5	115	1.17741
Sgk1	MSC_C5	119	1.11684
Nedd9	MSC_C5	126	0.967288
Nfib	MSC_C5	130	0.913131
Fth1	MSC_C5	133	0.802846
Zbtb20	MSC_C5	134	0.772829
Lrp1	MSC_C5	135	0.760003
Cdkn1a	MSC_C5	138	0.623911
Bhlhe41	MSC_C5	140	0.618869
Nupr1	MSC_C5	145	0.508695
Mgp	MSC_C5	147	0.456174
Txn1	MSC_C5	148	0.445542
Dst	MSC_C5	151	0.37067
Arl4a	MSC_C5	152	0.324907
Ppp1r14b	MSC_C5	154	0.321891
Ank	MSC_C5	157	0.258372
Col6a1	MSC_C6	5	6.25052
Chadl	MSC_C6	9	5.85422
Tgfb1	MSC_C6	11	5.64245
F13a1	MSC_C6	12	5.31655
Pkm	MSC_C6	15	5.14913
Msi2	MSC_C6	21	4.88492
Hspg2	MSC_C6	22	4.81485
Fgfr1	MSC_C6	25	4.7668
Nr4a2	MSC_C6	28	4.60634
S100a10	MSC_C6	32	4.49867
Trp53i11	MSC_C6	35	4.38346
Plod2	MSC_C6	36	4.3653
Lsp1	MSC_C6	37	4.33426
Fn1	MSC_C6	42	4.14447
Ninj1	MSC_C6	45	4.12749
Crispld2	MSC_C6	47	4.0455
Ccdc80	MSC_C6	48	4.03149
Sdc4	MSC_C6	54	3.92109
Nupr1	MSC_C6	55	3.918
Tsc22d1	MSC_C6	56	3.91003
Lgals3	MSC_C6	60	3.86143
Bpgm	MSC_C6	62	3.85302
Itga6	MSC_C6	63	3.84802
Cd9	MSC_C6	64	3.81662
Vim	MSC_C6	65	3.78802
Crip2	MSC_C6	66	3.77212
Fam20c	MSC_C6	67	3.77125
Capg	MSC_C6	76	3.34403
Col6a2	MSC_C6	77	3.31361
Enpp1	MSC_C6	78	3.28443
Emp1	MSC_C6	81	3.24908
Sgk1	MSC_C6	83	3.16564
Nrep	MSC_C6	84	3.16194
Col6a3	MSC_C6	85	3.14814
Anxa2	MSC_C6	87	3.07727
Slc40a1	MSC_C6	88	3.02354
S100a6	MSC_C6	89	2.90367
Tmbim1	MSC_C6	90	2.87086
Ank	MSC_C6	93	2.78068
Pth1r	MSC_C6	94	2.73924
Cdc42ep3	MSC_C6	95	2.73705
Gadd45a	MSC_C6	97	2.67301
Insig1	MSC_C6	98	2.65621
Skil	MSC_C6	100	2.6087
Timp1	MSC_C6	102	2.56871
Cdkn1a	MSC_C6	104	2.5618
Lmna	MSC_C6	105	2.55572
Zbtb20	MSC_C6	106	2.51277
Mgp	MSC_C6	108	2.49565
S100a4	MSC_C6	109	2.4635
Ppp1r14b	MSC_C6	115	2.14301
Pcsk6	MSC_C6	116	2.13243
Sox4	MSC_C6	120	2.00948
Mef2c	MSC_C6	121	1.99352
Ldlrad4	MSC_C6	122	1.98624
Ibsp	MSC_C6	128	1.66298
Nrip1	MSC_C6	131	1.49849
Spp1	MSC_C6	132	1.49419
Gsn	MSC_C6	133	1.46191
Serpine1	MSC_C6	134	1.44987
Clic4	MSC_C6	135	1.4473
Arl4a	MSC_C6	137	1.38391
Atf3	MSC_C6	138	1.35405
Errfi1	MSC_C6	139	1.32265
Txn1	MSC_C6	140	1.30989
Klf4	MSC_C6	142	1.29326
Tcf4	MSC_C6	143	1.26933
Rplp1	MSC_C6	149	0.987902
Ahnak	MSC_C6	152	0.945292
Ets1	MSC_C6	153	0.926046
Jam2	MSC_C6	154	0.920744
Tob1	MSC_C6	159	0.819343
Timp3	MSC_C6	162	0.785448
Rplp0	MSC_C6	164	0.735075
Pak1	MSC_C6	165	0.716376
Pycard	MSC_C6	170	0.600131
Rpl32	MSC_C6	171	0.474998
Rps18	MSC_C6	173	0.444445
Timp2	MSC_C6	174	0.428546
Lmo4	MSC_C6	175	0.413546
Sparc	MSC_C6	177	0.355641
Ccnl1	MSC_C6	178	0.274924
Rps2	MSC_C6	179	0.272938
Dst	MSC_C6	180	0.265965
Ier2	MSC_C6	181	0.260385
Fkbp11	MSC_D1	2	7.11503
Nrp2	MSC_D1	6	5.80185
Rcn3	MSC_D1	8	5.67189
Mgst3	MSC_D1	14	4.95957
Ssr4	MSC_D1	17	4.63993
Bglap3	MSC_D1	18	4.51461
Col1a2	MSC_D1	19	4.46637
Col5a1	MSC_D1	20	4.46013
Sparc	MSC_D1	22	4.38436
Mthfd2	MSC_D1	28	4.0735
Serpinf1	MSC_D1	29	3.94454
Ppp1r14b	MSC_D1	33	3.75508
Rps28	MSC_D1	35	3.6455
Lgals1	MSC_D1	36	3.63809
Rplp1	MSC_D1	40	3.48191
Cyfip2	MSC_D1	43	3.34804
Cadm1	MSC_D1	46	3.18666
Cst3	MSC_D1	49	3.04155
Ckb	MSC_D1	50	3.0361
Col1a1	MSC_D1	52	3.00862
Serpinh1	MSC_D1	54	2.8499
Scd2	MSC_D1	55	2.80767
Satb2	MSC_D1	56	2.73818
Dcn	MSC_D1	58	2.71895
Ramp1	MSC_D1	59	2.70133
Mmp2	MSC_D1	62	2.60632
Pdk1	MSC_D1	63	2.60198
Lum	MSC_D1	67	2.40108
Myo10	MSC_D1	68	2.38625
Ptprs	MSC_D1	69	2.35596
Metrnl	MSC_D1	72	2.29149
Insig1	MSC_D1	73	2.2427
Pdzd2	MSC_D1	76	2.12299
Pkm	MSC_D1	77	2.10268
Rplp0	MSC_D1	84	1.95171
Tmem158	MSC_D1	85	1.95059
Timp1	MSC_D1	87	1.85692
Ccnd1	MSC_D1	88	1.83663
Car2	MSC_D1	90	1.77011
Plod2	MSC_D1	92	1.7181
Rpl32	MSC_D1	93	1.70989
Rps18	MSC_D1	94	1.6465
Mef2c	MSC_D1	98	1.58529
Tdrp	MSC_D1	99	1.58515
Bmp2k	MSC_D1	101	1.54122
Pcsk6	MSC_D1	102	1.51457
Atf3	MSC_D1	103	1.48556
Jam2	MSC_D1	105	1.47894
Aqp1	MSC_D1	109	1.39549
Gsn	MSC_D1	118	1.10242
Dapk2	MSC_D1	120	1.06709
Ctsh	MSC_D1	121	1.06375
Thbs1	MSC_D1	123	1.03006
Prr7	MSC_D1	124	1.01303
Hspg2	MSC_D1	127	0.924935
Hpgd	MSC_D1	129	0.912032
Lgals3	MSC_D1	130	0.834073
Vdr	MSC_D1	136	0.696127
Nr4a2	MSC_D1	137	0.673647
Pth1r	MSC_D1	138	0.661769
Rps2	MSC_D1	139	0.639688
Sash1	MSC_D1	140	0.631261
Unc5b	MSC_D1	141	0.590853
Pcolce	MSC_D1	143	0.489605
Fn1	MSC_D1	147	0.41595
Cd63	MSC_D1	149	0.389895
Alpl	MSC_D1	152	0.327639
Timp3	MSC_D1	155	0.29642
Ibsp	MSC_D1	158	0.258053
Itgb5	MSC_D2	1	6.91978
Clec11a	MSC_D2	2	6.29168
Timp2	MSC_D2	3	5.30768
Sema7a	MSC_D2	8	4.43394
Ppic	MSC_D2	9	4.40682
Col12a1	MSC_D2	10	4.36297
Mxra8	MSC_D2	11	4.27981
Alpl	MSC_D2	13	4.13402
Tpm1	MSC_D2	15	3.96367
Mgll	MSC_D2	17	3.89515
Ccnd1	MSC_D2	20	3.6853
Lifr	MSC_D2	25	3.5473
Spp1	MSC_D2	26	3.47697
Tcf4	MSC_D2	27	3.46607
Qsox1	MSC_D2	28	3.45206
Olfml3	MSC_D2	29	3.39897
Ank	MSC_D2	30	3.38311
Hpgd	MSC_D2	33	3.24315
Skil	MSC_D2	34	3.23847
Pdgfd	MSC_D2	35	3.21101
Cd200	MSC_D2	36	3.18194
Dync1i1	MSC_D2	37	3.15219
Dapk2	MSC_D2	38	3.13268
Tubb5	MSC_D2	39	3.11726
Pak1	MSC_D2	41	3.09444
Mest	MSC_D2	44	3.02969
Pth1r	MSC_D2	45	3.02341
Timp1	MSC_D2	47	2.84024
Ctsc	MSC_D2	48	2.83916
Lum	MSC_D2	52	2.78842
Mmp2	MSC_D2	54	2.72407
Smc4	MSC_D2	55	2.71597
Cp	MSC_D2	57	2.67313
Vdr	MSC_D2	60	2.56941
Emp1	MSC_D2	63	2.51104
Pcolce	MSC_D2	70	2.32563
Col6a3	MSC_D2	72	2.29143
Serpine2	MSC_D2	74	2.24634
Cadm1	MSC_D2	76	2.20472
Fam20c	MSC_D2	77	2.20114
Ckb	MSC_D2	79	2.14263
Cyfip2	MSC_D2	80	2.1326
Wif1	MSC_D2	81	2.12769
Anxa1	MSC_D2	83	2.11257
Tnc	MSC_D2	84	2.07937
Olfml2b	MSC_D2	87	1.99651
Cdc42ep3	MSC_D2	88	1.99071
Ppfibp2	MSC_D2	89	1.97462
Tubb4b	MSC_D2	90	1.9678
Col3a1	MSC_D2	91	1.96566
Unc5b	MSC_D2	92	1.92405
Ddit4	MSC_D2	95	1.91044
Col1a1	MSC_D2	96	1.90997
Rps18	MSC_D2	97	1.88029
Dcn	MSC_D2	98	1.86098
Ncam1	MSC_D2	99	1.84362
Cd63	MSC_D2	100	1.83917
Cst3	MSC_D2	103	1.78926
Rgs3	MSC_D2	106	1.75954
Sdc4	MSC_D2	107	1.73405
S100a6	MSC_D2	117	1.60977
Rpl32	MSC_D2	119	1.57368
Gsn	MSC_D2	124	1.5418
Timp3	MSC_D2	125	1.53499
Mef2c	MSC_D2	128	1.47282
Ccdc80	MSC_D2	129	1.43292
Maf	MSC_D2	131	1.39378
Il6st	MSC_D2	132	1.37593
Metrnl	MSC_D2	134	1.34812
Limch1	MSC_D2	135	1.33059
Dlx5	MSC_D2	140	1.22052
Tmem158	MSC_D2	142	1.2023
Pycard	MSC_D2	143	1.19995
Rps28	MSC_D2	145	1.19341
Itm2a	MSC_D2	146	1.18952
Cd9	MSC_D2	147	1.18495
Igf1	MSC_D2	148	1.18411
Ctsk	MSC_D2	152	1.12097
Tsc22d1	MSC_D2	153	1.10665
Irx3	MSC_D2	155	1.07131
Mthfd2	MSC_D2	158	1.04897
Phlda1	MSC_D2	161	1.02605
Serpinh1	MSC_D2	162	1.01982
Aqp1	MSC_D2	163	1.00482
Rasl11a	MSC_D2	165	0.994359
Satb2	MSC_D2	166	0.991913
Lgals1	MSC_D2	167	0.987001
Lmna	MSC_D2	168	0.985347
Cnn2	MSC_D2	169	0.979421
Kctd12	MSC_D2	170	0.951521
Fat1	MSC_D2	171	0.951202
Rai14	MSC_D2	172	0.945172
Pik3ip1	MSC_D2	173	0.939241
Cdkn1a	MSC_D2	175	0.929278
S100a11	MSC_D2	176	0.925611
Actb	MSC_D2	178	0.881506
Nupr1	MSC_D2	179	0.863098
Rplp1	MSC_D2	180	0.810484
Ier3	MSC_D2	182	0.805437
Klf7	MSC_D2	183	0.794006
Bglap3	MSC_D2	184	0.767572
Fn1	MSC_D2	186	0.717733
Dstn	MSC_D2	188	0.658239
Runx2	MSC_D2	189	0.633363
Fbln1	MSC_D2	191	0.589155
Enah	MSC_D2	194	0.532818
Ramp1	MSC_D2	195	0.531467
Myl9	MSC_D2	196	0.525161
Litaf	MSC_D2	197	0.49584
Rplp0	MSC_D2	199	0.489928
Efna5	MSC_D2	204	0.400654
Serpinf1	MSC_D2	205	0.393078
Nfib	MSC_D2	206	0.357777
Ltbp1	MSC_D2	208	0.349295
Sox4	MSC_D2	209	0.320192
Pmepa1	MSC_D2	210	0.296885
Pdgfa	MSC_D2	212	0.277393
Vim	MSC_D2	213	0.263768
Evl	MSC_D3	3	7.92781
Pdgfa	MSC_D3	7	6.76327
Sash1	MSC_D3	8	6.68679
Pcsk6	MSC_D3	13	6.35756
Basp1	MSC_D3	15	6.20436
Rab27b	MSC_D3	16	6.18843
Pik3ip1	MSC_D3	17	5.78621
Fat1	MSC_D3	18	5.69095
Ramp1	MSC_D3	20	5.63268
Mef2c	MSC_D3	22	5.41482
Metrnl	MSC_D3	24	5.36553
Fgfr1	MSC_D3	31	4.89779
Adm	MSC_D3	33	4.80863
Cystm1	MSC_D3	34	4.79555
Cd200	MSC_D3	37	4.47629
Serpinf1	MSC_D3	38	4.23947
Anxa2	MSC_D3	42	4.09289
Cdkn1a	MSC_D3	44	4.07065
Rhobtb1	MSC_D3	47	3.94634
Sparc	MSC_D3	48	3.94599
Ptp4a3	MSC_D3	49	3.92384
Lgals1	MSC_D3	50	3.88557
Jam2	MSC_D3	52	3.79176
Ppp2r5a	MSC_D3	53	3.616
Col1a2	MSC_D3	56	3.46128
Ibsp	MSC_D3	60	3.37446
Fam20c	MSC_D3	63	3.33665
Wif1	MSC_D3	67	2.97075
Col1a1	MSC_D3	69	2.75817
Bglap3	MSC_D3	70	2.75378
Ptprs	MSC_D3	71	2.39522
Tgfb1	MSC_D3	72	2.36115
Satb2	MSC_D3	74	2.28953
Hpgd	MSC_D3	76	2.21536
Ninj1	MSC_D3	78	1.93977
Tubb5	MSC_D3	79	1.86594
Cdc42ep3	MSC_D3	83	1.50496
Gadd45b	MSC_D3	84	1.37722
Trps1	MSC_D3	85	1.2986
Mmp2	MSC_D3	86	1.29696
Pmepa1	MSC_D3	87	1.27377
Plod2	MSC_D3	89	1.2672
Kalrn	MSC_D3	90	1.25451
Mgst3	MSC_D3	96	0.927185
Bgn	MSC_D3	98	0.575963
Nnmt	MSC_D3	100	0.418881
