# Supplementary material for: Deconvolution of the hematopoietic stem cell microenvironment reveals a high degree of specialization and conservation
Source: iScience. 2022 Apr 8;25(5):104225. doi: 10.1016/j.isci.2022.104225 (PMC9046238; doi:10.1016/j.isci.2022.104225)
Supplement: Table S1. Entropy measured by subcluster, related to Figure 3 [file mmc2.xlsx]

## Sheet: S1
Table S1 Entropy measured by subcluster.
Cell Type	Cluster	Entropy
EC	A1.1	0.640114
EC	A1.2	0.92179
EC	A2.1	0.761689
EC	A2.4	0.935724
EC	A2.5	0.742559
EC	A2.6	0.974318
EC	A2.7	0.837563
EC	A3	0.974001
EC	B1	0.65899
EC	B2	0.840359
EC	B3.1	0.441222
EC	B3.2	0.735097
EC	B3.3	0.604214
EC	B3.4	0.941504
MSC	C1	0.644328
MSC	C2.1	0.818021
MSC	C2.3	0.670751
MSC	C3	0.99985
MSC	C4.1	0.555204
MSC	C4.2	0.515445
MSC	C5	0.943078
MSC	C6	0.718803
MSC	D1	0.684182
MSC	D2	0.606037
MSC	D3	0.297472
