# Supplementary material for: Deconvolution of the hematopoietic stem cell microenvironment reveals a high degree of specialization and conservation
Source: iScience. 2022 Apr 8;25(5):104225. doi: 10.1016/j.isci.2022.104225 (PMC9046238; doi:10.1016/j.isci.2022.104225)
Supplement: Table S2. Marker genes per cluster in Mouse endothelial cells (EC markers), related to Figure 4 [file mmc3.xlsx]

## Sheet: S2
Table S2 Marker genes per cluster in Mouse endothelial cells (EC markers), related to Figure 4.
p_val	avg_logFC	pct.1	pct.2	p_val_adj	cluster	gene
0	3.75972	0.813	0.308	0	A2.7	Angptl4
1.37922e-276	1.49885	0.758	0.305	4.13767e-273	A2.7	Fos
1.21817e-256	3.25119	0.768	0.339	3.65452e-253	A2.7	Pim3
1.75002e-248	1.42009	0.758	0.317	5.25007e-245	A2.7	Junb
1.24446e-236	2.25064	0.749	0.331	3.73338e-233	A2.7	Jund
6.43583e-233	2.79304	0.739	0.328	1.93075e-229	A2.7	Jun
3.69247e-216	2.73463	0.745	0.35	1.10774e-212	A2.7	Pnrc1
6.49942e-208	3.81642	0.734	0.308	1.94983e-204	A2.7	Cebpb
7.00996e-170	3.61986	0.735	0.424	2.10299e-166	A2.7	Mafb
9.03871e-167	3.10078	0.704	0.353	2.71161e-163	A2.7	Ubc
6.01661e-156	0.731031	0.705	0.371	1.80498e-152	A2.7	Cldn5
2.91404e-150	0.945984	0.808	0.468	8.74213e-147	A2.7	Fabp4
1.32566e-147	1.21757	0.711	0.378	3.97698e-144	A2.7	Ctsl
2.14283e-132	1.54112	0.708	0.413	6.42849e-129	A2.7	Apoe
2.39756e-123	1.933	0.638	0.336	7.19267e-120	A2.7	Cyp4b1
1.15895e-121	1.46551	0.637	0.333	3.47685e-118	A2.7	Zfp36
8.76017e-120	4.71239	0.661	0.386	2.62805e-116	A2.7	Txnip
2.04767e-119	1.04651	0.629	0.328	6.143e-116	A2.7	Klf4
7.96617e-119	1.1365	0.632	0.347	2.38985e-115	A2.7	Btg2
7.22961e-108	0.610648	0.655	0.368	2.16888e-104	A2.7	Vcam1
5.04034e-105	2.25719	0.65	0.379	1.5121e-101	A2.7	Xbp1
5.46274e-100	2.36797	0.639	0.311	1.63882e-96	A2.7	Fam212a
9.53498e-96	0.76256	0.673	0.423	2.8605e-92	A2.7	Gpm6a
5.0971e-91	2.20218	0.615	0.346	1.52913e-87	A2.7	Dusp1
1.31549e-89	2.85637	0.611	0.345	3.94648e-86	A2.7	Tob1
2.92601e-83	2.56147	0.618	0.276	8.77803e-80	A2.7	Id4
1.43625e-82	0.690062	0.586	0.316	4.30874e-79	A2.7	Socs3
4.93474e-81	1.68187	0.581	0.329	1.48042e-77	A2.7	Klf2
8.42272e-80	0.51559	0.632	0.405	2.52681e-76	A2.7	Mgst1
1.11538e-77	2.01993	0.565	0.242	3.34613e-74	A2.7	Spry1
2.65735e-77	2.21955	0.635	0.426	7.97205e-74	A2.7	Marcksl1
1.36111e-70	4.18648	0.621	0.343	4.08334e-67	A2.7	Pparg
1.40086e-70	0.643267	0.598	0.336	4.20259e-67	A2.7	Fosl2
1.15162e-68	2.16528	0.533	0.323	3.45486e-65	A2.7	Ackr1
3.18179e-65	1.29286	0.613	0.408	9.54536e-62	A2.7	Plpp3
2.23759e-64	1.68992	0.582	0.359	6.71278e-61	A2.7	Rhob
6.04424e-64	1.83383	0.537	0.299	1.81327e-60	A2.7	Odc1
7.54264e-63	2.39881	0.589	0.372	2.26279e-59	A2.7	Adamts5
6.68896e-62	1.64466	0.592	0.335	2.00669e-58	A2.7	Icam1
1.57892e-61	0.960669	0.63	0.406	4.73677e-58	A2.7	Tcn2
5.05168e-58	1.0423	0.617	0.397	1.5155e-54	A2.7	Lgmn
4.29128e-57	1.35605	0.522	0.242	1.28738e-53	A2.7	Rab20
1.43922e-54	0.576482	0.558	0.358	4.31766e-51	A2.7	Nfkbia
4.02656e-54	2.71024	0.579	0.374	1.20797e-50	A2.7	Ier5
5.32266e-54	0.330145	0.592	0.419	1.5968e-50	A2.7	Jak1
6.6317e-54	0.554168	0.601	0.356	1.98951e-50	A2.7	Dapk2
1.39427e-51	2.89055	0.556	0.376	4.18281e-48	A2.7	Zfand5
3.89593e-50	4.15348	0.576	0.322	1.16878e-46	A2.7	Ifrd1
3.64447e-49	0.267038	0.61	0.422	1.09334e-45	A2.7	Fcgrt
3.81011e-49	0.593973	0.544	0.325	1.14303e-45	A2.7	Cdkn1a
7.37426e-47	0.8401	0.589	0.408	2.21228e-43	A2.7	H3f3b
3.7779e-46	0.920202	0.563	0.36	1.13337e-42	A2.7	Sult1a1
7.5507e-46	2.73587	0.529	0.311	2.26521e-42	A2.7	Cited2
3.62842e-44	1.78522	0.575	0.316	1.08853e-40	A2.7	Csrnp1
1.33105e-43	2.46298	0.533	0.323	3.99315e-40	A2.7	Gadd45g
2.63711e-43	0.990997	0.563	0.376	7.91132e-40	A2.7	Btg1
2.66422e-43	1.29875	0.532	0.316	7.99266e-40	A2.7	Rarres2
2.27568e-42	0.294962	0.575	0.359	6.82703e-39	A2.7	Irf8
1.33644e-41	0.500546	0.528	0.324	4.00931e-38	A2.7	Apold1
1.69387e-41	1.85801	0.525	0.342	5.08161e-38	A2.7	Id1
2.05344e-41	2.85515	0.557	0.395	6.16032e-38	A2.7	Hspa5
3.49102e-41	0.786307	0.571	0.431	1.04731e-37	A2.7	Tmem176a
1.68715e-38	0.349032	0.568	0.398	5.06145e-35	A2.7	Ctsb
1.65626e-36	2.05631	0.5	0.318	4.96877e-33	A2.7	Rgcc
6.46753e-36	0.338136	0.572	0.373	1.94026e-32	A2.7	Map4k5
6.26645e-34	0.622765	0.573	0.376	1.87993e-30	A2.7	Mylip
1.76162e-33	0.428732	0.545	0.383	5.28485e-30	A2.7	Atf4
2.91726e-33	1.24707	0.554	0.352	8.75177e-30	A2.7	Plin2
1.44557e-30	0.569131	0.555	0.374	4.33671e-27	A2.7	Ipo11
1.79522e-30	0.783287	0.545	0.359	5.38566e-27	A2.7	Ccnl1
2.50489e-30	0.274499	0.559	0.346	7.51466e-27	A2.7	Sertad1
3.16882e-29	0.525808	0.515	0.301	9.50646e-26	A2.7	Tiparp
2.34373e-27	0.860371	0.234	0.262	7.03118e-24	A2.7	Cdc42ep3
4.14491e-27	0.288322	0.58	0.4	1.24347e-23	A2.7	Rcn3
5.74708e-27	1.55754	0.435	0.274	1.72412e-23	A2.7	8430408G22Rik
8.76772e-26	0.666641	0.531	0.352	2.63031e-22	A2.7	Nfkbiz
1.34057e-25	2.4117	0.475	0.298	4.0217e-22	A2.7	Tmcc3
1.51567e-25	2.563	0.524	0.356	4.54701e-22	A2.7	Id2
1.2099e-24	0.483769	0.561	0.461	3.62969e-21	A2.7	Gm1673
1.62276e-24	0.515429	0.526	0.41	4.86829e-21	A2.7	Zfp36l1
5.19282e-24	3.61183	0.441	0.232	1.55784e-20	A2.7	Lalba
1.58986e-21	1.7991	0.549	0.378	4.76957e-18	A2.7	Ppp2ca
6.72258e-21	1.13356	0.278	0.108	2.01677e-17	A2.7	1700029J07Rik
1.10054e-20	1.7546	0.467	0.245	3.30162e-17	A2.7	Rasgef1b
3.56174e-20	1.35666	0.462	0.298	1.06852e-16	A2.7	Cxadr
7.28352e-20	3.71667	0.501	0.394	2.18506e-16	A2.7	Id3
2.53868e-19	0.653909	0.451	0.304	7.61604e-16	A2.7	Tmem106a
3.75504e-19	0.719431	0.48	0.314	1.12651e-15	A2.7	Abhd17b
4.40744e-19	3.68134	0.502	0.309	1.32223e-15	A2.7	Dnajb9
4.83639e-18	0.627003	0.539	0.435	1.45092e-14	A2.7	B2m
1.0156e-17	2.58558	0.416	0.19	3.04679e-14	A2.7	Gm17056
9.16632e-16	0.827301	0.51	0.401	2.74989e-12	A2.7	Snrk
9.16942e-16	0.301352	0.492	0.359	2.75083e-12	A2.7	Trp53i11
8.96651e-15	0.805469	0.491	0.344	2.68995e-11	A2.7	Cdk2ap2
9.46665e-15	1.06302	0.342	0.137	2.83999e-11	A2.7	Ltb
2.61662e-14	0.312218	0.536	0.392	7.84985e-11	A2.7	Clk1
6.72776e-14	0.348681	0.22	0.296	2.01833e-10	A2.7	S100a9
8.04017e-14	0.576822	0.442	0.331	2.41205e-10	A2.7	Car2
1.46903e-12	0.274739	0.505	0.413	4.40708e-09	A2.7	Dnaja1
2.29719e-12	1.71978	0.447	0.273	6.89157e-09	A2.7	Rasd1
5.31404e-12	0.921623	0.439	0.343	1.59421e-08	A2.7	Sox4
1.23911e-11	2.25187	0.251	0.102	3.71732e-08	A2.7	A930033H14Rik
1.37262e-11	1.07098	0.449	0.292	4.11786e-08	A2.7	Rgs2
1.40126e-11	1.06274	0.387	0.28	4.20377e-08	A2.7	Hrct1
1.81526e-10	0.317433	0.352	0.264	5.44579e-07	A2.7	Tmem245
1.88573e-10	2.66635	0.48	0.338	5.65719e-07	A2.7	Bambi
4.89115e-10	3.61685	0.36	0.235	1.46735e-06	A2.7	Pxdc1
1.16689e-09	0.31767	0.501	0.408	3.50066e-06	A2.7	Ddx3x
4.25713e-09	1.18817	0.48	0.402	1.27714e-05	A2.7	Srsf2
5.36665e-09	1.45751	0.299	0.157	1.61e-05	A2.7	Nr5a2
8.11874e-09	0.368525	0.382	0.288	2.43562e-05	A2.7	Osmr
1.47378e-08	0.967388	0.268	0.254	4.42134e-05	A2.7	Hivep2
2.98984e-08	0.584573	0.268	0.317	8.96953e-05	A2.7	Nfic
3.54648e-08	0.82052	0.486	0.421	0.000106394	A2.7	Fus
4.5495e-08	1.46581	0.397	0.245	0.000136485	A2.7	Gem
8.10842e-08	0.43611	0.502	0.403	0.000243253	A2.7	Kctd12
1.55769e-07	2.48833	0.438	0.333	0.000467308	A2.7	Hes1
4.91361e-07	2.77617	0.419	0.321	0.00147408	A2.7	Rgs3
4.91574e-07	1.05282	0.28	0.21	0.00147472	A2.7	Filip1l
5.94677e-07	1.32915	0.365	0.226	0.00178403	A2.7	Nfkbil1
1.0267e-06	1.27637	0.425	0.272	0.0030801	A2.7	Cyr61
1.1752e-06	0.522698	0.421	0.316	0.0035256	A2.7	F2r
1.25076e-06	2.27972	0.308	0.203	0.00375229	A2.7	Birc3
1.56058e-06	0.278363	0.354	0.286	0.00468175	A2.7	Phip
1.88422e-06	0.397387	0.396	0.314	0.00565265	A2.7	Tmem37
1.92696e-06	2.9966	0.485	0.364	0.00578087	A2.7	Gja1
2.24071e-06	0.25336	0.277	0.219	0.00672214	A2.7	Zfp292
2.29629e-06	0.390474	0.499	0.401	0.00688887	A2.7	Ets2
4.24635e-06	0.626606	0.34	0.248	0.0127391	A2.7	Pnpla2
4.33283e-06	0.313878	0.325	0.232	0.0129985	A2.7	Acer3
5.08637e-06	1.79677	0.485	0.436	0.0152591	A2.7	Itm2b
6.05603e-06	2.14786	0.416	0.348	0.0181681	A2.7	Klf6
6.25803e-06	0.420666	0.235	0.265	0.0187741	A2.7	Dync1i2
1.12017e-05	2.51551	0.435	0.313	0.0336051	A2.7	Gm13889
1.27085e-05	0.737023	0.325	0.231	0.0381256	A2.7	Bcl3
1.3303e-05	1.64616	0.283	0.161	0.039909	A2.7	A630001G21Rik
1.90517e-05	1.02958	0.415	0.311	0.0571552	A2.7	Ccnt1
2.43336e-05	1.96722	0.361	0.271	0.0730007	A2.7	Trim25
6.85171e-05	0.435444	0.313	0.234	0.205551	A2.7	Rbm4b
8.86207e-05	1.34568	0.358	0.287	0.265862	A2.7	Lbh
9.20293e-05	0.427205	0.518	0.411	0.276088	A2.7	Eif5
9.77421e-05	0.938928	0.26	0.177	0.293226	A2.7	Dcbld1
0.000110634	1.78446	0.344	0.33	0.331901	A2.7	Irf1
0.000123862	0.30983	0.407	0.316	0.371585	A2.7	Sqstm1
0.000159968	3.49057	0.377	0.253	0.479903	A2.7	Snhg12
0.000208663	2.56221	0.33	0.217	0.625989	A2.7	Hoxa5
0.000275094	1.73025	0.253	0.191	0.825281	A2.7	Map3k8
0.000315581	0.295158	0.455	0.387	0.946744	A2.7	Maf
0.00032189	2.63909	0.285	0.19	0.965671	A2.7	Pja1
0.000505632	2.22794	0.303	0.209	1	A2.7	Hs3st1
0.000625983	0.506435	0.42	0.36	1	A2.7	Sgk1
0.000645911	2.9972	0.426	0.341	1	A2.7	Ddit4
0.000658452	0.544036	0.446	0.359	1	A2.7	Rbbp6
0.000874539	1.22161	0.346	0.297	1	A2.7	Gda
0.00124974	0.5622	0.359	0.346	1	A2.7	Grrp1
0.00125802	3.01137	0.425	0.338	1	A2.7	Csrp2
0.00134076	0.338529	0.459	0.425	1	A2.7	Rsrp1
0.00146587	0.29525	0.45	0.347	1	A2.7	Wsb1
0.00147825	2.13138	0.351	0.245	1	A2.7	Enc1
0.00225926	0.544618	0.31	0.242	1	A2.7	Adamts4
0.00237301	0.425518	0.454	0.369	1	A2.7	Snrpc
0.00250334	0.362369	0.387	0.314	1	A2.7	Fcho2
0.0026461	0.338076	0.327	0.272	1	A2.7	Lhfpl2
0.0035944	0.384201	0.387	0.299	1	A2.7	Rell1
0.0036442	1.1033	0.303	0.286	1	A2.7	Gata2
0.00432438	0.262455	0.354	0.304	1	A2.7	Slbp
0.00850321	0.72181	0.251	0.168	1	A2.7	Hic1
0.00914448	0.73717	0.261	0.181	1	A2.7	Gm4951
0.00954691	0.579333	0.454	0.422	1	A2.7	Ubb
1.08334e-292	2.02165	0.946	0.228	3.25002e-289	A1.2	Ly6c1
3.03736e-234	1.88262	0.806	0.185	9.11207e-231	A1.2	Slc6a6
2.43973e-211	1.52903	0.849	0.253	7.31919e-208	A1.2	Ly6a
2.15354e-193	1.59097	0.841	0.285	6.46063e-190	A1.2	Glul
4.39714e-153	1.33623	0.709	0.154	1.31914e-149	A1.2	Ramp3
4.42697e-144	1.22886	0.771	0.283	1.32809e-140	A1.2	Slc9a3r2
2.8027e-129	0.479119	0.769	0.373	8.4081e-126	A1.2	Gpihbp1
3.20673e-129	1.25509	0.739	0.243	9.62019e-126	A1.2	Cd34
1.21368e-123	2.0031	0.793	0.391	3.64103e-120	A1.2	Ly6e
1.43448e-122	1.14256	0.774	0.385	4.30345e-119	A1.2	Gnas
3.49249e-122	1.32641	0.658	0.199	1.04775e-118	A1.2	Cxcl12
1.00499e-121	2.47988	0.767	0.369	3.01496e-118	A1.2	Cyyr1
3.39692e-120	1.88623	0.619	0.214	1.01908e-116	A1.2	Mgll
1.57045e-114	2.07175	0.563	0.103	4.71134e-111	A1.2	Rbp7
7.34028e-113	1.63012	0.735	0.34	2.20208e-109	A1.2	Sgk1
8.26321e-113	0.931633	0.705	0.326	2.47896e-109	A1.2	Adam15
7.52295e-112	1.31092	0.767	0.377	2.25688e-108	A1.2	App
2.52522e-110	0.450109	0.438	0.096	7.57565e-107	A1.2	Gja4
2.28733e-109	1.45852	0.568	0.156	6.86199e-106	A1.2	Plcb1
5.6902e-106	1.57707	0.576	0.149	1.70706e-102	A1.2	Rsad2
7.85368e-105	2.29534	0.445	0.075	2.3561e-101	A1.2	Lrrc3b
8.55134e-105	2.04935	0.713	0.324	2.5654e-101	A1.2	Col4a2
7.6452e-98	1.98493	0.747	0.388	2.29356e-94	A1.2	Cd300lg
1.51737e-96	0.69165	0.588	0.197	4.55211e-93	A1.2	Podxl
5.59388e-95	4.25136	0.616	0.255	1.67816e-91	A1.2	Efnb1
2.95337e-93	0.591649	0.15	0.442	8.8601e-90	A1.2	Cldn5
4.13918e-93	1.44088	0.7	0.348	1.24175e-89	A1.2	Btnl9
5.33052e-93	0.561521	0.569	0.186	1.59916e-89	A1.2	BC028528
1.03897e-85	1.27029	0.539	0.155	3.11692e-82	A1.2	Kitl
3.5394e-82	1.35247	0.536	0.217	1.06182e-78	A1.2	Lrrc8c
1.31522e-81	0.873656	0.38	0.056	3.94567e-78	A1.2	Efhd1
1.38241e-81	1.74394	0.523	0.183	4.14723e-78	A1.2	Efnb2
4.7166e-81	2.65664	0.636	0.261	1.41498e-77	A1.2	Ucp2
6.29088e-79	0.277022	0.707	0.375	1.88726e-75	A1.2	Pecam1
4.91075e-77	1.11792	0.694	0.379	1.47322e-73	A1.2	Ramp2
1.49806e-76	2.18944	0.492	0.117	4.49417e-73	A1.2	Magix
4.40586e-76	1.17858	0.476	0.146	1.32176e-72	A1.2	Tcf15
8.49822e-75	0.519018	0.721	0.394	2.54947e-71	A1.2	Ifitm3
9.70995e-74	4.86057	0.614	0.31	2.91298e-70	A1.2	Heg1
1.82241e-73	1.17065	0.729	0.421	5.46722e-70	A1.2	Egfl7
1.16735e-72	0.506669	0.419	0.073	3.50205e-69	A1.2	Dusp26
7.75049e-72	1.08894	0.686	0.361	2.32515e-68	A1.2	Cald1
8.02948e-72	0.510965	0.54	0.166	2.40884e-68	A1.2	Jam2
2.11684e-70	3.53425	0.45	0.079	6.35051e-67	A1.2	Rnf152
4.01503e-68	1.22167	0.654	0.347	1.20451e-64	A1.2	Id1
1.72976e-65	0.99053	0.662	0.382	5.18928e-62	A1.2	Flt1
3.9287e-62	0.883568	0.689	0.407	1.17861e-58	A1.2	H2-D1
2.62782e-61	0.894174	0.654	0.372	7.88346e-58	A1.2	Mapk3
2.09913e-60	0.868543	0.44	0.098	6.29739e-57	A1.2	Sema3g
4.50356e-60	0.533142	0.607	0.316	1.35107e-56	A1.2	Tsc22d1
1.31987e-58	1.69007	0.565	0.313	3.9596e-55	A1.2	Tmem88
4.0291e-57	0.97657	0.418	0.149	1.20873e-53	A1.2	Nes
4.66102e-57	0.870716	0.261	0.056	1.39831e-53	A1.2	AI839979
4.05902e-55	0.461196	0.658	0.39	1.21771e-51	A1.2	Sptbn1
1.43673e-54	1.06383	0.53	0.223	4.3102e-51	A1.2	Hist1h2bc
1.62951e-53	3.83106	0.598	0.337	4.88852e-50	A1.2	Tgfbr2
1.90722e-53	0.882656	0.546	0.287	5.72167e-50	A1.2	Vgll4
2.05134e-53	1.21021	0.418	0.19	6.15401e-50	A1.2	Pcdh17
2.50555e-52	1.98623	0.386	0.1	7.51665e-49	A1.2	Mfap2
2.93049e-52	1.01549	0.311	0.094	8.79148e-49	A1.2	Ssu2
1.34404e-51	0.409964	0.438	0.148	4.03212e-48	A1.2	Hlx
5.96971e-51	2.23893	0.425	0.126	1.79091e-47	A1.2	Tbxa2r
1.2145e-50	0.485879	0.659	0.39	3.64349e-47	A1.2	Emcn
3.16582e-49	2.38702	0.459	0.208	9.49746e-46	A1.2	Ckb
4.23756e-49	2.98076	0.381	0.119	1.27127e-45	A1.2	Nid2
5.5034e-49	0.554317	0.402	0.129	1.65102e-45	A1.2	Ednrb
2.27938e-48	0.283577	0.373	0.177	6.83813e-45	A1.2	Igfbp3
6.3761e-48	2.91056	0.549	0.305	1.91283e-44	A1.2	Ifi203
1.7885e-47	2.67683	0.668	0.397	5.36549e-44	A1.2	Mxd4
1.06159e-46	1.44526	0.284	0.092	3.18476e-43	A1.2	Mycn
4.72682e-46	0.281847	0.662	0.396	1.41805e-42	A1.2	Igfbp7
2.48911e-45	0.853146	0.552	0.277	7.46734e-42	A1.2	Hspa1a
5.90361e-45	1.52937	0.33	0.113	1.77108e-41	A1.2	Slc26a10
1.34587e-44	0.877198	0.662	0.418	4.03761e-41	A1.2	Dynll1
1.45835e-44	0.637952	0.662	0.422	4.37505e-41	A1.2	Plvap
2.6605e-44	0.936038	0.262	0.099	7.98151e-41	A1.2	Srms
8.29875e-44	1.65937	0.418	0.126	2.48963e-40	A1.2	Mcf2l
1.60404e-43	0.772304	0.255	0.097	4.81212e-40	A1.2	Rmdn2
6.48822e-43	2.44701	0.463	0.232	1.94647e-39	A1.2	S100a1
4.83292e-42	5.75171	0.434	0.16	1.44988e-38	A1.2	Endou
4.24907e-41	2.76981	0.383	0.144	1.27472e-37	A1.2	Gbp4
8.9039e-41	0.287092	0.441	0.206	2.67117e-37	A1.2	Pkig
1.52254e-40	2.36913	0.381	0.137	4.56761e-37	A1.2	Nxpe4
3.50566e-40	0.657879	0.294	0.101	1.0517e-36	A1.2	Prkcd
8.08359e-40	2.99193	0.59	0.358	2.42508e-36	A1.2	Cdkn1c
9.51426e-40	1.77598	0.284	0.081	2.85428e-36	A1.2	Cthrc1
1.91715e-39	0.523853	0.533	0.31	5.75146e-36	A1.2	Tspan12
2.14497e-39	0.441372	0.632	0.374	6.4349e-36	A1.2	Msn
3.1226e-39	0.484333	0.429	0.243	9.36781e-36	A1.2	Akap13
6.49359e-39	1.45064	0.399	0.18	1.94808e-35	A1.2	Frmd4b
8.34438e-39	0.418685	0.616	0.365	2.50331e-35	A1.2	Itm2c
2.41124e-38	2.94744	0.477	0.263	7.23372e-35	A1.2	Clec1a
2.13731e-37	2.09647	0.287	0.081	6.41193e-34	A1.2	Gm11730
1.47948e-36	3.04874	0.287	0.108	4.43844e-33	A1.2	Cacng1
3.30544e-36	1.40655	0.281	0.119	9.91631e-33	A1.2	Prdm10
1.68609e-35	3.24061	0.578	0.365	5.05826e-32	A1.2	Foxp1
2.46051e-35	0.593896	0.259	0.109	7.38153e-32	A1.2	Lrp4
2.86218e-35	0.464136	0.355	0.166	8.58655e-32	A1.2	Lmcd1
3.62465e-35	0.628793	0.507	0.285	1.08739e-31	A1.2	Carhsp1
7.68084e-35	2.01286	0.301	0.104	2.30425e-31	A1.2	Msx1
1.45668e-34	0.799212	0.269	0.099	4.37005e-31	A1.2	Ifit1
5.70653e-34	1.40027	0.261	0.098	1.71196e-30	A1.2	Gm10827
5.71803e-34	3.0018	0.333	0.147	1.71541e-30	A1.2	Pld1
7.55909e-34	0.599195	0.598	0.383	2.26773e-30	A1.2	Ecscr
1.17387e-33	3.65044	0.357	0.192	3.5216e-30	A1.2	Dok4
1.30006e-33	1.03847	0.328	0.109	3.90019e-30	A1.2	Gm12002
2.82234e-33	1.79779	0.33	0.158	8.46701e-30	A1.2	Gch1
3.0836e-33	0.373643	0.341	0.193	9.25079e-30	A1.2	Entpd1
3.15129e-33	0.539938	0.495	0.337	9.45386e-30	A1.2	Grrp1
4.08263e-33	1.34026	0.358	0.17	1.22479e-29	A1.2	Rai14
4.84296e-33	1.85871	0.383	0.169	1.45289e-29	A1.2	Plp2
5.91394e-33	0.991457	0.301	0.097	1.77418e-29	A1.2	H2-Ab1
6.94507e-33	1.53482	0.272	0.083	2.08352e-29	A1.2	Ankrd29
2.13179e-32	2.64193	0.4	0.149	6.39536e-29	A1.2	Ces2e
2.35343e-32	0.720106	0.611	0.396	7.06029e-29	A1.2	Ptprb
5.80182e-32	0.951121	0.594	0.385	1.74055e-28	A1.2	Ldb2
7.13154e-32	5.39327	0.472	0.28	2.13946e-28	A1.2	Upp1
2.64036e-31	0.967225	0.425	0.254	7.92108e-28	A1.2	Pls3
3.54054e-31	1.21001	0.416	0.232	1.06216e-27	A1.2	Irf2bpl
3.82701e-31	0.436208	0.556	0.349	1.1481e-27	A1.2	Ier2
1.06038e-30	1.09837	0.295	0.117	3.18114e-27	A1.2	Filip1
3.11907e-30	0.59592	0.284	0.126	9.35722e-27	A1.2	Endod1
4.4933e-30	1.60882	0.317	0.117	1.34799e-26	A1.2	Eml1
7.98858e-30	2.41851	0.378	0.197	2.39657e-26	A1.2	Notch4
8.1236e-30	2.41441	0.313	0.052	2.43708e-26	A1.2	Scube3
1.0942e-29	0.823841	0.584	0.389	3.28259e-26	A1.2	Ybx1
1.2797e-29	3.89909	0.362	0.15	3.8391e-26	A1.2	Pcdh1
1.57009e-29	2.82162	0.274	0.107	4.71026e-26	A1.2	Epha4
1.74728e-29	3.42312	0.311	0.118	5.24183e-26	A1.2	Fam13c
2.57079e-29	0.671428	0.33	0.148	7.71237e-26	A1.2	Syne1
3.52528e-29	1.59462	0.325	0.188	1.05758e-25	A1.2	Stc1
1.57205e-28	3.5573	0.333	0.12	4.71615e-25	A1.2	Mcc
2.16227e-28	1.18403	0.345	0.16	6.48682e-25	A1.2	Atp13a3
1.05891e-27	0.523395	0.556	0.386	3.17672e-24	A1.2	Myct1
6.73874e-27	1.9579	0.339	0.118	2.02162e-23	A1.2	Tmem252
8.02714e-27	1.08589	0.313	0.132	2.40814e-23	A1.2	Clic5
6.89512e-26	1.40962	0.281	0.12	2.06854e-22	A1.2	4932422M17Rik
6.33363e-25	1.31481	0.409	0.244	1.90009e-21	A1.2	Hecw2
6.56936e-25	0.757274	0.361	0.22	1.97081e-21	A1.2	Afap1l1
1.09263e-24	0.760663	0.46	0.307	3.27788e-21	A1.2	Egr1
3.04579e-24	1.07588	0.378	0.221	9.13738e-21	A1.2	Adarb1
3.06664e-24	4.45073	0.31	0.118	9.19993e-21	A1.2	Rapgef4
7.02891e-24	1.84411	0.309	0.165	2.10867e-20	A1.2	Slc20a1
8.8307e-24	0.619749	0.422	0.272	2.64921e-20	A1.2	Nbeal1
1.6464e-23	1.57807	0.306	0.158	4.93919e-20	A1.2	Gbp2
9.75548e-23	1.94674	0.285	0.103	2.92664e-19	A1.2	Nostrin
1.3642e-22	2.94803	0.335	0.203	4.0926e-19	A1.2	Slc12a2
2.04727e-22	0.764839	0.543	0.389	6.14182e-19	A1.2	Cd151
4.53855e-22	1.69	0.374	0.232	1.36156e-18	A1.2	Klf10
7.52587e-22	0.642774	0.534	0.375	2.25776e-18	A1.2	Mat2a
8.82629e-22	1.71892	0.344	0.203	2.64789e-18	A1.2	Ier5l
3.43622e-21	1.09548	0.265	0.127	1.03087e-17	A1.2	Dnm3
1.23148e-20	0.59591	0.415	0.264	3.69445e-17	A1.2	Plscr2
2.96501e-20	0.661524	0.552	0.393	8.89502e-17	A1.2	Mef2c
3.70307e-20	0.660597	0.282	0.128	1.11092e-16	A1.2	Lpar4
5.07719e-20	2.27591	0.335	0.156	1.52316e-16	A1.2	St8sia4
1.09047e-19	1.43692	0.381	0.217	3.27142e-16	A1.2	Etl4
1.27962e-19	1.5171	0.402	0.262	3.83885e-16	A1.2	Abca1
1.31915e-19	1.62777	0.32	0.164	3.95746e-16	A1.2	Lipe
1.42169e-19	0.986806	0.317	0.436	4.26506e-16	A1.2	Marcks
1.48003e-19	0.363074	0.59	0.433	4.44009e-16	A1.2	Eif1
1.55329e-19	2.348	0.278	0.132	4.65987e-16	A1.2	Rassf9
1.90533e-19	2.08251	0.349	0.247	5.71598e-16	A1.2	Ablim1
3.46056e-19	1.57788	0.394	0.248	1.03817e-15	A1.2	Kctd12b
1.15515e-18	0.535744	0.266	0.199	3.46544e-15	A1.2	Btbd2
3.1743e-18	0.727825	0.556	0.42	9.5229e-15	A1.2	Rsrp1
7.26825e-17	0.614195	0.36	0.257	2.18048e-13	A1.2	Adgrl2
2.07344e-16	0.850482	0.4	0.261	6.22032e-13	A1.2	Arid5b
2.43623e-16	2.15279	0.271	0.171	7.30868e-13	A1.2	Fam117b
3.21075e-16	0.390837	0.438	0.325	9.63224e-13	A1.2	Slfn5
3.99794e-16	1.19537	0.328	0.196	1.19938e-12	A1.2	Tnfsf10
4.79601e-16	0.354149	0.541	0.4	1.4388e-12	A1.2	Clic4
6.03511e-16	2.43451	0.268	0.107	1.81053e-12	A1.2	Tbx3
6.45994e-16	0.707734	0.271	0.208	1.93798e-12	A1.2	Hbegf
1.67437e-15	0.359108	0.261	0.191	5.0231e-12	A1.2	Fam53a
2.18684e-15	0.878338	0.272	0.195	6.56051e-12	A1.2	Xpr1
2.56128e-15	0.537397	0.336	0.25	7.68384e-12	A1.2	Ankrd12
6.04148e-15	0.452253	0.325	0.233	1.81245e-11	A1.2	Pycard
6.92876e-15	0.99799	0.271	0.195	2.07863e-11	A1.2	Lamb2
7.58358e-15	0.845195	0.252	0.177	2.27507e-11	A1.2	Zfp451
9.69156e-15	2.9031	0.262	0.154	2.90747e-11	A1.2	Pmepa1
1.00165e-14	0.949557	0.29	0.144	3.00494e-11	A1.2	Fam181b
1.11837e-14	2.39033	0.31	0.191	3.3551e-11	A1.2	Smtn
1.64332e-14	0.46509	0.397	0.3	4.92995e-11	A1.2	Ccnd2
3.04842e-14	1.80299	0.508	0.38	9.14525e-11	A1.2	Klf13
4.14008e-14	2.29364	0.284	0.426	1.24202e-10	A1.2	AW112010
4.62786e-14	1.5232	0.524	0.394	1.38836e-10	A1.2	Btg1
3.79426e-13	0.295712	0.301	0.206	1.13828e-09	A1.2	Map4
7.47309e-13	0.286033	0.266	0.181	2.24193e-09	A1.2	Slco2b1
9.45584e-13	0.807183	0.505	0.398	2.83675e-09	A1.2	Hsp90aa1
1.61585e-12	0.346835	0.393	0.26	4.84756e-09	A1.2	Tspan18
1.80293e-12	1.29541	0.358	0.253	5.4088e-09	A1.2	Sox18
1.8571e-12	4.28463	0.268	0.128	5.57129e-09	A1.2	Sfxn3
2.37726e-12	0.461088	0.492	0.398	7.13179e-09	A1.2	Klf7
2.89429e-12	3.18364	0.3	0.158	8.68286e-09	A1.2	Scgb3a1
3.19688e-12	0.506724	0.376	0.298	9.59065e-09	A1.2	Git2
6.16136e-12	3.2632	0.281	0.198	1.84841e-08	A1.2	Gimap9
1.13406e-11	1.16854	0.41	0.326	3.40217e-08	A1.2	Irf1
1.92605e-11	0.539551	0.3	0.223	5.77816e-08	A1.2	Gm12216
1.94961e-11	2.73017	0.282	0.21	5.84884e-08	A1.2	Taf7
2.03064e-11	0.371341	0.53	0.412	6.09193e-08	A1.2	Gimap6
2.47011e-11	0.702305	0.335	0.252	7.41033e-08	A1.2	Skil
2.51509e-11	0.385796	0.255	0.194	7.54526e-08	A1.2	Trim26
1.03746e-10	2.07841	0.314	0.247	3.11237e-07	A1.2	Ing1
1.59486e-10	0.473697	0.258	0.156	4.78459e-07	A1.2	Fzd6
4.11956e-10	0.428357	0.311	0.223	1.23587e-06	A1.2	Nedd9
4.47544e-10	1.04948	0.507	0.379	1.34263e-06	A1.2	Ctla2a
1.61067e-09	1.13352	0.255	0.166	4.83201e-06	A1.2	Nol4l
2.71073e-09	0.755593	0.444	0.388	8.13219e-06	A1.2	Atrx
5.8341e-09	1.85872	0.409	0.358	1.75023e-05	A1.2	Notch1
9.72979e-09	0.368663	0.285	0.228	2.91894e-05	A1.2	Kif1b
1.10524e-08	1.05559	0.29	0.232	3.31572e-05	A1.2	Gbp7
1.15739e-08	2.05748	0.475	0.363	3.47218e-05	A1.2	Plk2
2.26493e-08	2.62173	0.429	0.364	6.79479e-05	A1.2	Prex2
2.3305e-08	2.39319	0.252	0.206	6.9915e-05	A1.2	Zfp638
3.55134e-08	0.930042	0.424	0.36	0.00010654	A1.2	Arhgap29
3.71123e-08	0.327318	0.256	0.217	0.000111337	A1.2	Atf7ip
1.58564e-07	0.481103	0.259	0.18	0.000475692	A1.2	Nav3
2.14785e-07	0.429269	0.304	0.163	0.000644354	A1.2	Lama4
3.81869e-07	0.692155	0.326	0.31	0.00114561	A1.2	Slbp
4.27729e-07	0.45781	0.271	0.236	0.00128319	A1.2	Rbm18
5.17251e-07	0.993185	0.413	0.337	0.00155175	A1.2	Ier3
7.30347e-07	0.529522	0.253	0.226	0.00219104	A1.2	Zfp292
8.01116e-07	0.557591	0.294	0.261	0.00240335	A1.2	Prpf4b
1.24847e-06	0.257115	0.488	0.423	0.00374541	A1.2	Nfib
1.74258e-06	1.00132	0.429	0.381	0.00522773	A1.2	Abcg2
1.90558e-06	4.15529	0.319	0.279	0.00571675	A1.2	Dll4
2.72843e-06	0.757932	0.406	0.357	0.00818529	A1.2	Sema6a
3.55258e-06	0.398452	0.476	0.411	0.0106577	A1.2	Ets2
4.92462e-06	3.60023	0.329	0.305	0.0147739	A1.2	Ppp1r10
5.80259e-06	0.725451	0.37	0.319	0.0174078	A1.2	Pitpnc1
1.38933e-05	0.691088	0.476	0.406	0.04168	A1.2	Zbtb20
1.46218e-05	0.341069	0.459	0.404	0.0438655	A1.2	Slc3a2
1.86474e-05	2.41006	0.303	0.269	0.0559421	A1.2	Mxra8
2.27358e-05	0.251039	0.351	0.292	0.0682074	A1.2	Mycbp2
2.3589e-05	1.35546	0.389	0.348	0.0707671	A1.2	Tonsl
2.6977e-05	1.28047	0.498	0.427	0.0809311	A1.2	H2-K1
4.54366e-05	0.70952	0.386	0.371	0.13631	A1.2	Lrrc8a
0.000215762	0.682341	0.259	0.233	0.647287	A1.2	Rps6kb1
0.000451635	0.431774	0.413	0.397	1	A1.2	Slc43a3
0.000688796	0.291733	0.453	0.411	1	A1.2	Rhoj
0.00116008	2.77942	0.297	0.253	1	A1.2	Psmb9
0.00145058	1.26208	0.389	0.348	1	A1.2	2004-09-01
0.00179	0.546699	0.253	0.265	1	A1.2	Pan3
0.00179793	2.89251	0.25	0.363	1	A1.2	Arl4a
0.00232742	0.282285	0.252	0.239	1	A1.2	R3hdm1
0.00260452	0.518097	0.269	0.24	1	A1.2	Samhd1
0.00598078	0.754601	0.394	0.395	1	A1.2	Myo10
1.68795e-302	0.790992	0.708	0.37	5.06386e-299	A2.6	Rps3
3.5684e-267	0.41266	0.685	0.356	1.07052e-263	A2.6	Gm1673
2.2945e-262	0.549293	0.607	0.324	6.8835e-259	A2.6	Ctsl
9.39878e-253	2.20693	0.703	0.387	2.81963e-249	A2.6	Tfpi
1.87562e-241	0.55704	0.642	0.326	5.62686e-238	A2.6	Abcc9
8.77958e-227	0.612082	0.729	0.418	2.63387e-223	A2.6	Igfbp4
4.70605e-225	0.691042	0.645	0.367	1.41181e-221	A2.6	Il6st
3.67907e-222	0.621792	0.656	0.378	1.10372e-218	A2.6	Rpl23
5.5365e-213	0.741886	0.651	0.374	1.66095e-209	A2.6	Tpt1
7.21257e-212	0.265159	0.641	0.357	2.16377e-208	A2.6	Gpm6a
6.03802e-210	0.450615	0.681	0.389	1.81141e-206	A2.6	Rpl13a
9.54685e-174	2.01144	0.611	0.366	2.86406e-170	A2.6	Lrg1
3.5293e-173	0.636366	0.59	0.351	1.05879e-169	A2.6	Mgst1
2.66614e-158	0.45275	0.63	0.392	7.99841e-155	A2.6	Rpl37a
1.45809e-146	0.290778	0.555	0.358	4.37426e-143	A2.6	Lgmn
4.82044e-144	1.13804	0.539	0.337	1.44613e-140	A2.6	Vcam1
7.18741e-133	2.13929	0.552	0.312	2.15622e-129	A2.6	Ltc4s
1.4432e-127	0.333671	0.508	0.257	4.32961e-124	A2.6	Rarres2
2.091e-121	0.998968	0.521	0.317	6.27299e-118	A2.6	Ugcg
2.52563e-119	1.48033	0.575	0.337	7.57688e-116	A2.6	Gpr182
7.24946e-119	0.42791	0.577	0.307	2.17484e-115	A2.6	Sirpa
9.50607e-116	0.338991	0.503	0.236	2.85182e-112	A2.6	Clca3a1
1.79916e-96	0.589907	0.52	0.263	5.39747e-93	A2.6	F8
4.47584e-96	3.8541	0.518	0.353	1.34275e-92	A2.6	Cltc
1.17631e-95	0.525786	0.561	0.35	3.52893e-92	A2.6	Rcn3
9.96322e-95	0.652987	0.556	0.386	2.98897e-91	A2.6	Tmem176b
7.4145e-94	0.502562	0.537	0.316	2.22435e-90	A2.6	Ly96
7.75352e-79	1.23294	0.424	0.206	2.32606e-75	A2.6	Slc39a8
4.745e-76	0.588036	0.422	0.199	1.4235e-72	A2.6	Lhfpl2
7.83694e-70	0.351914	0.466	0.246	2.35108e-66	A2.6	Tmem37
6.13509e-67	0.615734	0.524	0.395	1.84053e-63	A2.6	Thbd
3.18119e-64	0.34529	0.512	0.34	9.54356e-61	A2.6	Map4k5
6.80591e-61	1.21848	0.464	0.253	2.04177e-57	A2.6	Aebp1
4.76977e-60	0.37589	0.502	0.378	1.43093e-56	A2.6	Ctsb
1.02672e-54	0.955435	0.419	0.198	3.08017e-51	A2.6	Sema3a
5.93556e-53	0.498206	0.469	0.287	1.78067e-49	A2.6	Dusp23
7.18623e-49	0.358625	0.528	0.405	2.15587e-45	A2.6	B2m
1.60152e-48	0.440921	0.467	0.27	4.80456e-45	A2.6	Adgrg3
9.11416e-46	0.644428	0.433	0.288	2.73425e-42	A2.6	H2-Q7
1.2341e-45	0.485589	0.441	0.288	3.70229e-42	A2.6	Actn1
2.56035e-36	0.758603	0.427	0.278	7.68105e-33	A2.6	Insr
6.79892e-35	1.57753	0.324	0.158	2.03968e-31	A2.6	Gm28727
1.33366e-34	0.276508	0.381	0.192	4.00099e-31	A2.6	Gmfg
1.8702e-30	2.37625	0.34	0.167	5.61061e-27	A2.6	Ehd3
3.33661e-28	1.68819	0.42	0.371	1.00098e-24	A2.6	Dab2
8.42805e-27	1.41962	0.349	0.16	2.52841e-23	A2.6	Fam213b
3.09204e-24	0.896364	0.303	0.162	9.27613e-21	A2.6	Zfp503
1.1222e-22	0.371061	0.369	0.216	3.36659e-19	A2.6	Man2a1
2.4434e-21	0.277024	0.347	0.188	7.33019e-18	A2.6	Acer3
6.48468e-21	2.24828	0.434	0.322	1.9454e-17	A2.6	Cstb
7.17316e-17	3.35733	0.311	0.18	2.15195e-13	A2.6	Csf2rb2
2.13351e-15	1.38936	0.32	0.188	6.40053e-12	A2.6	Fam84b
2.74869e-15	0.394412	0.265	0.109	8.24606e-12	A2.6	Tmem241
5.03612e-15	3.00042	0.45	0.419	1.51084e-11	A2.6	Dad1
1.08952e-14	1.23297	0.26	0.104	3.26857e-11	A2.6	D730045B01Rik
5.17223e-14	0.711604	0.414	0.332	1.55167e-10	A2.6	Nfkb1
1.99404e-13	0.356225	0.279	0.14	5.98213e-10	A2.6	Endog
4.0608e-12	1.26467	0.288	0.196	1.21824e-08	A2.6	Inhbb
8.07442e-12	0.25068	0.331	0.285	2.42233e-08	A2.6	Akap12
5.04127e-09	0.280424	0.252	0.158	1.51238e-05	A2.6	Lyl1
1.39327e-08	0.646745	0.408	0.366	4.1798e-05	A2.6	Snrpc
1.7572e-08	0.250279	0.282	0.166	5.27161e-05	A2.6	Tmem173
8.01412e-08	2.15315	0.3	0.282	0.000240424	A2.6	Gls
8.91664e-08	0.928183	0.254	0.234	0.000267499	A2.6	Oser1
2.09913e-07	1.18507	0.32	0.297	0.000629738	A2.6	Maff
3.53691e-07	0.42324	0.308	0.322	0.00106107	A2.6	Tsc22d2
5.24534e-07	0.530998	0.285	0.193	0.0015736	A2.6	Gm2a
8.96444e-07	0.486219	0.338	0.34	0.00268933	A2.6	Nr4a2
1.41459e-06	2.91184	0.383	0.443	0.00424378	A2.6	Arhgap31
1.48453e-06	0.33651	0.295	0.194	0.00445359	A2.6	Vsir
6.69477e-06	1.41474	0.272	0.144	0.0200843	A2.6	Gata3
1.89222e-05	2.78126	0.268	0.202	0.0567666	A2.6	Atp8b1
2.01525e-05	2.29516	0.43	0.357	0.0604576	A2.6	Gm42418
0.000134228	1.18878	0.261	0.173	0.402684	A2.6	Ifi47
0.000526232	0.577723	0.273	0.231	1	A2.6	Nfkbil1
0.00150489	0.646721	0.346	0.332	1	A2.6	Mndal
0.00760363	0.281103	0.293	0.292	1	A2.6	Coq10b
0.00846814	0.317105	0.342	0.28	1	A2.6	Osmr
0	3.22826	0.808	0.235	0	A2.1	Slc39a1
3.53506e-245	4.95167	0.631	0.178	1.06052e-241	A2.1	Spry2
6.48575e-203	3.37288	0.654	0.281	1.94573e-199	A2.1	Kdm6b
8.21368e-157	1.51835	0.623	0.318	2.4641e-153	A2.1	Nfia
6.76007e-150	6.35163	0.485	0.145	2.02802e-146	A2.1	Zfp691
3.87905e-139	1.24408	0.536	0.254	1.16372e-135	A2.1	Zscan26
2.1132e-120	0.551283	0.68	0.423	6.3396e-117	A2.1	Il6st
5.5559e-113	0.730276	0.546	0.325	1.66677e-109	A2.1	Cbx3
1.24941e-111	1.26869	0.639	0.365	3.74822e-108	A2.1	Nr2f2
4.43112e-110	1.26803	0.644	0.382	1.32934e-106	A2.1	Chst2
3.37967e-96	3.08872	0.552	0.304	1.0139e-92	A2.1	Pim1
1.88746e-86	0.560648	0.682	0.453	5.66238e-83	A2.1	Rps3
4.47479e-77	0.774049	0.529	0.338	1.34244e-73	A2.1	Lrrc8a
6.34335e-76	0.70269	0.617	0.403	1.903e-72	A2.1	Abcc9
1.37419e-74	2.01888	0.598	0.382	4.12258e-71	A2.1	Picalm
3.89615e-72	0.352861	0.648	0.439	1.16884e-68	A2.1	Gm1673
3.58631e-71	0.926226	0.626	0.406	1.07589e-67	A2.1	Jak1
4.47587e-69	4.18565	0.293	0.116	1.34276e-65	A2.1	Prr15
2.90179e-63	4.7541	0.492	0.29	8.70536e-60	A2.1	Sik1
6.87186e-63	2.25159	0.362	0.158	2.06156e-59	A2.1	Abhd2
3.6547e-62	1.80194	0.483	0.331	1.09641e-58	A2.1	Ralgapa2
1.47671e-61	1.3608	0.392	0.237	4.43014e-58	A2.1	Pan3
7.8526e-60	0.976554	0.416	0.27	2.35578e-56	A2.1	Alkbh5
1.15202e-57	0.875051	0.306	0.197	3.45607e-54	A2.1	Supt16
1.70949e-56	0.672284	0.324	0.204	5.12846e-53	A2.1	Pdcd4
6.21567e-56	0.893836	0.558	0.38	1.8647e-52	A2.1	Flt4
1.76598e-55	0.386751	0.615	0.427	5.29795e-52	A2.1	Gpm6a
2.62779e-54	1.22604	0.548	0.392	7.88338e-51	A2.1	Myh9
1.92234e-50	1.21717	0.317	0.196	5.76701e-47	A2.1	Marf1
1.80822e-49	1.42714	0.336	0.22	5.42467e-46	A2.1	Zc3hav1
4.70679e-49	0.454057	0.612	0.45	1.41204e-45	A2.1	Rpl37a
4.1991e-48	0.53206	0.572	0.398	1.25973e-44	A2.1	Tspan7
4.76075e-48	0.802961	0.412	0.259	1.42822e-44	A2.1	Wtap
1.08411e-46	1.04256	0.446	0.322	3.25233e-43	A2.1	Tacc1
1.09338e-46	4.82864	0.257	0.119	3.28015e-43	A2.1	Notch2
1.603e-43	0.609762	0.507	0.367	4.80899e-40	A2.1	Ugcg
2.29473e-43	0.5487	0.498	0.382	6.88419e-40	A2.1	Map4k5
2.86565e-41	1.2998	0.393	0.282	8.59695e-38	A2.1	Akap12
1.23861e-40	0.399818	0.262	0.207	3.71582e-37	A2.1	Magi1
2.31698e-40	1.75158	0.478	0.356	6.95093e-37	A2.1	Yes1
2.69564e-40	0.751963	0.308	0.225	8.08693e-37	A2.1	Slc16a1
1.65682e-39	1.03302	0.304	0.21	4.97047e-36	A2.1	Gm2a
5.53258e-39	1.33372	0.263	0.181	1.65977e-35	A2.1	Cdkn1b
5.85484e-39	1.15193	0.507	0.347	1.75645e-35	A2.1	Fosl2
8.93584e-39	0.409223	0.611	0.47	2.68075e-35	A2.1	Rpl13a
1.62516e-38	0.709837	0.3	0.173	4.87549e-35	A2.1	Insig1
2.51509e-38	1.12795	0.56	0.394	7.54527e-35	A2.1	Stab1
2.16095e-37	0.59707	0.498	0.386	6.48285e-34	A2.1	Sirpa
1.17659e-35	0.864339	0.487	0.377	3.52977e-32	A2.1	Spag9
2.70289e-33	1.10658	0.296	0.214	8.10867e-30	A2.1	Abcg1
4.22247e-33	0.629407	0.419	0.334	1.26674e-29	A2.1	Tgfbr3
1.84694e-32	1.84487	0.317	0.244	5.54083e-29	A2.1	Gatm
3.64829e-32	0.256223	0.532	0.419	1.09449e-28	A2.1	Plpp3
1.16402e-31	2.11174	0.44	0.342	3.49205e-28	A2.1	Map1b
1.18508e-31	0.569436	0.262	0.212	3.55523e-28	A2.1	Jak2
1.44169e-31	1.06821	0.463	0.376	4.32507e-28	A2.1	Irf8
1.7899e-31	0.641265	0.429	0.341	5.3697e-28	A2.1	F8
1.36948e-30	1.61489	0.5	0.385	4.10844e-27	A2.1	Mylip
1.41985e-30	0.946172	0.354	0.269	4.25954e-27	A2.1	Rab20
1.59436e-30	0.682591	0.537	0.421	4.78309e-27	A2.1	Kdr
3.82977e-30	0.782021	0.384	0.309	1.14893e-26	A2.1	Cxadr
5.97949e-30	0.311565	0.332	0.267	1.79385e-26	A2.1	Sema3a
8.23531e-29	2.35638	0.285	0.207	2.47059e-25	A2.1	Pik3c2b
3.48207e-28	0.67569	0.33	0.467	1.04462e-24	A2.1	Itm2b
2.20372e-27	4.77033	0.483	0.366	6.61115e-24	A2.1	Man1a
8.72485e-27	1.14524	0.417	0.314	2.61746e-23	A2.1	Tiparp
8.25234e-26	0.465665	0.468	0.382	2.4757e-22	A2.1	Maf
9.99505e-26	1.52472	0.397	0.319	2.99851e-22	A2.1	Clca3a1
2.48134e-25	1.08178	0.253	0.21	7.44403e-22	A2.1	Mbtd1
1.31442e-24	0.614073	0.275	0.233	3.94325e-21	A2.1	Zranb1
2.47687e-24	0.45159	0.363	0.283	7.4306e-21	A2.1	Lbh
4.50231e-24	2.01726	0.291	0.247	1.35069e-20	A2.1	Gm11837
1.04167e-23	1.03636	0.354	0.302	3.125e-20	A2.1	Ap1b1
1.07961e-23	2.73997	0.258	0.232	3.23883e-20	A2.1	Tnfaip2
2.6286e-23	1.16763	0.385	0.321	7.8858e-20	A2.1	Insr
6.58825e-23	1.1217	0.431	0.314	1.97647e-19	A2.1	Odc1
3.70431e-22	2.1691	0.336	0.268	1.11129e-18	A2.1	Adamts9
6.37025e-22	0.821964	0.362	0.318	1.91108e-18	A2.1	Tmem106a
7.67395e-22	0.685504	0.458	0.364	2.30219e-18	A2.1	Cyp4b1
1.09819e-21	0.709121	0.458	0.355	3.29457e-18	A2.1	Icam1
1.18999e-21	1.26079	0.287	0.272	3.56997e-18	A2.1	Igf1r
1.41198e-21	1.05451	0.267	0.246	4.23595e-18	A2.1	Tmcc1
4.55271e-21	0.733332	0.253	0.239	1.36581e-17	A2.1	Eprs
6.45011e-21	2.69477	0.258	0.247	1.93503e-17	A2.1	Pdk1
4.45118e-20	0.536072	0.49	0.353	1.33536e-16	A2.1	Adamts1
4.68435e-20	0.621819	0.295	0.273	1.40531e-16	A2.1	Tmem245
6.26004e-20	3.51129	0.381	0.332	1.87801e-16	A2.1	Cdk11b
7.00517e-19	0.613365	0.275	0.273	2.10155e-15	A2.1	Herc1
1.47976e-18	1.66531	0.327	0.285	4.43929e-15	A2.1	Ypel2
4.77648e-18	0.429735	0.324	0.3	1.43295e-14	A2.1	Gda
6.10653e-18	0.692376	0.439	0.384	1.83196e-14	A2.1	Xiap
9.15156e-18	1.29483	0.343	0.323	2.74547e-14	A2.1	Galnt15
3.46517e-17	1.42835	0.251	0.264	1.03955e-13	A2.1	Fmo1
4.93595e-17	0.747788	0.474	0.398	1.48078e-13	A2.1	Dlc1
5.48936e-17	0.890539	0.37	0.317	1.64681e-13	A2.1	Ccnt1
2.44009e-16	3.88367	0.281	0.241	7.32027e-13	A2.1	Tbc1d4
8.1221e-16	0.381949	0.381	0.347	2.43663e-12	A2.1	Dusp23
8.65664e-16	1.30428	0.306	0.241	2.59699e-12	A2.1	Adamts4
1.09361e-15	0.43464	0.461	0.37	3.28083e-12	A2.1	Ccnl1
1.18031e-15	2.43075	0.277	0.24	3.54092e-12	A2.1	Armcx4
1.34328e-15	0.625282	0.242	0.262	4.02984e-12	A2.1	Tnrc6b
3.2298e-15	0.516137	0.28	0.27	9.68939e-12	A2.1	Man2a1
3.32468e-15	0.388287	0.48	0.418	9.97403e-12	A2.1	Qk
3.92665e-15	0.921391	0.461	0.361	1.178e-11	A2.1	Nfkbiz
7.06305e-15	0.366993	0.48	0.416	2.11891e-11	A2.1	Nrp2
1.35354e-14	0.545242	0.254	0.248	4.06062e-11	A2.1	Nrip1
1.69131e-14	0.266015	0.299	0.276	5.07393e-11	A2.1	Lhfpl2
2.64759e-14	0.852477	0.466	0.408	7.94278e-11	A2.1	Kctd12
2.81636e-14	0.577328	0.438	0.388	8.44909e-11	A2.1	Ly96
5.24351e-14	0.264874	0.497	0.406	1.57305e-10	A2.1	Ddx3x
8.72842e-14	0.325709	0.41	0.349	2.61853e-10	A2.1	Fam212a
1.17319e-13	0.434292	0.229	0.258	3.51956e-10	A2.1	U2surp
1.41843e-13	0.416362	0.374	0.317	4.2553e-10	A2.1	Id4
2.66926e-13	0.411818	0.501	0.43	8.00779e-10	A2.1	Rps28
3.15802e-13	0.40752	0.25	0.256	9.47406e-10	A2.1	Nmt2
5.9988e-13	0.278924	0.406	0.387	1.79964e-09	A2.1	Sult1a1
6.41214e-13	0.412623	0.417	0.323	1.92364e-09	A2.1	Nr4a2
8.67285e-13	4.84083	0.264	0.259	2.60185e-09	A2.1	Tmem2
5.83283e-12	0.495783	0.31	0.301	1.74985e-08	A2.1	Osmr
9.08769e-12	1.90098	0.29	0.254	2.72631e-08	A2.1	Serpinb6b
1.03107e-11	1.14515	0.265	0.261	3.09322e-08	A2.1	Fkbp5
1.17855e-11	0.752858	0.397	0.366	3.53566e-08	A2.1	Rbbp6
2.05457e-11	0.436616	0.44	0.386	6.16371e-08	A2.1	Midn
2.25228e-11	2.15702	0.253	0.226	6.75684e-08	A2.1	Smad6
2.37608e-11	0.423799	0.323	0.334	7.12823e-08	A2.1	Pbrm1
2.59867e-11	0.92983	0.321	0.294	7.79602e-08	A2.1	Rasd1
2.8641e-11	0.441492	0.467	0.396	8.59229e-08	A2.1	Map4k4
5.61253e-11	1.06908	0.365	0.346	1.68376e-07	A2.1	Jmjd1c
8.4333e-11	0.544274	0.242	0.268	2.52999e-07	A2.1	Chst15
9.43334e-11	0.847911	0.29	0.279	2.83e-07	A2.1	Sfxn1
1.32316e-10	0.27169	0.544	0.467	3.96949e-07	A2.1	mt-Atp6
1.48853e-10	1.2914	0.351	0.327	4.46558e-07	A2.1	Arhgef7
1.85069e-10	0.71673	0.393	0.356	5.55208e-07	A2.1	Nfkb1
2.18444e-10	0.403386	0.236	0.261	6.55331e-07	A2.1	Parp14
3.19578e-10	0.82014	0.284	0.299	9.58734e-07	A2.1	Mycbp2
3.44549e-10	0.501906	0.282	0.309	1.03365e-06	A2.1	Ash1l
8.16869e-10	0.929081	0.382	0.362	2.45061e-06	A2.1	Cdk2ap2
9.63714e-10	0.269633	0.474	0.417	2.89114e-06	A2.1	Zfp36l1
1.97297e-09	1.24424	0.3	0.317	5.91891e-06	A2.1	Kcnq1ot1
5.0607e-09	0.522805	0.31	0.328	1.51821e-05	A2.1	Fcho2
6.42211e-09	0.7669	0.297	0.291	1.92663e-05	A2.1	Coq10b
8.81297e-09	0.683573	0.266	0.278	2.64389e-05	A2.1	Usp9x
1.8152e-08	1.51746	0.285	0.273	5.44561e-05	A2.1	Bcl2
3.27237e-08	0.9971	0.266	0.274	9.81711e-05	A2.1	Ccdc88a
7.4673e-08	0.612999	0.474	0.41	0.000224019	A2.1	Top1
8.70243e-08	0.726744	0.274	0.279	0.000261073	A2.1	Raph1
1.35407e-07	1.296	0.452	0.409	0.000406221	A2.1	AW112010
1.4329e-07	0.856798	0.222	0.251	0.00042987	A2.1	Hoxb4
2.81519e-07	0.749556	0.412	0.406	0.000844556	A2.1	Macf1
3.42148e-07	0.41229	0.242	0.278	0.00102644	A2.1	Ubn2
6.60222e-07	0.286043	0.371	0.36	0.00198067	A2.1	Wsb1
1.20887e-06	0.381544	0.246	0.259	0.0036266	A2.1	2810403A07Rik
1.41977e-06	1.38552	0.312	0.33	0.0042593	A2.1	Wac
1.47055e-06	0.317107	0.262	0.283	0.00441165	A2.1	Csnk1d
1.78617e-06	0.430098	0.272	0.301	0.00535852	A2.1	Phip
2.9085e-06	0.463453	0.314	0.329	0.00872549	A2.1	Tmem37
4.43262e-06	0.5643	0.218	0.251	0.0132979	A2.1	Rbm4b
8.51651e-06	0.506664	0.251	0.241	0.0255495	A2.1	Dusp5
1.1266e-05	0.877236	0.442	0.392	0.033798	A2.1	Ipo11
1.34073e-05	0.359376	0.428	0.415	0.040222	A2.1	Snrk
2.73205e-05	1.44299	0.283	0.306	0.0819615	A2.1	Ccni
7.27872e-05	0.535362	0.385	0.394	0.218362	A2.1	Gm26917
0.000249883	0.84199	0.308	0.287	0.74965	A2.1	S100a8
0.000612961	0.422921	0.269	0.279	1	A2.1	Npnt
0.000663867	1.19372	0.253	0.275	1	A2.1	2200002D01Rik
0.000777348	0.76358	0.328	0.332	1	A2.1	F2r
0.000842798	0.426321	0.368	0.397	1	A2.1	Atrx
0.00115523	0.554691	0.373	0.384	1	A2.1	Plin2
0.00129817	0.637915	0.321	0.315	1	A2.1	Rgs2
0.00150353	0.412269	0.286	0.296	1	A2.1	Ivns1abp
0.00178845	2.69225	0.209	0.267	1	A2.1	Cdc42ep2
0.001845	0.517315	0.257	0.303	1	A2.1	Lifr
0.0023988	1.1159	0.29	0.283	1	A2.1	S100a9
0.00257466	0.99266	0.207	0.253	1	A2.1	Lmo4
2.96682e-113	4.27371	0.971	0.223	8.90046e-110	B3.3	Cav1
1.66937e-105	3.04645	0.938	0.194	5.0081e-102	B3.3	Sparcl1
3.0978e-105	4.69863	0.938	0.294	9.2934e-102	B3.3	Tspan13
6.03394e-101	2.75245	0.976	0.264	1.81018e-97	B3.3	Ly6c1
1.57652e-97	3.06311	0.938	0.196	4.72955e-94	B3.3	S100a6
1.79957e-97	2.16228	0.943	0.2	5.39871e-94	B3.3	Crip1
1.70072e-87	2.10723	0.914	0.311	5.10215e-84	B3.3	Cst3
9.12962e-84	2.47289	0.914	0.282	2.73888e-80	B3.3	Ly6a
1.2142e-69	2.64509	0.857	0.294	3.64259e-66	B3.3	S100a10
1.88824e-68	2.66219	0.881	0.342	5.66472e-65	B3.3	Hspb1
4.88541e-68	1.89513	0.814	0.227	1.46562e-64	B3.3	Vim
7.23843e-66	3.49646	0.871	0.362	2.17153e-62	B3.3	Crip2
9.81471e-65	6.18087	0.767	0.266	2.94441e-61	B3.3	Cav2
5.98908e-63	1.88378	0.881	0.306	1.79672e-59	B3.3	Slc9a3r2
1.13056e-61	2.42284	0.857	0.363	3.39168e-58	B3.3	Tinagl1
2.8764e-61	7.33084	0.695	0.176	8.62919e-58	B3.3	Lims2
2.75782e-60	3.84893	0.79	0.307	8.27346e-57	B3.3	Cd200
9.3244e-59	4.11569	0.657	0.212	2.79732e-55	B3.3	Pdlim1
1.05824e-58	2.88009	0.838	0.266	3.17472e-55	B3.3	Cd34
2.17266e-58	1.78601	0.833	0.318	6.51798e-55	B3.3	S100a11
1.82764e-57	2.33369	0.852	0.389	5.48291e-54	B3.3	Pecam1
3.4168e-56	4.11083	0.571	0.145	1.02504e-52	B3.3	Pltp
2.18529e-55	4.0908	0.671	0.192	6.55588e-52	B3.3	Bcam
8.86675e-55	3.37806	0.571	0.125	2.66002e-51	B3.3	Pcp4l1
1.26283e-53	2.19033	0.767	0.22	3.78848e-50	B3.3	Cxcl12
1.7643e-53	2.76332	0.614	0.163	5.29289e-50	B3.3	Cdh13
2.49659e-53	2.87162	0.595	0.123	7.48978e-50	B3.3	Tppp3
4.03859e-53	3.56033	0.852	0.399	1.21158e-49	B3.3	Sptbn1
3.37829e-51	4.38736	0.819	0.37	1.01349e-47	B3.3	Tagln2
1.8688e-50	2.46167	0.676	0.233	5.60641e-47	B3.3	Mgll
9.75532e-48	2.55191	0.467	0.106	2.9266e-44	B3.3	Tmem255b
5.0172e-46	1.90327	0.605	0.184	1.50516e-42	B3.3	Jam2
5.75896e-45	1.73999	0.552	0.147	1.72769e-41	B3.3	Prnp
6.36445e-44	0.929183	0.776	0.332	1.90934e-40	B3.3	Cd9
3.32962e-43	6.2641	0.543	0.164	9.98887e-40	B3.3	Fam198b
3.91847e-43	4.04345	0.652	0.23	1.17554e-39	B3.3	Fabp5
1.41054e-42	2.72718	0.781	0.406	4.23162e-39	B3.3	Igfbp7
3.96899e-41	3.29468	0.786	0.399	1.1907e-37	B3.3	Ifitm2
2.94727e-38	3.50559	0.586	0.16	8.84181e-35	B3.3	Tcf15
6.47006e-36	4.87441	0.386	0.127	1.94102e-32	B3.3	Tspan2
6.52989e-36	2.23849	0.429	0.099	1.95897e-32	B3.3	Pdlim4
6.90826e-36	0.768905	0.681	0.297	2.07248e-32	B3.3	Fxyd5
1.51337e-34	2.73787	0.519	0.164	4.54011e-31	B3.3	Capg
3.68821e-34	2.57277	0.524	0.138	1.10646e-30	B3.3	Col15a1
3.08279e-32	3.83592	0.614	0.306	9.24837e-29	B3.3	Itga6
3.68005e-32	3.15951	0.381	0.131	1.10402e-28	B3.3	Lmo7
3.25539e-31	2.51558	0.548	0.224	9.76618e-28	B3.3	Tubb2a
3.32137e-31	1.93179	0.562	0.218	9.96412e-28	B3.3	Podxl
9.31575e-30	2.65824	0.371	0.104	2.79473e-26	B3.3	Ssu2
1.06906e-29	0.256527	0.59	0.285	3.20717e-26	B3.3	Ctnnbip1
1.07692e-29	3.56759	0.686	0.378	3.23077e-26	B3.3	Gngt2
4.31325e-29	4.14022	0.386	0.136	1.29398e-25	B3.3	Ablim3
4.42636e-29	2.98217	0.743	0.411	1.32791e-25	B3.3	Ifitm3
8.45399e-29	1.70716	0.51	0.228	2.5362e-25	B3.3	Trim47
4.07511e-28	3.00618	0.381	0.12	1.22253e-24	B3.3	Rgs16
4.47172e-28	2.77929	0.462	0.174	1.34152e-24	B3.3	Itih5
6.14693e-28	3.64329	0.433	0.186	1.84408e-24	B3.3	Myadm
9.13427e-28	4.43286	0.352	0.12	2.74028e-24	B3.3	Gm12002
1.81002e-27	0.555612	0.695	0.351	5.43007e-24	B3.3	Col4a1
2.7794e-27	2.38108	0.467	0.175	8.3382e-24	B3.3	Ehd4
5.98581e-27	3.67565	0.386	0.14	1.79574e-23	B3.3	Clic5
7.11056e-27	4.05364	0.605	0.333	2.13317e-23	B3.3	Anxa3
1.34446e-26	2.10036	0.571	0.276	4.03339e-23	B3.3	Itpkb
1.81547e-26	3.57159	0.31	0.129	5.44642e-23	B3.3	Ecm2
6.2863e-26	2.86301	0.614	0.349	1.88589e-22	B3.3	Tubb4b
7.72769e-26	0.613891	0.719	0.413	2.31831e-22	B3.3	Ly6e
2.49488e-23	4.56882	0.367	0.148	7.48465e-20	B3.3	Ccdc85a
6.14862e-23	0.541751	0.705	0.395	1.84459e-19	B3.3	Calm1
7.05678e-23	1.55982	0.524	0.29	2.11704e-19	B3.3	Prr13
1.22927e-22	1.88384	0.467	0.176	3.68781e-19	B3.3	Kitl
1.57202e-22	1.17523	0.695	0.397	4.71606e-19	B3.3	Ybx1
1.59209e-22	5.41953	0.686	0.399	4.77626e-19	B3.3	Nrp1
1.76203e-22	1.11752	0.448	0.225	5.28609e-19	B3.3	Afap1l1
3.23861e-22	1.57601	0.657	0.392	9.71583e-19	B3.3	Myct1
7.10069e-22	2.66422	0.324	0.138	2.13021e-18	B3.3	Pkn3
1.09949e-21	1.80209	0.267	0.11	3.29846e-18	B3.3	Serpine1
1.16458e-21	4.12681	0.538	0.286	3.49374e-18	B3.3	Tsc22d3
2.7914e-21	0.583475	0.481	0.262	8.37419e-18	B3.3	Pls3
3.09425e-21	5.49044	0.343	0.152	9.28274e-18	B3.3	Jam3
3.09574e-21	4.44056	0.31	0.139	9.28721e-18	B3.3	Dach1
4.17843e-21	3.39393	0.562	0.314	1.25353e-17	B3.3	Gas6
5.76806e-21	2.64214	0.624	0.368	1.73042e-17	B3.3	Cyb5r3
1.0229e-20	1.42976	0.662	0.36	3.0687e-17	B3.3	Klf2
1.35727e-20	0.452289	0.429	0.174	4.07181e-17	B3.3	Lmcd1
1.37558e-20	3.6572	0.248	0.443	4.12675e-17	B3.3	Plvap
1.09635e-19	3.16653	0.257	0.126	3.28904e-16	B3.3	Slc26a10
1.70869e-19	0.904589	0.69	0.375	5.12608e-16	B3.3	Serpinh1
2.64746e-19	5.16096	0.467	0.26	7.94238e-16	B3.3	Fkbp3
2.70604e-19	0.606132	0.671	0.418	8.11813e-16	B3.3	Ppia
5.78491e-19	0.561644	0.019	0.405	1.73547e-15	B3.3	Maf
7.09863e-19	2.50675	0.295	0.148	2.12959e-15	B3.3	Fmo2
7.61038e-19	4.24174	0.533	0.311	2.28312e-15	B3.3	Aqp1
7.96172e-19	1.52427	0.281	0.163	2.38852e-15	B3.3	Papss2
8.7092e-19	0.759858	0.276	0.13	2.61276e-15	B3.3	Lamb1
1.99127e-18	5.29885	0.252	0.151	5.97382e-15	B3.3	Tspan6
2.59859e-18	2.99788	0.429	0.177	7.79577e-15	B3.3	Anxa1
2.92444e-18	3.47808	0.276	0.13	8.77331e-15	B3.3	Lysmd2
3.8672e-18	4.16534	0.419	0.225	1.16016e-14	B3.3	4930523C07Rik
4.1404e-18	5.96661	0.652	0.413	1.24212e-14	B3.3	Cd36
4.3088e-18	0.905116	0.657	0.395	1.29264e-14	B3.3	Ramp2
9.94624e-18	0.441529	0.338	0.192	2.98387e-14	B3.3	Ptprg
1.1429e-17	1.06194	0.657	0.43	3.42871e-14	B3.3	Dynll1
1.29785e-17	3.42721	0.562	0.362	3.89356e-14	B3.3	Scarb1
2.1856e-17	0.321275	0.271	0.158	6.5568e-14	B3.3	Syne1
2.60626e-17	1.21086	0.605	0.395	7.81878e-14	B3.3	Cd151
3.93975e-17	1.38967	0.314	0.17	1.18192e-13	B3.3	Rftn1
4.14301e-17	0.626546	0.657	0.371	1.2429e-13	B3.3	Actg1
4.50356e-17	1.12478	0.681	0.407	1.35107e-13	B3.3	Gnas
1.14991e-16	4.69316	0.276	0.17	3.44973e-13	B3.3	Abcb1a
1.55642e-16	0.517991	0.286	0.178	4.66927e-13	B3.3	Plscr4
1.7164e-16	2.52199	0.267	0.094	5.14921e-13	B3.3	Ifi27l2a
2.04789e-16	0.973792	0.3	0.151	6.14366e-13	B3.3	Nxpe4
3.44958e-16	3.50832	0.286	0.177	1.03487e-12	B3.3	Fry
3.7465e-16	0.952006	0.395	0.179	1.12395e-12	B3.3	Plp2
7.61678e-16	4.28056	0.271	0.171	2.28503e-12	B3.3	Ncoa7
7.69017e-16	3.84256	0.281	0.144	2.30705e-12	B3.3	Mcf2l
3.30573e-15	1.22501	0.3	0.13	9.9172e-12	B3.3	Stmn2
9.45491e-15	0.440275	0.362	0.226	2.83647e-11	B3.3	Pdgfb
2.25204e-14	1.30474	0.6	0.41	6.75612e-11	B3.3	Tshz2
2.74518e-14	0.331747	0.652	0.421	8.23554e-11	B3.3	Ubb
2.83549e-14	4.52813	0.31	0.172	8.50648e-11	B3.3	Lipe
4.9541e-14	1.7496	0.6	0.343	1.48623e-10	B3.3	Tuba1a
1.75308e-13	1.246	0.495	0.333	5.25924e-10	B3.3	Mndal
1.90626e-13	2.94208	0.267	0.167	5.71878e-10	B3.3	Gbp2
2.57672e-13	1.25037	0.271	0.144	7.73015e-10	B3.3	Sema7a
1.30894e-12	1.32331	0.59	0.394	3.92683e-09	B3.3	Ahnak
1.57242e-12	3.75042	0.419	0.29	4.71726e-09	B3.3	Lpl
1.81122e-12	0.474058	0.476	0.332	5.43367e-09	B3.3	Cltb
2.64829e-12	5.48313	0.352	0.234	7.94488e-09	B3.3	Lgals9
4.10704e-12	0.945115	0.433	0.299	1.23211e-08	B3.3	Dpysl2
4.75769e-12	2.64476	0.619	0.397	1.42731e-08	B3.3	Flt1
1.35282e-11	2.04209	0.329	0.226	4.05846e-08	B3.3	Etl4
1.9551e-11	0.920636	0.519	0.306	5.86529e-08	B3.3	Aplnr
2.54145e-11	1.04407	0.362	0.281	7.62435e-08	B3.3	Nbeal1
2.88773e-11	1.21845	0.086	0.336	8.66319e-08	B3.3	Gm13889
3.48387e-11	1.00789	0.29	0.202	1.04516e-07	B3.3	Entpd1
3.80782e-11	0.385607	0.571	0.383	1.14235e-07	B3.3	Ppic
4.46249e-11	1.21007	0.3	0.171	1.33875e-07	B3.3	Lmo1
5.59963e-11	3.19546	0.333	0.219	1.67989e-07	B3.3	Rnd1
5.83563e-11	0.947232	0.624	0.394	1.75069e-07	B3.3	Ecscr
8.08733e-11	2.65243	0.286	0.227	2.4262e-07	B3.3	Gm12216
2.18984e-10	0.455671	0.457	0.319	6.56951e-07	B3.3	Ifi203
2.95275e-10	1.86259	0.3	0.202	8.85824e-07	B3.3	Dok4
3.28805e-10	1.07624	0.49	0.29	9.86414e-07	B3.3	Cyr61
7.03033e-10	1.26039	0.614	0.423	2.1091e-06	B3.3	H2-D1
1.14613e-09	1.39292	0.519	0.361	3.43839e-06	B3.3	Dusp3
1.28206e-09	1.46832	0.557	0.354	3.84619e-06	B3.3	Klf6
1.47797e-09	0.950529	0.624	0.415	4.4339e-06	B3.3	Cd93
1.90367e-09	5.05156	0.286	0.211	5.711e-06	B3.3	Gstm1
2.07495e-09	0.616095	0.61	0.401	6.22484e-06	B3.3	App
3.20434e-09	1.69295	0.552	0.411	9.61301e-06	B3.3	Cd300lg
3.80313e-09	1.15067	0.31	0.177	1.14094e-05	B3.3	Rsad2
6.9696e-09	0.744393	0.333	0.219	2.09088e-05	B3.3	Parvb
1.60922e-08	0.589638	0.371	0.242	4.82767e-05	B3.3	Card19
1.88566e-08	0.95313	0.557	0.364	5.65699e-05	B3.3	Sgk1
3.40686e-08	0.389218	0.381	0.33	0.000102206	B3.3	Tmem88
3.53702e-08	1.91021	0.576	0.389	0.00010611	B3.3	Msn
5.10634e-08	1.37942	0.576	0.423	0.00015319	B3.3	Dnaja1
5.25008e-08	0.90648	0.267	0.163	0.000157502	B3.3	Pcdh1
5.53963e-08	0.843691	0.286	0.207	0.000166189	B3.3	Clcn4
7.86183e-08	3.33991	0.286	0.252	0.000235855	B3.3	Rasgrp2
1.06033e-07	0.303724	0.31	0.227	0.0003181	B3.3	Nedd9
1.11966e-07	0.998283	0.3	0.261	0.000335899	B3.3	Fmo1
2.78622e-07	2.94446	0.348	0.246	0.000835865	B3.3	S100a1
5.15817e-07	0.719863	0.348	0.277	0.00154745	B3.3	Capn2
5.62379e-07	0.679966	0.438	0.293	0.00168714	B3.3	Hspa1a
1.02781e-06	2.12344	0.533	0.365	0.00308343	B3.3	Id1
1.26215e-06	0.671049	0.529	0.39	0.00378644	B3.3	Icam2
1.3142e-06	1.55617	0.295	0.221	0.0039426	B3.3	Pkig
2.68352e-06	1.10373	0.252	0.216	0.00805055	B3.3	Arhgap5
2.75421e-06	1.61141	0.324	0.288	0.00826263	B3.3	Gata2
2.80745e-06	0.830562	0.505	0.389	0.00842235	B3.3	Mapk3
7.3686e-06	1.66052	0.538	0.425	0.0221058	B3.3	Nfib
1.21677e-05	5.52139	0.357	0.333	0.036503	B3.3	Slfn5
1.37945e-05	0.255644	0.49	0.342	0.0413834	B3.3	Rgcc
1.70157e-05	0.463275	0.343	0.243	0.0510472	B3.3	Irf2bpl
1.77043e-05	2.31896	0.267	0.216	0.053113	B3.3	Isg15
3.6415e-05	2.26568	0.524	0.402	0.109245	B3.3	Mef2c
4.48724e-05	1.65825	0.438	0.376	0.134617	B3.3	Rdx
6.64648e-05	0.889908	0.271	0.262	0.199394	B3.3	Pnpla2
6.75896e-05	2.2019	0.433	0.384	0.202769	B3.3	Abcg2
7.00862e-05	0.358569	0.462	0.397	0.210259	B3.3	Slc43a3
0.000122798	2.9581	0.238	0.263	0.368393	B3.3	H2-Q4
0.000133185	1.2938	0.129	0.354	0.399555	B3.3	Tgfbr3
0.000157103	0.337828	0.481	0.401	0.47131	B3.3	Ppp3ca
0.000162058	0.531566	0.405	0.324	0.486175	B3.3	Tspan12
0.000263847	0.967938	0.243	0.261	0.791542	B3.3	Sox18
0.000275821	1.1377	0.31	0.391	0.827464	B3.3	Jun
0.000308351	0.903289	0.49	0.409	0.925052	B3.3	Zbtb20
0.000451114	1.13674	0.395	0.35	1	B3.3	2004-09-01
0.000514165	1.00078	0.386	0.364	1	B3.3	Arhgap29
0.000517848	2.00453	0.219	0.254	1	B3.3	U2surp
0.00148354	0.59648	0.276	0.295	1	B3.3	Lima1
0.00177246	1.05242	0.505	0.418	1	B3.3	Gimap6
0.00181501	0.707242	0.314	0.203	1	B3.3	Clu
0.00333393	0.807965	0.233	0.277	1	B3.3	Dennd5b
0.00344237	1.33333	0.438	0.404	1	B3.3	Klf7
0.0042298	0.279669	0.181	0.266	1	B3.3	Prpf4b
0.00692731	1.32024	0.248	0.296	1	B3.3	Lifr
0.00867255	0.35058	0.276	0.304	1	B3.3	Git2
0.00960296	0.367727	0.319	0.305	1	B3.3	Vgll4
5.55967e-234	0.487818	0.86	0.366	1.6679e-230	A1.1	Sparc
2.60258e-232	2.15047	0.812	0.226	7.80773e-229	A1.1	Cd34
7.13903e-209	2.70889	0.819	0.339	2.14171e-205	A1.1	Serpinh1
1.1659e-201	4.68158	0.809	0.344	3.49771e-198	A1.1	Gng11
1.22834e-194	0.547618	0.79	0.309	3.68502e-191	A1.1	Col4a2
1.01835e-168	3.53085	0.679	0.146	3.05504e-165	A1.1	Ramp3
1.73436e-159	0.491654	0.759	0.319	5.20307e-156	A1.1	Col4a1
7.54243e-159	3.13907	0.769	0.349	2.26273e-155	A1.1	Ppic
2.03828e-150	1.17736	0.776	0.354	6.11484e-147	A1.1	Tpm4
2.02286e-132	2.61827	0.737	0.377	6.06858e-129	A1.1	Emcn
2.46589e-132	1.83026	0.747	0.367	7.39767e-129	A1.1	Calm1
9.57652e-126	1.18467	0.746	0.348	2.87296e-122	A1.1	Cald1
1.50406e-120	1.57277	0.162	0.491	4.51219e-117	A1.1	Fth1
1.76177e-118	0.448455	0.555	0.209	5.28532e-115	A1.1	Vim
1.38735e-114	5.23341	0.662	0.29	4.16206e-111	A1.1	Prcp
4.26972e-114	1.93115	0.716	0.348	1.28092e-110	A1.1	Rhoc
9.87509e-100	1.49202	0.716	0.404	2.96253e-96	A1.1	Tmsb10
1.33081e-99	1.01503	0.719	0.394	3.99244e-96	A1.1	Ppia
7.72061e-98	1.37579	0.694	0.334	2.31618e-94	A1.1	Fscn1
1.93552e-95	0.805437	0.712	0.384	5.80656e-92	A1.1	Gnas
3.76546e-95	1.4008	0.697	0.369	1.12964e-91	A1.1	Ecscr
9.94549e-87	4.57725	0.643	0.278	2.98365e-83	A1.1	Aplnr
2.46003e-84	1.51906	0.672	0.365	7.38008e-81	A1.1	Msn
1.18791e-81	4.71452	0.552	0.172	3.56372e-78	A1.1	Vwa1
9.91507e-73	0.858787	0.596	0.313	2.97452e-69	A1.1	Anxa3
3.69237e-69	5.52188	0.628	0.334	1.10771e-65	A1.1	Rbp1
2.77495e-67	4.04882	0.514	0.183	8.32485e-64	A1.1	BC028528
1.8864e-66	4.959	0.623	0.36	5.6592e-63	A1.1	Plpp1
1.76681e-64	2.30554	0.654	0.376	5.30042e-61	A1.1	Ramp2
3.44162e-64	0.658914	0.637	0.377	1.03249e-60	A1.1	Tubb5
7.09113e-64	5.50677	0.618	0.341	2.12734e-60	A1.1	Fcer1g
1.71895e-59	2.04022	0.664	0.395	5.15686e-56	A1.1	Clic1
6.38437e-57	1.11733	0.522	0.23	1.91531e-53	A1.1	Akap13
2.36354e-56	2.81727	0.564	0.241	7.09062e-53	A1.1	Tspan18
2.42315e-55	1.19096	0.07	0.315	7.26946e-52	A1.1	Lpl
1.26915e-51	3.03461	0.608	0.381	3.80745e-48	A1.1	Gpihbp1
5.34959e-51	0.769278	0.229	0.394	1.60488e-47	A1.1	Fosb
1.8619e-49	1.27186	0.57	0.302	5.5857e-46	A1.1	Tspan12
4.26522e-48	0.841893	0.645	0.423	1.27957e-44	A1.1	Egfl7
4.90424e-48	2.72471	0.628	0.402	1.47127e-44	A1.1	Cotl1
6.01753e-48	2.35386	0.534	0.221	1.80526e-44	A1.1	Cnn2
6.51458e-48	0.271549	0.606	0.381	1.95437e-44	A1.1	Ptma
2.35819e-47	2.39599	0.614	0.37	7.07456e-44	A1.1	Rtn4
7.35494e-45	0.515099	0.615	0.371	2.20648e-41	A1.1	Icam2
8.31676e-44	1.86788	0.617	0.388	2.49503e-40	A1.1	Tgfb1
2.89901e-42	0.342222	0.622	0.421	8.69702e-39	A1.1	Plvap
4.25869e-42	3.41774	0.425	0.121	1.27761e-38	A1.1	Ednrb
2.21366e-41	0.941361	0.618	0.4	6.64098e-38	A1.1	Cd93
4.69096e-41	2.50236	0.524	0.317	1.40729e-37	A1.1	Actb
7.73611e-41	4.19781	0.546	0.29	2.32083e-37	A1.1	Dusp6
4.2925e-38	2.87511	0.619	0.421	1.28775e-34	A1.1	Hspa8
4.93718e-38	0.882647	0.582	0.387	1.48115e-34	A1.1	Mef2c
1.11214e-37	0.593429	0.613	0.408	3.33641e-34	A1.1	Ubb
9.4102e-37	1.011	0.586	0.394	2.82306e-33	A1.1	Atpif1
1.9884e-36	3.43468	0.494	0.201	5.96519e-33	A1.1	Tubb6
2.83776e-36	1.65686	0.442	0.167	8.51329e-33	A1.1	Igfbp3
1.07155e-34	1.55999	0.566	0.337	3.21464e-31	A1.1	Sox4
5.05703e-34	1.04616	0.357	0.116	1.51711e-30	A1.1	Nid2
6.93892e-34	2.48837	0.459	0.233	2.08168e-30	A1.1	Mcam
2.12533e-33	0.948952	0.505	0.285	6.376e-30	A1.1	Vgll4
3.87713e-33	5.31005	0.443	0.211	1.16314e-29	A1.1	N4bp3
8.55795e-32	0.681328	0.415	0.212	2.56739e-28	A1.1	Afap1l1
3.38479e-31	1.63054	0.415	0.197	1.01544e-27	A1.1	Ptp4a3
1.50799e-29	2.26463	0.464	0.237	4.52398e-26	A1.1	Cdc42ep3
1.77852e-27	0.790328	0.564	0.384	5.33557e-24	A1.1	Cd151
2.71898e-27	2.54842	0.28	0.399	8.15693e-24	A1.1	Nfkbia
3.75207e-26	0.531065	0.597	0.403	1.12562e-22	A1.1	Gimap6
5.20209e-26	0.577647	0.311	0.462	1.56063e-22	A1.1	Rnase4
7.91323e-26	0.340565	0.27	0.382	2.37397e-22	A1.1	Fos
1.27316e-25	0.602171	0.543	0.384	3.81947e-22	A1.1	Myct1
5.82312e-25	0.718623	0.493	0.321	1.74694e-21	A1.1	Tsc22d1
2.984e-24	3.74132	0.297	0.117	8.952e-21	A1.1	Lamb1
4.43326e-24	1.68982	0.542	0.354	1.32998e-20	A1.1	Plk2
6.53444e-24	2.07836	0.556	0.366	1.96033e-20	A1.1	Itm2c
2.17456e-23	2.0433	0.35	0.192	6.52367e-20	A1.1	Pcdh17
2.38874e-23	1.69005	0.396	0.215	7.16623e-20	A1.1	Tubb2a
1.36305e-22	0.365929	0.203	0.342	4.08916e-19	A1.1	Aebp1
1.67596e-22	0.794801	0.503	0.333	5.02787e-19	A1.1	Hes1
4.33803e-22	0.637588	0.173	0.282	1.30141e-18	A1.1	Abca1
2.00452e-21	1.87586	0.52	0.354	6.01355e-18	A1.1	Sgk1
2.0265e-21	1.43468	0.524	0.348	6.0795e-18	A1.1	Dusp3
2.46552e-21	4.56536	0.548	0.385	7.39656e-18	A1.1	Oaz2
2.89977e-21	0.786107	0.387	0.123	8.69931e-18	A1.1	Col15a1
6.38158e-21	0.571033	0.278	0.405	1.91447e-17	A1.1	Jund
8.3095e-21	0.381508	0.544	0.392	2.49285e-17	A1.1	App
1.03541e-19	0.364048	0.542	0.388	3.10623e-16	A1.1	Flt1
2.1572e-19	3.87774	0.37	0.149	6.47159e-16	A1.1	Hlx
3.87488e-19	1.0258	0.524	0.374	1.16246e-15	A1.1	Ctla2a
4.85459e-19	1.58552	0.353	0.163	1.45638e-15	A1.1	Rsad2
5.71539e-19	3.08313	0.549	0.38	1.71462e-15	A1.1	Litaf
8.17392e-19	3.57585	0.411	0.199	2.45218e-15	A1.1	Bcl6b
2.48044e-18	1.32246	0.235	0.324	7.44133e-15	A1.1	Rgs2
5.34278e-18	1.42351	0.548	0.393	1.60283e-14	A1.1	Gimap4
8.24291e-18	0.879355	0.317	0.119	2.47287e-14	A1.1	Endod1
1.18701e-17	3.88331	0.445	0.277	3.56104e-14	A1.1	Ctnnbip1
3.97034e-17	2.6185	0.174	0.301	1.1911e-13	A1.1	Hmox1
8.97367e-17	1.35828	0.329	0.114	2.6921e-13	A1.1	Col18a1
1.03357e-16	1.23353	0.508	0.381	3.10071e-13	A1.1	Rhob
1.19697e-15	1.27132	0.399	0.251	3.5909e-12	A1.1	Adgrl2
2.82822e-15	0.479029	0.541	0.416	8.48466e-12	A1.1	Marcks
3.06801e-15	2.26112	0.309	0.159	9.20403e-12	A1.1	Slco3a1
5.8359e-15	0.865738	0.398	0.192	1.75077e-11	A1.1	Sparcl1
9.7486e-15	1.60388	0.416	0.242	2.92458e-11	A1.1	Skil
1.73951e-14	3.88532	0.312	0.16	5.21854e-11	A1.1	Lama4
2.38533e-14	0.559552	0.548	0.434	7.15599e-11	A1.1	mt-Nd1
3.84716e-14	1.57237	0.445	0.287	1.15415e-10	A1.1	Carhsp1
6.71283e-14	1.68147	0.324	0.146	2.01385e-10	A1.1	Pmepa1
1.34903e-13	0.35553	0.364	0.164	4.04709e-10	A1.1	Pde4b
1.62993e-13	1.79385	0.256	0.309	4.88979e-10	A1.1	Zscan26
3.93228e-13	0.396817	0.543	0.423	1.17968e-09	A1.1	Tcf4
5.31679e-13	0.819825	0.451	0.335	1.59504e-09	A1.1	Rgcc
5.88929e-13	1.05344	0.37	0.145	1.76679e-09	A1.1	Emp3
2.64561e-12	0.408328	0.427	0.279	7.93683e-09	A1.1	Tsc22d3
3.26971e-12	3.61023	0.449	0.299	9.80914e-09	A1.1	Prdx4
3.67548e-12	1.73365	0.462	0.34	1.10264e-08	A1.1	Efna1
1.69682e-11	0.873102	0.278	0.143	5.09046e-08	A1.1	Prnp
1.88941e-11	1.4247	0.284	0.377	5.66824e-08	A1.1	Neat1
2.16369e-11	0.512333	0.452	0.283	6.49106e-08	A1.1	Sema6d
2.24789e-11	0.531047	0.336	0.2	6.74368e-08	A1.1	Hbegf
4.88297e-11	5.84099	0.339	0.11	1.46489e-07	A1.1	Piezo2
6.83554e-11	0.863749	0.242	0.267	2.05066e-07	A1.1	Spp1
6.98085e-11	0.757177	0.37	0.208	2.09426e-07	A1.1	Pkig
1.09326e-10	0.533477	0.288	0.186	3.27977e-07	A1.1	Ptprg
1.68483e-10	0.642173	0.408	0.258	5.0545e-07	A1.1	Mxra8
2.79144e-10	2.45856	0.291	0.156	8.37432e-07	A1.1	St8sia4
9.55189e-10	2.29509	0.35	0.198	2.86557e-06	A1.1	Procr
9.98674e-10	0.694396	0.486	0.352	2.99602e-06	A1.1	Kdelr2
1.24318e-09	1.9773	0.478	0.346	3.72955e-06	A1.1	Mpzl1
1.61772e-09	0.789907	0.194	0.303	4.85317e-06	A1.1	Auts2
1.70636e-09	0.476814	0.426	0.321	5.11908e-06	A1.1	Tmem88
2.49444e-09	0.572331	0.506	0.396	7.48332e-06	A1.1	Plxnd1
2.71517e-09	5.3875	0.354	0.094	8.14551e-06	A1.1	Kcne3
3.03526e-09	3.52614	0.364	0.204	9.10579e-06	A1.1	Tfpi2
5.04773e-09	3.90558	0.246	0.312	1.51432e-05	A1.1	Chka
1.02055e-08	1.06054	0.41	0.301	3.06164e-05	A1.1	Slco2a1
1.45164e-08	1.70263	0.3	0.155	4.35491e-05	A1.1	Nes
1.84291e-08	0.462662	0.537	0.462	5.52874e-05	A1.1	Eef1a1
2.21203e-08	4.22524	0.31	0.101	6.63608e-05	A1.1	Lrp4
2.75103e-08	0.710062	0.349	0.217	8.2531e-05	A1.1	Nedd9
4.91712e-08	0.473164	0.497	0.397	0.000147514	A1.1	Cyba
5.20876e-08	0.941305	0.378	0.199	0.000156263	A1.1	Ccnd1
5.85037e-08	1.33233	0.5	0.395	0.000175511	A1.1	Hspe1
1.28276e-07	1.73758	0.528	0.403	0.000384827	A1.1	Igfbp7
1.65833e-07	0.456638	0.277	0.169	0.000497499	A1.1	Atp2b4
2.27789e-07	0.361061	0.455	0.292	0.000683368	A1.1	Ccnd2
3.61063e-07	1.32592	0.289	0.318	0.00108319	A1.1	Sat1
3.74052e-07	0.366562	0.434	0.351	0.00112216	A1.1	Klf6
2.09298e-06	1.65412	0.361	0.276	0.00627895	A1.1	Limch1
2.2609e-06	4.04713	0.372	0.208	0.0067827	A1.1	Irx3
3.24047e-06	0.344045	0.284	0.169	0.0097214	A1.1	Lmcd1
6.12364e-06	0.316022	0.462	0.374	0.0183709	A1.1	Gja1
1.41604e-05	0.760318	0.406	0.292	0.0424813	A1.1	Dpysl2
1.72415e-05	1.45176	0.441	0.308	0.0517245	A1.1	H1f0
2.2053e-05	2.93887	0.371	0.291	0.066159	A1.1	Dhrs3
3.32288e-05	2.17648	0.291	0.133	0.0996865	A1.1	Tbxa2r
3.46093e-05	0.683116	0.277	0.176	0.103828	A1.1	Plcb1
3.97337e-05	1.89647	0.318	0.219	0.119201	A1.1	Abcg1
4.44598e-05	5.11804	0.371	0.282	0.133379	A1.1	Prdx6
6.58434e-05	2.58089	0.275	0.116	0.19753	A1.1	Pde4d
0.000103815	1.36153	0.355	0.247	0.311444	A1.1	Lgals1
0.000197866	1.42947	0.311	0.313	0.593598	A1.1	Gm26532
0.000231581	0.321414	0.325	0.356	0.694744	A1.1	Hspb1
0.000290587	0.839172	0.3	0.218	0.871761	A1.1	Vps36
0.000291116	2.14572	0.3	0.088	0.873349	A1.1	Apln
0.000453005	2.15217	0.466	0.414	1	A1.1	Gnb1
0.000557621	1.64399	0.263	0.208	1	A1.1	Map4
0.000692307	4.73791	0.384	0.283	1	A1.1	Krit1
0.000730087	0.65831	0.343	0.389	1	A1.1	Abcg2
0.00104236	0.417535	0.24	0.258	1	A1.1	2810403A07Rik
0.0013379	1.57286	0.256	0.107	1	A1.1	Mfap2
0.00141788	0.346792	0.267	0.131	1	A1.1	Ankrd33b
0.00151643	1.32002	0.275	0.186	1	A1.1	Plaur
0.00154154	1.1846	0.292	0.223	1	A1.1	Chd7
0.00156228	0.332712	0.456	0.371	1	A1.1	Trp53i11
0.0022222	3.21473	0.287	0.18	1	A1.1	Bmp2k
0.00336689	1.07734	0.217	0.251	1	A1.1	Rnf167
0.00517134	1.02107	0.433	0.357	1	A1.1	Cbx3
0.00534313	0.618057	0.227	0.258	1	A1.1	Nmt2
0.00698684	0.408778	0.348	0.266	1	A1.1	Trib1
0.00953142	0.523708	0.398	0.349	1	A1.1	Ddit4
1.15411e-34	6.21883	1	0.424	3.46234e-31	A3	H2afz
5.35111e-34	6.80817	1	0.345	1.60533e-30	A3	Hmgb2
2.49336e-31	6.07304	0.981	0.25	7.48007e-28	A3	Stmn1
3.16129e-29	6.32741	0.962	0.164	9.48388e-26	A3	Cks1b
6.16166e-27	7.41301	0.923	0.12	1.8485e-23	A3	Birc5
1.59982e-25	6.44723	0.942	0.398	4.79947e-22	A3	Tubb5
1.66982e-23	6.37364	0.923	0.41	5.00947e-20	A3	Tuba1b
3.9159e-23	8.69855	0.904	0.194	1.17477e-19	A3	Cks2
4.48246e-23	6.17879	0.885	0.127	1.34474e-19	A3	Lockd
3.37316e-22	5.98211	0.846	0.138	1.01195e-18	A3	Top2a
5.48247e-22	6.18617	0.846	0.109	1.64474e-18	A3	Ube2c
1.77023e-21	6.44492	0.846	0.117	5.31069e-18	A3	Cdk1
2.58264e-21	5.33262	0.865	0.147	7.74792e-18	A3	Cenpa
3.84692e-21	6.02754	0.865	0.113	1.15408e-17	A3	Tk1
1.10189e-18	5.43026	0.808	0.119	3.30568e-15	A3	Spc24
1.52918e-18	4.77538	0.808	0.097	4.58755e-15	A3	Ccnb2
2.84934e-18	5.05774	0.788	0.132	8.54803e-15	A3	Rrm2
1.00981e-16	7.17284	0.865	0.246	3.02942e-13	A3	Hmgn2
7.16988e-16	1.31575	0.885	0.399	2.15096e-12	A3	Ptma
9.42452e-16	3.95076	0.885	0.409	2.82736e-12	A3	Atpif1
1.56024e-15	5.01845	0.75	0.092	4.68071e-12	A3	Cenpf
1.81474e-15	1.75241	0.865	0.421	5.44421e-12	A3	Ppia
5.27812e-15	5.48788	0.788	0.176	1.58344e-11	A3	Smc4
1.6613e-14	5.07613	0.769	0.102	4.98391e-11	A3	Cdca8
1.71857e-14	6.2483	0.75	0.147	5.15572e-11	A3	Smc2
2.94946e-14	4.81992	0.769	0.111	8.84837e-11	A3	Racgap1
5.14066e-14	4.42943	0.75	0.154	1.5422e-10	A3	Mki67
1.03404e-13	3.86531	0.827	0.224	3.10212e-10	A3	Tubb6
1.51503e-12	5.43055	0.75	0.113	4.5451e-09	A3	Ccna2
4.10599e-12	2.28358	0.712	0.097	1.2318e-08	A3	Asf1b
5.6158e-12	4.78369	0.731	0.128	1.68474e-08	A3	Cdc20
6.28463e-12	3.94354	0.712	0.124	1.88539e-08	A3	Kif22
6.44833e-12	4.57047	0.712	0.115	1.9345e-08	A3	Cenpw
1.7279e-11	1.72941	0.769	0.309	5.18369e-08	A3	Slbp
2.53855e-11	3.4891	0.692	0.102	7.61564e-08	A3	Cenpm
6.61266e-11	4.27454	0.731	0.317	1.9838e-07	A3	H1f0
9.42592e-11	6.84414	0.712	0.168	2.82777e-07	A3	Gmnn
1.23648e-10	4.80283	0.692	0.123	3.70944e-07	A3	Prc1
1.42397e-10	5.26403	0.712	0.121	4.2719e-07	A3	Cdkn2c
3.80307e-10	2.27247	0.654	0.086	1.14092e-06	A3	Ect2
4.13245e-10	3.73627	0.692	0.122	1.23974e-06	A3	Hist1h1e
6.16852e-10	5.35944	0.673	0.096	1.85056e-06	A3	Cdca3
2.03965e-09	6.08218	0.673	0.13	6.11896e-06	A3	Ezh2
2.31658e-09	3.70896	0.673	0.129	6.94975e-06	A3	Aurka
4.11536e-09	4.95951	0.673	0.096	1.23461e-05	A3	E2f1
4.33312e-09	1.84487	0.692	0.193	1.29994e-05	A3	Nt5dc2
8.71901e-09	3.95768	0.673	0.095	2.6157e-05	A3	C330027C09Rik
2.18593e-08	3.67825	0.654	0.113	6.5578e-05	A3	Ncapd2
2.45753e-08	1.78346	0.769	0.361	7.37258e-05	A3	Cbx3
2.82561e-08	2.64392	0.615	0.097	8.47684e-05	A3	Cdc45
3.25208e-08	0.536942	0.731	0.333	9.75624e-05	A3	Impdh2
4.19468e-08	4.01545	0.577	0.095	0.00012584	A3	Kif20b
5.31009e-08	3.52599	0.654	0.065	0.000159303	A3	Cdkn3
6.11929e-08	3.15886	0.615	0.074	0.000183579	A3	Shcbp1
1.06791e-07	3.69565	0.635	0.089	0.000320374	A3	Trip13
1.30749e-07	1.71892	0.654	0.13	0.000392246	A3	Nrgn
1.92618e-07	3.52642	0.615	0.087	0.000577853	A3	Rad51
2.50989e-07	6.29632	0.712	0.345	0.000752966	A3	Car2
2.78353e-07	3.89867	0.577	0.126	0.000835059	A3	Mns1
4.42339e-07	2.95388	0.692	0.353	0.00132702	A3	Tubb4b
6.28504e-07	0.462331	0.769	0.401	0.00188551	A3	Ybx1
7.57454e-07	5.2394	0.577	0.113	0.00227236	A3	Suv39h1
7.77638e-07	4.81461	0.635	0.105	0.00233291	A3	Dtl
2.32823e-06	0.942237	0.173	0.273	0.00698469	A3	Pdzd2
3.83919e-06	3.82768	0.577	0.094	0.0115176	A3	Arhgap11a
5.45194e-06	3.89542	0.615	0.073	0.0163558	A3	Foxm1
5.68217e-06	0.517707	0.577	0.133	0.0170465	A3	Atad2
2.69733e-05	3.99679	0.635	0.214	0.08092	A3	Supt16
2.84586e-05	0.38645	0.5	0.126	0.0853757	A3	Cit
3.18401e-05	3.63275	0.558	0.105	0.0955204	A3	Nusap1
4.60628e-05	4.11323	0.577	0.111	0.138188	A3	Mis18bp1
4.8839e-05	1.48665	0.519	0.107	0.146517	A3	Cdc6
6.48188e-05	5.48434	0.538	0.11	0.194456	A3	Hist1h2ap
9.57786e-05	4.32035	0.558	0.07	0.287336	A3	Psrc1
0.000132231	1.65082	0.635	0.199	0.396694	A3	Hist1h1c
0.000171101	4.44733	0.635	0.39	0.513303	A3	Tpm4
0.000203669	3.02215	0.538	0.118	0.611007	A3	Cdc7
0.000221542	3.43071	0.462	0.116	0.664627	A3	Incenp
0.000226029	3.71536	0.558	0.127	0.678086	A3	Uhrf1
0.000269397	1.11515	0.558	0.189	0.808191	A3	Larp7
0.00032299	1.69514	0.519	0.142	0.968969	A3	Ikzf1
0.000332822	0.892825	0.558	0.188	0.998467	A3	Mt1
0.000333753	2.78281	0.538	0.102	1	A3	Ccnf
0.000371027	1.9672	0.596	0.196	1	A3	Cd24a
0.000445047	2.8742	0.596	0.363	1	A3	Kdelr2
0.00051456	3.13425	0.538	0.103	1	A3	Hells
0.000566564	1.38103	0.538	0.121	1	A3	Nsl1
0.000575213	1.69502	0.596	0.403	1	A3	Hspe1
0.000635927	4.54651	0.481	0.147	1	A3	Rif1
0.000716064	7.46533	0.558	0.144	1	A3	Rrm1
0.000937321	2.98867	0.577	0.14	1	A3	Rmi2
0.00095805	0.418494	0.231	0.473	1	A3	mt-Co1
0.000981832	5.10286	0.538	0.115	1	A3	Ncapg2
0.0012887	2.79418	0.635	0.426	1	A3	Marcks
0.00135029	1.48235	0.519	0.113	1	A3	Atad5
0.00155564	3.46233	0.442	0.083	1	A3	Arl4c
0.00185431	2.83878	0.5	0.145	1	A3	Cenpk
0.00186428	3.68818	0.442	0.07	1	A3	Kif23
0.00193971	4.18635	0.538	0.097	1	A3	Knstrn
0.00198375	3.38671	0.481	0.091	1	A3	Rassf7
0.0020101	0.574691	0.577	0.414	1	A3	Rbm25
0.00204263	3.31025	0.519	0.103	1	A3	Kifc1
0.00289065	3.1524	0.462	0.1	1	A3	Tacc3
0.00291993	0.535114	0.558	0.426	1	A3	Ubb
0.00295456	1.98873	0.519	0.117	1	A3	Mcm5
0.00333012	3.57527	0.538	0.134	1	A3	Fermt3
0.00470414	0.433021	0.481	0.154	1	A3	Dkc1
0.0057894	0.737269	0.442	0.15	1	A3	Cdca7
0.00711048	1.85997	0.5	0.14	1	A3	Bcl7a
0.00714106	3.75395	0.538	0.13	1	A3	Ptpn7
0.00727223	2.94707	0.135	0.266	1	A3	Spp1
0.0073287	3.65273	0.481	0.244	1	A3	Hist1h2bc
0.00754727	1.38658	0.577	0.418	1	A3	Clic1
0.00978661	3.0582	0.519	0.386	1	A3	Ppic
2.15705e-296	4.2357	0.938	0.261	6.47116e-293	B1	Tm4sf1
2.23665e-259	2.07612	0.894	0.193	6.70994e-256	B1	Vim
4.02254e-259	3.54046	0.806	0.071	1.20676e-255	B1	Gja4
8.1533e-259	1.00641	0.885	0.163	2.44599e-255	B1	S100a6
1.26445e-258	5.38219	0.862	0.144	3.79335e-255	B1	Fbln5
6.6687e-248	2.50215	0.902	0.252	2.00061e-244	B1	Ly6a
4.53509e-242	1.78111	0.904	0.234	1.36053e-238	B1	Ly6c1
2.87441e-240	3.15205	0.898	0.277	8.62322e-237	B1	Slc9a3r2
3.77048e-237	4.91154	0.797	0.133	1.13114e-233	B1	Fbln2
5.58219e-234	2.10748	0.876	0.186	1.67466e-230	B1	Cxcl12
1.09625e-232	3.38142	0.86	0.209	3.28874e-229	B1	Ltbp4
1.53899e-205	1.75996	0.811	0.173	4.61696e-202	B1	Crip1
1.03436e-200	3.36502	0.792	0.185	3.10307e-197	B1	Podxl
1.32976e-196	4.3574	0.719	0.091	3.98929e-193	B1	Stmn2
5.98933e-186	3.66111	0.806	0.239	1.7968e-182	B1	Sox17
3.41442e-184	0.425315	0.825	0.197	1.02433e-180	B1	Cav1
6.87381e-184	3.21803	0.772	0.191	2.06214e-180	B1	Slc6a6
7.75316e-183	2.54286	0.831	0.301	2.32595e-179	B1	Tsc22d1
5.7331e-177	8.51118	0.643	0.061	1.71993e-173	B1	Ptprr
5.1627e-176	1.31152	0.842	0.339	1.54881e-172	B1	Crip2
6.14562e-176	1.99377	0.807	0.23	1.84369e-172	B1	Ebf1
3.89368e-170	3.58265	0.803	0.29	1.1681e-166	B1	Glul
1.01456e-169	0.569066	0.829	0.293	3.04369e-166	B1	S100a11
1.73695e-166	5.2922	0.797	0.271	5.21084e-163	B1	Lmo2
1.02724e-161	2.23821	0.826	0.373	3.08172e-158	B1	Ybx1
6.35263e-159	4.92741	0.567	0.062	1.90579e-155	B1	Car7
6.44649e-149	2.33063	0.798	0.359	1.93395e-145	B1	Tspo
9.50389e-149	2.77324	0.682	0.156	2.85117e-145	B1	Igfbp3
7.10182e-148	1.16672	0.764	0.285	2.13055e-144	B1	Cd200
1.73677e-147	3.71289	0.634	0.085	5.2103e-144	B1	Sema3g
4.71287e-145	4.30034	0.632	0.083	1.41386e-141	B1	Vegfc
1.72388e-144	5.4216	0.713	0.236	5.17163e-141	B1	Mast4
1.39333e-138	5.81731	0.693	0.211	4.18e-135	B1	Azin1
1.53e-132	5.65225	0.568	0.043	4.59001e-129	B1	Nebl
4.3304e-132	2.24219	0.668	0.17	1.29912e-128	B1	Bcam
4.57132e-129	1.38851	0.781	0.348	1.3714e-125	B1	Actg1
1.65674e-127	3.16429	0.752	0.324	4.97021e-124	B1	Adam15
3.18434e-126	1.9265	0.748	0.274	9.55303e-123	B1	Fxyd5
1.65766e-124	4.80466	0.545	0.087	4.97298e-121	B1	Hey1
9.98191e-120	2.40099	0.7	0.308	2.99457e-116	B1	Cltb
1.16201e-115	2.3347	0.783	0.374	3.48604e-112	B1	Ptma
1.29479e-115	4.80962	0.548	0.103	3.88437e-112	B1	Mecom
6.63802e-115	3.1475	0.511	0.09	1.99141e-111	B1	Msx1
1.65212e-114	2.21272	0.752	0.366	4.95635e-111	B1	Mapk3
1.13954e-113	2.99636	0.579	0.181	3.41862e-110	B1	Efnb2
2.57011e-112	2.82107	0.783	0.384	7.71033e-109	B1	Ptprb
7.88973e-111	3.14433	0.71	0.287	2.36692e-107	B1	Sat1
1.12515e-109	7.71124	0.547	0.078	3.37546e-106	B1	Egfl8
2.15811e-108	3.19556	0.635	0.24	6.47433e-105	B1	Pls3
5.43927e-107	2.70068	0.573	0.102	1.63178e-103	B1	Col18a1
8.57676e-106	1.16994	0.753	0.339	2.57303e-102	B1	Klf2
6.36694e-103	2.47746	0.696	0.268	1.91008e-99	B1	Hspa1a
1.77674e-98	1.30503	0.752	0.389	5.33022e-95	B1	Gnas
3.03895e-97	1.07143	0.716	0.356	9.11686e-94	B1	Foxp1
4.87738e-96	2.56819	0.576	0.144	1.46322e-92	B1	Cdh13
5.17694e-96	3.69309	0.745	0.387	1.55308e-92	B1	Epas1
4.22475e-92	7.018	0.457	0.041	1.26742e-88	B1	Pcsk5
4.38333e-92	3.23431	0.717	0.347	1.315e-88	B1	Klf4
1.12972e-91	2.53324	0.697	0.287	3.38915e-88	B1	Emp1
8.97635e-91	5.16644	0.543	0.154	2.6929e-87	B1	Ak3
3.22138e-88	2.61184	0.548	0.074	9.66413e-85	B1	S100a4
2.86681e-87	8.71594	0.464	0.054	8.60043e-84	B1	Col8a1
1.52776e-86	2.50833	0.567	0.166	4.58327e-83	B1	Jam2
3.34021e-86	4.899	0.553	0.154	1.00206e-82	B1	Fstl1
6.07183e-86	2.11228	0.616	0.23	1.82155e-82	B1	Akap13
1.22972e-85	3.91262	0.73	0.378	3.68916e-82	B1	Timp3
1.01149e-83	1.99427	0.551	0.193	3.03448e-80	B1	Ptp4a3
1.31007e-83	0.479466	0.646	0.274	3.93022e-80	B1	Lmna
7.50561e-82	3.94832	0.534	0.147	2.25168e-78	B1	Atp13a3
3.37876e-81	4.12683	0.607	0.218	1.01363e-77	B1	Card19
3.75573e-81	3.59928	0.427	0.115	1.12672e-77	B1	Unc5b
2.3439e-80	3.25251	0.671	0.293	7.03169e-77	B1	Egr1
5.28244e-80	2.80747	0.646	0.301	1.58473e-76	B1	Cst3
2.66842e-78	5.94425	0.365	0.035	8.00525e-75	B1	Bmx
4.22716e-77	2.47274	0.53	0.151	1.26815e-73	B1	Eln
4.41896e-77	2.84005	0.694	0.371	1.32569e-73	B1	Icam2
3.43731e-76	0.950685	0.717	0.376	1.03119e-72	B1	Pecam1
1.06178e-75	2.03407	0.579	0.221	3.18535e-72	B1	Hist1h2bc
5.77379e-74	2.26543	0.503	0.176	1.73214e-70	B1	Stc1
6.14145e-74	3.56968	0.525	0.154	1.84243e-70	B1	Lmcd1
6.74307e-74	3.58929	0.682	0.341	2.02292e-70	B1	Ier2
1.21003e-73	1.80678	0.539	0.212	3.63008e-70	B1	Trim47
4.62067e-73	1.4172	0.711	0.383	1.3862e-69	B1	App
3.37347e-72	0.830761	0.702	0.38	1.01204e-68	B1	Calm1
5.23658e-72	1.24754	0.713	0.406	1.57097e-68	B1	Ubb
2.14947e-70	1.20083	0.401	0.112	6.4484e-67	B1	Fam13c
4.17593e-70	2.37892	0.644	0.282	1.25278e-66	B1	Ccnd2
6.16249e-69	2.46307	0.509	0.162	1.84875e-65	B1	Plcb1
3.68447e-68	6.17029	0.452	0.129	1.10534e-64	B1	Pdgfd
3.71885e-68	1.69581	0.528	0.157	1.11566e-64	B1	Kitl
9.08289e-68	3.90873	0.665	0.371	2.72487e-64	B1	S1pr1
8.10659e-67	5.94195	0.349	0.049	2.43198e-63	B1	Syt11
1.15697e-66	4.34649	0.394	0.089	3.4709e-63	B1	Emp2
1.49913e-66	2.53293	0.536	0.158	4.49738e-63	B1	Phlda3
4.6424e-66	1.56559	0.68	0.352	1.39272e-62	B1	Tinagl1
1.09577e-65	6.3684	0.52	0.205	3.28732e-62	B1	Nudt4
1.59232e-65	3.21329	0.382	0.086	4.77697e-62	B1	Ace
5.68994e-65	5.54739	0.416	0.118	1.70698e-61	B1	Eogt
8.84069e-65	4.25828	0.352	0.064	2.65221e-61	B1	St8sia6
1.36257e-64	4.87843	0.387	0.099	4.08772e-61	B1	Alpl
1.45629e-64	4.16414	0.693	0.394	4.36888e-61	B1	Cd81
1.5275e-63	2.39978	0.533	0.222	4.5825e-60	B1	Mgll
1.82997e-63	3.58269	0.398	0.056	5.48992e-60	B1	Efhd1
1.65647e-62	2.62872	0.421	0.112	4.9694e-59	B1	Lysmd2
2.05516e-62	4.74259	0.492	0.205	6.16549e-59	B1	Smpdl3a
1.00809e-61	2.6114	0.346	0.066	3.02427e-58	B1	P2ry2
2.42231e-61	1.96227	0.629	0.35	7.26693e-58	B1	Prex2
2.64579e-61	1.8697	0.665	0.369	7.93736e-58	B1	Klf13
2.24907e-60	3.60304	0.36	0.095	6.7472e-57	B1	Mall
5.47874e-60	5.72672	0.452	0.071	1.64362e-56	B1	Serpinf1
1.22812e-59	3.82091	0.615	0.275	3.68437e-56	B1	Atf3
7.70778e-59	5.43802	0.363	0.041	2.31234e-55	B1	Aif1l
3.49465e-58	4.5765	0.416	0.155	1.0484e-54	B1	Rftn1
4.15493e-58	2.40675	0.657	0.364	1.24648e-54	B1	Cald1
9.92188e-58	2.94129	0.374	0.091	2.97657e-54	B1	Ssu2
3.934e-57	0.663158	0.59	0.321	1.1802e-53	B1	Anxa3
4.53599e-56	1.96121	0.453	0.149	1.3608e-52	B1	Tcf15
4.68728e-56	5.52754	0.443	0.173	1.40618e-52	B1	Cyth3
5.46723e-56	4.66512	0.41	0.059	1.64017e-52	B1	Tgfb2
7.44815e-56	1.49021	0.651	0.337	2.23444e-52	B1	Mpzl1
2.23507e-55	1.98039	0.266	0.078	6.7052e-52	B1	Efr3b
2.59876e-55	0.740648	0.638	0.374	7.79627e-52	B1	Rtn4
5.87076e-55	2.82233	0.595	0.333	1.76123e-51	B1	Efna1
2.19615e-54	3.20802	0.415	0.108	6.58845e-51	B1	Cdk19
1.37229e-53	2.07683	0.511	0.141	4.11686e-50	B1	Emp3
7.60991e-53	4.53917	0.401	0.147	2.28297e-49	B1	Adgre5
2.6915e-52	2.18581	0.27	0.062	8.0745e-49	B1	Pllp
4.1652e-52	2.0957	0.328	0.119	1.24956e-48	B1	Ecm2
8.04326e-52	4.02745	0.675	0.36	2.41298e-48	B1	Ppp1r15a
2.729e-51	3.69154	0.356	0.116	8.18699e-48	B1	Ceacam1
2.41978e-50	2.2787	0.323	0.104	7.25933e-47	B1	Epha4
4.01987e-50	3.39587	0.581	0.343	1.20596e-46	B1	Klf9
1.10291e-49	3.0202	0.374	0.074	3.30874e-46	B1	Slc27a3
1.79976e-49	0.909197	0.654	0.374	5.39927e-46	B1	Msn
2.53825e-49	2.9898	0.377	0.119	7.61475e-46	B1	Lmo7
4.05662e-49	4.03129	0.495	0.229	1.21699e-45	B1	Uaca
2.8682e-48	0.757129	0.433	0.139	8.6046e-45	B1	Gsto1
8.42634e-48	1.45841	0.43	0.187	2.5279e-44	B1	Entpd1
1.33562e-47	5.69162	0.289	0.045	4.00687e-44	B1	Pi16
6.04479e-47	0.880113	0.674	0.39	1.81344e-43	B1	Sptbn1
1.85756e-46	1.50502	0.48	0.213	5.57267e-43	B1	Tubb2a
1.43934e-45	3.66986	0.346	0.121	4.31803e-42	B1	Sox13
1.64e-45	3.0849	0.52	0.261	4.92001e-42	B1	Capn2
5.64458e-45	0.832084	0.564	0.272	1.69338e-41	B1	Tsc22d3
5.85003e-45	3.74586	0.393	0.181	1.75501e-41	B1	Ptprg
1.01391e-44	2.63623	0.602	0.347	3.04173e-41	B1	Dusp3
1.3919e-44	5.25834	0.331	0.137	4.1757e-41	B1	Amd1
3.67578e-44	1.83864	0.39	0.126	1.10273e-40	B1	Magix
4.49064e-44	4.98269	0.388	0.147	1.34719e-40	B1	Plscr1
5.88977e-44	5.47849	0.357	0.055	1.76693e-40	B1	Eps8l2
1.18482e-43	3.26347	0.312	0.058	3.55445e-40	B1	Gprc5a
2.29224e-43	4.97132	0.425	0.101	6.87671e-40	B1	Htra1
4.06571e-43	2.46221	0.497	0.203	1.21971e-39	B1	Pkig
1.05309e-42	0.847261	0.578	0.337	3.15927e-39	B1	Hspb1
1.07686e-42	0.480776	0.498	0.166	3.23059e-39	B1	Fn1
1.43465e-42	4.24492	0.312	0.116	4.30396e-39	B1	Pik3ip1
2.53947e-42	1.14626	0.548	0.295	7.61842e-39	B1	Prdx4
4.81703e-42	4.19519	0.491	0.267	1.44511e-38	B1	Fryl
6.51531e-42	3.44228	0.562	0.273	1.95459e-38	B1	Nrarp
7.199e-42	2.22141	0.554	0.287	2.1597e-38	B1	Gadd45b
1.46607e-41	1.69132	0.509	0.273	4.39821e-38	B1	Gata2
1.52381e-41	3.47376	0.382	0.13	4.57142e-38	B1	Sema7a
4.01557e-40	2.86207	0.317	0.086	1.20467e-36	B1	Lrrc3b
4.17327e-40	3.45629	0.568	0.333	1.25198e-36	B1	Tuba1a
4.55276e-40	3.39284	0.2	0.385	1.36583e-36	B1	Btnl9
7.29288e-40	2.41048	0.287	0.132	2.18786e-36	B1	Art3
1.175e-39	3.04409	0.368	0.088	3.52499e-36	B1	Edn1
1.74821e-39	2.15768	0.321	0.099	5.24462e-36	B1	Tmem255b
3.4186e-39	1.19983	0.643	0.404	1.02558e-35	B1	Ly6e
3.66163e-38	4.75485	0.337	0.134	1.09849e-34	B1	Tmem47
3.49115e-37	3.50225	0.318	0.064	1.04734e-33	B1	Trpv4
9.10145e-37	1.30745	0.63	0.403	2.73043e-33	B1	Ifitm3
3.23092e-36	2.75768	0.309	0.124	9.69277e-33	B1	Dnm3
3.97791e-36	2.65605	0.3	0.069	1.19337e-32	B1	Itgb4
4.15268e-36	2.51082	0.425	0.216	1.24581e-32	B1	Afap1l1
4.65912e-36	2.54395	0.366	0.158	1.39773e-32	B1	Slco3a1
3.14646e-35	0.279046	0.391	0.209	9.43938e-32	B1	Pdlim1
3.55068e-35	4.16095	0.303	0.094	1.0652e-31	B1	Arhgef28
5.9219e-35	2.90232	0.502	0.281	1.77657e-31	B1	Prr13
2.0865e-34	3.71003	0.284	0.112	6.25949e-31	B1	Lgals3bp
2.09124e-34	1.83445	0.568	0.364	6.27372e-31	B1	Rdx
1.86732e-33	1.13626	0.304	0.161	5.60197e-30	B1	Gch1
6.57878e-33	2.88894	0.449	0.231	1.97363e-29	B1	Irf2bpl
2.77816e-32	2.10208	0.371	0.218	8.33449e-29	B1	Gm12216
4.60181e-32	4.52981	0.317	0.17	1.38054e-28	B1	Plscr4
1.21782e-31	5.28731	0.424	0.223	3.65345e-28	B1	Palmd
1.37181e-31	1.27345	0.516	0.279	4.11543e-28	B1	Cyr61
2.02619e-31	3.3356	0.396	0.229	6.07858e-28	B1	Lrrc8c
4.77792e-31	2.94231	0.557	0.361	1.43338e-27	B1	Cyb5r3
9.30233e-31	1.83691	0.564	0.308	2.7907e-27	B1	Tm6sf1
9.61566e-31	1.32283	0.377	0.206	2.8847e-27	B1	Mkl2
1.35729e-30	2.51932	0.32	0.114	4.07186e-27	B1	Cit
2.19663e-30	1.13646	0.593	0.368	6.58989e-27	B1	Itm2c
2.47119e-30	1.30632	0.579	0.387	7.41356e-27	B1	Cd151
3.7214e-30	0.891502	0.399	0.17	1.11642e-26	B1	Sncg
3.92941e-30	5.32834	0.394	0.137	1.17882e-26	B1	Mn1
3.97427e-30	0.845339	0.592	0.384	1.19228e-26	B1	Cyyr1
6.80566e-30	2.82031	0.581	0.393	2.0417e-26	B1	Hsp90aa1
1.40606e-29	5.87746	0.408	0.189	4.21817e-26	B1	Gm26802
1.46738e-29	1.31754	0.408	0.212	4.40215e-26	B1	Vps36
4.00083e-29	6.44425	0.447	0.202	1.20025e-25	B1	Jag1
4.38528e-29	2.73703	0.335	0.206	1.31558e-25	B1	Aldh2
4.81755e-29	1.8264	0.553	0.34	1.44527e-25	B1	Csrp1
1.04282e-28	1.27619	0.578	0.385	3.12845e-25	B1	Ahnak
2.02024e-28	0.646395	0.042	0.311	6.06073e-25	B1	Lpl
2.18365e-28	0.614778	0.595	0.39	6.55095e-25	B1	Btg1
1.16129e-27	1.40557	0.387	0.136	3.48386e-24	B1	Rgs10
1.43477e-27	1.82964	0.467	0.293	4.3043e-24	B1	Vgll4
1.87634e-27	2.6834	0.339	0.133	5.62902e-24	B1	Pdgfa
2.15792e-27	2.89295	0.269	0.12	6.47375e-24	B1	Filip1
3.9097e-27	1.91967	0.352	0.135	1.17291e-23	B1	Irf7
4.58638e-27	1.46961	0.453	0.271	1.37591e-23	B1	Utrn
4.89014e-27	2.40592	0.354	0.189	1.46704e-23	B1	Lamb2
4.93062e-27	1.51264	0.598	0.356	1.47919e-23	B1	Fos
5.87161e-27	3.53666	0.087	0.267	1.76148e-23	B1	Slc1a5
2.85463e-26	2.90796	0.432	0.259	8.56389e-23	B1	Arid5b
3.34631e-26	1.3871	0.522	0.329	1.00389e-22	B1	Ier3
6.26213e-26	1.40365	0.3	0.145	1.87864e-22	B1	Prnp
1.82473e-25	3.06992	0.374	0.206	5.4742e-22	B1	Arhgap5
1.91922e-25	3.58773	0.352	0.08	5.75765e-22	B1	Dusp26
2.06058e-25	4.99601	0.295	0.16	6.18175e-22	B1	Las1l
2.38012e-25	2.84095	0.511	0.266	7.14037e-22	B1	Mgp
4.25037e-25	0.642916	0.523	0.347	1.27511e-21	B1	Klf6
5.23403e-25	4.55683	0.317	0.18	1.57021e-21	B1	Syne2
7.71684e-25	3.50352	0.283	0.065	2.31505e-21	B1	Dhh
1.07085e-24	1.00593	0.3	0.2	3.21255e-21	B1	Pcdh17
1.62097e-24	4.50318	0.278	0.113	4.86291e-21	B1	Pik3r3
1.69636e-24	0.757874	0.342	0.141	5.08908e-21	B1	Fam181b
2.07399e-24	0.426068	0.107	0.285	6.22196e-21	B1	Nupr1
5.71206e-24	0.956989	0.584	0.415	1.71362e-20	B1	Dnaja1
1.85202e-23	2.35837	0.339	0.078	5.55606e-20	B1	Cthrc1
3.03638e-23	3.25806	0.52	0.358	9.10915e-20	B1	Neat1
3.39303e-23	2.28707	0.394	0.205	1.01791e-19	B1	Isg15
4.13544e-23	1.53003	0.366	0.219	1.24063e-19	B1	Pdgfb
4.17156e-23	4.42894	0.396	0.203	1.25147e-19	B1	Uap1
1.08572e-22	1.00414	0.298	0.144	3.25715e-19	B1	Nxpe4
2.5141e-22	3.4622	0.267	0.084	7.5423e-19	B1	Ankrd29
3.42952e-22	0.656986	0.589	0.412	1.02886e-18	B1	Ppia
4.16295e-22	0.527512	0.602	0.433	1.24888e-18	B1	Eif1
2.37467e-21	2.55333	0.3	0.183	7.12402e-18	B1	Myadm
2.68355e-21	1.68596	0.551	0.375	8.05065e-18	B1	Mat2a
4.09893e-21	1.24255	0.562	0.417	1.22968e-17	B1	H2-D1
4.30614e-21	5.28321	0.293	0.088	1.29184e-17	B1	Sdcbp2
5.01796e-21	1.7944	0.292	0.122	1.50539e-17	B1	Mid1ip1
9.09479e-21	4.07257	0.301	0.176	2.72844e-17	B1	Xaf1
1.44834e-20	0.898206	0.59	0.398	4.34503e-17	B1	Clic4
2.15352e-20	1.88705	0.293	0.146	6.46057e-17	B1	Rnf125
2.82288e-20	2.564	0.266	0.115	8.46863e-17	B1	Prdm16
3.79949e-20	0.775701	0.568	0.425	1.13985e-16	B1	Gpx1
4.98775e-20	2.29194	0.379	0.185	1.49632e-16	B1	Cd24a
9.41277e-20	0.342289	0.568	0.386	2.82383e-16	B1	Ecscr
9.91664e-20	2.41642	0.43	0.285	2.97499e-16	B1	Lima1
1.05453e-19	1.79913	0.298	0.134	3.16358e-16	B1	Clic5
2.0215e-19	2.17292	0.374	0.127	6.0645e-16	B1	Ankrd33b
2.27475e-19	2.71402	0.371	0.215	6.82426e-16	B1	Ckb
2.59469e-19	1.05332	0.328	0.12	7.78407e-16	B1	Tppp3
3.00618e-19	0.55528	0.331	0.124	9.01853e-16	B1	Sfxn3
3.82256e-19	1.1809	0.289	0.175	1.14677e-15	B1	Gcnt2
5.36733e-19	4.65483	0.399	0.248	1.6102e-15	B1	Sorbs2
6.94517e-19	1.78885	0.52	0.38	2.08355e-15	B1	Btg2
9.77808e-19	1.03281	0.557	0.4	2.93342e-15	B1	Zbtb20
1.42279e-18	1.9085	0.371	0.198	4.26838e-15	B1	Notch4
3.05974e-18	2.78029	0.556	0.37	9.17922e-15	B1	Junb
8.76768e-18	2.80936	0.351	0.127	2.63031e-14	B1	Dusp8
1.02923e-17	2.84913	0.486	0.33	3.08768e-14	B1	Clec2d
1.28201e-17	1.15848	0.349	0.22	3.84604e-14	B1	Nedd9
3.23838e-17	2.88455	0.311	0.172	9.71515e-14	B1	Arid5a
3.90085e-17	3.23379	0.467	0.354	1.17025e-13	B1	Klf3
4.83833e-17	3.8469	0.272	0.153	1.4515e-13	B1	Syne1
7.67158e-17	0.511439	0.297	0.171	2.30147e-13	B1	Atp2b4
7.93203e-17	1.96183	0.351	0.121	2.37961e-13	B1	Rbp7
3.02148e-16	4.72796	0.252	0.092	9.06443e-13	B1	Atp2a3
3.2232e-16	0.667871	0.601	0.44	9.66961e-13	B1	Malat1
4.01883e-16	2.05196	0.356	0.234	1.20565e-12	B1	Klf10
8.14527e-16	2.05819	0.331	0.251	2.44358e-12	B1	Ankrd12
8.92734e-16	3.37804	0.47	0.316	2.6782e-12	B1	Cmip
1.15363e-15	0.824825	0.307	0.439	3.4609e-12	B1	Tmsb4x
1.28577e-15	1.80702	0.307	0.142	3.85731e-12	B1	Tmem158
4.94352e-15	3.26564	0.533	0.39	1.48305e-11	B1	Slc38a2
6.4441e-15	1.40375	0.427	0.274	1.93323e-11	B1	Plec
7.12494e-15	1.93347	0.29	0.207	2.13748e-11	B1	Hbegf
8.14721e-15	0.827972	0.404	0.259	2.44416e-11	B1	Smad7
1.16446e-14	0.421429	0.328	0.238	3.49338e-11	B1	Cbfa2t3
1.35298e-14	4.62795	0.384	0.236	4.05895e-11	B1	Ppp1r16b
1.38928e-14	2.51463	0.256	0.095	4.16783e-11	B1	Fam20c
1.98794e-14	2.33845	0.505	0.347	5.96383e-11	B1	Cdkn1a
2.73385e-14	0.818469	0.304	0.206	8.20155e-11	B1	Gstm1
3.04904e-14	2.08742	0.415	0.265	9.14713e-11	B1	Plscr2
3.20434e-14	3.27475	0.307	0.164	9.61302e-11	B1	Lmo1
4.36298e-14	2.64172	0.43	0.19	1.3089e-10	B1	Clu
1.62435e-13	3.05837	0.331	0.204	4.87305e-10	B1	Ier5l
2.03611e-13	1.91721	0.323	0.205	6.10833e-10	B1	Map4
2.67892e-13	2.56683	0.259	0.134	8.03675e-10	B1	Pkn3
3.88305e-13	0.390429	0.126	0.253	1.16492e-09	B1	Bcl3
1.4605e-12	1.41021	0.357	0.419	4.38151e-09	B1	Igfbp7
1.96037e-12	0.538902	0.561	0.409	5.88111e-09	B1	Clic1
3.28292e-12	3.54779	0.368	0.183	9.84875e-09	B1	Frmd4b
4.09354e-12	0.399594	0.516	0.394	1.22806e-08	B1	Flt1
5.5539e-12	2.12952	0.441	0.311	1.66617e-08	B1	H1f0
9.64624e-12	2.67179	0.346	0.426	2.89387e-08	B1	Cldn5
2.07985e-11	2.9476	0.312	0.235	6.23954e-08	B1	Pycard
4.0335e-11	0.387674	0.505	0.398	1.21005e-07	B1	Klf7
8.79899e-11	1.19398	0.531	0.399	2.6397e-07	B1	Slc3a2
1.75482e-10	0.699455	0.34	0.252	5.26447e-07	B1	Cdc42ep3
2.16066e-10	1.77563	0.486	0.37	6.48197e-07	B1	Sertad1
4.55032e-10	0.426797	0.259	0.094	1.3651e-06	B1	Rnf152
6.05713e-10	1.48382	0.43	0.325	1.81714e-06	B1	Irf1
7.57394e-10	0.533917	0.441	0.348	2.27218e-06	B1	Tubb4b
1.42207e-09	0.51445	0.506	0.407	4.26622e-06	B1	Srsf2
1.56408e-09	5.34827	0.455	0.359	4.69225e-06	B1	Dnajb1
1.6754e-09	0.253996	0.483	0.331	5.02621e-06	B1	Cd9
2.96991e-09	0.53131	0.349	0.241	8.90974e-06	B1	S100a1
3.30284e-09	1.77967	0.314	0.224	9.90851e-06	B1	4930523C07Rik
4.05672e-09	0.605212	0.472	0.347	1.21702e-05	B1	Tgfbr2
5.41482e-09	1.23203	0.418	0.331	1.62445e-05	B1	Mndal
6.10265e-09	0.403585	0.422	0.289	1.8308e-05	B1	8430408G22Rik
6.19473e-09	1.56744	0.203	0.304	1.85842e-05	B1	Dcn
1.50216e-08	1.66411	0.264	0.109	4.50649e-05	B1	Mmp2
1.65113e-08	0.841922	0.143	0.253	4.9534e-05	B1	Col1a2
3.11065e-08	2.38944	0.275	0.16	9.33196e-05	B1	Nes
4.37134e-08	1.39462	0.144	0.274	0.00013114	B1	Spp1
5.04293e-08	2.36535	0.276	0.221	0.000151288	B1	Plekhg2
5.41376e-08	0.297151	0.489	0.363	0.000162413	B1	Plk2
1.32341e-07	1.79852	0.503	0.372	0.000397022	B1	Rhoc
1.7268e-07	0.79415	0.528	0.428	0.000518039	B1	H3f3b
7.86176e-07	0.393155	0.253	0.194	0.00235853	B1	Ing2
8.99568e-07	0.337656	0.256	0.199	0.0026987	B1	Armcx1
1.2445e-06	0.597696	0.52	0.424	0.00373351	B1	Fus
2.06355e-06	1.38159	0.356	0.417	0.00619065	B1	Tuba1b
2.67798e-06	0.593912	0.334	0.292	0.00803394	B1	Lifr
3.47203e-06	0.643556	0.497	0.413	0.0104161	B1	Adgrf5
4.79705e-06	1.48523	0.261	0.222	0.0143911	B1	Pdcd4
5.05183e-06	6.12278	0.506	0.41	0.0151555	B1	Bsg
2.37811e-05	0.534916	0.396	0.435	0.0713432	B1	H2-K1
4.22637e-05	2.93725	0.449	0.348	0.126791	B1	Apold1
8.6123e-05	1.22717	0.272	0.26	0.258369	B1	Dync1i2
8.68381e-05	0.827468	0.289	0.177	0.260514	B1	Plp2
9.61429e-05	0.644128	0.408	0.35	0.288429	B1	Gadd45g
0.000289121	0.610689	0.453	0.384	0.867364	B1	Jun
0.000325599	1.34297	0.278	0.259	0.976798	B1	Sox18
0.00058601	3.64302	0.27	0.277	1	B1	Dennd5b
0.000763351	0.299655	0.368	0.327	1	B1	Sqstm1
0.0021672	2.55524	0.352	0.391	1	B1	Mfge8
0.00264548	0.343141	0.48	0.415	1	B1	Cd93
0.00333082	1.65706	0.27	0.255	1	B1	Hivep2
0.00564897	0.541807	0.307	0.249	1	B1	Mcam
0.00720965	0.526009	0.253	0.204	1	B1	Hotairm1
3.91699e-72	3.84887	0.983	0.202	1.1751e-68	B3.2	S100a6
3.82312e-71	3.24162	1	0.231	1.14694e-67	B3.2	Vim
5.39254e-70	3.35896	0.992	0.206	1.61776e-66	B3.2	Crip1
3.30715e-65	3.24211	0.975	0.23	9.92146e-62	B3.2	Cav1
3.91457e-61	4.55149	0.975	0.29	1.17437e-57	B3.2	Lmna
1.37699e-59	3.59577	0.966	0.298	4.13097e-56	B3.2	S100a10
5.23425e-54	0.425847	0.966	0.27	1.57027e-50	B3.2	Cd34
2.51178e-49	3.30915	0.907	0.334	7.53534e-46	B3.2	Cd9
2.05462e-48	4.1914	0.898	0.322	6.16385e-45	B3.2	S100a11
3.38816e-47	3.48904	0.881	0.202	1.01645e-43	B3.2	Sparcl1
1.798e-45	1.85935	0.932	0.366	5.39399e-42	B3.2	Crip2
3.20927e-44	4.39658	0.814	0.104	9.62782e-41	B3.2	Serpine1
8.55777e-44	2.22779	0.915	0.374	2.56733e-40	B3.2	Tagln2
1.20847e-42	6.47316	0.881	0.368	3.62542e-39	B3.2	Anxa2
5.13245e-42	3.97834	0.814	0.175	1.53974e-38	B3.2	Anxa1
5.48902e-42	3.76876	0.788	0.148	1.64671e-38	B3.2	Prnp
1.52123e-41	3.41536	0.814	0.125	4.56369e-38	B3.2	Tppp3
2.09057e-40	2.66205	0.814	0.165	6.2717e-37	B3.2	Cdh13
1.56667e-39	3.25032	0.78	0.214	4.70001e-36	B3.2	Pdlim1
6.66872e-39	5.03307	0.788	0.172	2.00062e-35	B3.2	Itih5
1.9114e-38	4.72299	0.856	0.353	5.73421e-35	B3.2	Col4a1
1.02154e-36	3.1649	0.763	0.127	3.06463e-33	B3.2	Pcp4l1
1.59109e-35	4.1868	0.839	0.346	4.77327e-32	B3.2	Col4a2
5.69186e-35	5.14077	0.737	0.098	1.70756e-31	B3.2	Pdlim4
2.74421e-33	4.17288	0.737	0.139	8.23263e-30	B3.2	Col15a1
3.78628e-33	3.28121	0.839	0.299	1.13588e-29	B3.2	Fxyd5
1.26083e-32	2.57444	0.856	0.376	3.7825e-29	B3.2	Serpinh1
3.45089e-32	2.38272	0.686	0.126	1.03527e-28	B3.2	Tspan2
4.24129e-31	2.19368	0.847	0.418	1.27239e-27	B3.2	Ppia
1.77123e-30	3.18618	0.839	0.394	5.3137e-27	B3.2	Pecam1
1.21192e-29	3.09563	0.763	0.303	3.63576e-26	B3.2	Tspan13
2.01628e-29	2.28872	0.856	0.396	6.04885e-26	B3.2	Ptma
7.60368e-29	4.38326	0.72	0.165	2.2811e-25	B3.2	Capg
9.73908e-28	2.19667	0.839	0.386	2.92172e-24	B3.2	Tpm4
1.2235e-26	6.73982	0.822	0.389	3.67051e-23	B3.2	Anxa5
1.23547e-26	4.68411	0.729	0.251	3.70642e-23	B3.2	Lgals1
7.42973e-26	1.61594	0.839	0.396	2.22892e-22	B3.2	Calm1
7.89182e-26	4.79227	0.051	0.406	2.36755e-22	B3.2	Trf
1.07891e-25	3.26609	0.703	0.251	3.23672e-22	B3.2	Akap13
7.59447e-25	1.78124	0.78	0.369	2.27834e-21	B3.2	Cyb5r3
5.66678e-24	4.22118	0.678	0.131	1.70004e-20	B3.2	Meox1
4.05191e-23	1.6114	0.788	0.372	1.21557e-19	B3.2	Actg1
6.60434e-23	2.37949	0.822	0.414	1.9813e-19	B3.2	Clic1
8.60665e-23	1.64021	0.678	0.175	2.58199e-19	B3.2	Ehd4
1.08303e-22	6.18531	0.102	0.456	3.24908e-19	B3.2	Ftl1
2.35947e-22	1.32647	0.763	0.38	7.07841e-19	B3.2	Gngt2
6.21305e-22	3.61794	0.678	0.178	1.86391e-18	B3.2	Plp2
1.09472e-21	3.30638	0.72	0.312	3.28416e-18	B3.2	Cd200
5.13924e-21	0.351697	0.695	0.159	1.54177e-17	B3.2	Emp3
2.6539e-20	4.57358	0.559	0.109	7.96171e-17	B3.2	Dpysl3
5.82425e-19	3.28422	0.746	0.309	1.74728e-15	B3.2	Emp1
8.19266e-19	3.17255	0.695	0.385	2.4578e-15	B3.2	Tspo
4.0866e-18	1.30658	0.653	0.2	1.22598e-14	B3.2	Vwa1
9.22614e-17	8.05956	0.737	0.395	2.76784e-13	B3.2	Dstn
9.5156e-17	3.01062	0.678	0.268	2.85468e-13	B3.2	Nupr1
1.00946e-16	3.84624	0.593	0.101	3.02837e-13	B3.2	Apln
1.84147e-16	1.54845	0.068	0.278	5.5244e-13	B3.2	Plscr2
2.63541e-16	2.71438	0.686	0.308	7.90623e-13	B3.2	Itga6
2.74723e-16	0.967329	0.678	0.302	8.2417e-13	B3.2	Tm4sf1
3.14318e-16	0.981733	0.754	0.407	9.42954e-13	B3.2	Atpif1
9.08966e-16	2.10676	0.602	0.128	2.7269e-12	B3.2	Col18a1
1.01684e-15	5.27871	0.669	0.362	3.05051e-12	B3.2	Fscn1
2.43871e-15	0.259087	0.669	0.274	7.31612e-12	B3.2	Ly6c1
2.56257e-15	1.8389	0.737	0.394	7.6877e-12	B3.2	Myct1
2.97523e-15	0.514639	0.661	0.291	8.9257e-12	B3.2	Ly6a
2.37171e-14	2.75435	0.576	0.12	7.11514e-11	B3.2	Rgs16
2.58401e-14	5.04314	0.72	0.35	7.75202e-11	B3.2	Csrp1
3.89249e-14	1.65662	0.695	0.411	1.16775e-10	B3.2	Igfbp7
1.64358e-13	3.38864	0.661	0.298	4.93075e-10	B3.2	Dpysl2
2.70031e-13	0.831239	0.686	0.404	8.10094e-10	B3.2	Ifitm2
6.8341e-13	0.485259	0.593	0.225	2.05023e-09	B3.2	4930523C07Rik
7.47163e-13	0.70582	0.492	0.108	2.24149e-09	B3.2	Mall
1.14433e-12	3.22599	0.517	0.132	3.43298e-09	B3.2	Endod1
1.26157e-12	3.24835	0.492	0.15	3.78471e-09	B3.2	Pltp
3.79299e-12	2.01429	0.568	0.23	1.1379e-08	B3.2	Trim47
5.37241e-12	0.616177	0.627	0.331	1.61172e-08	B3.2	Cltb
6.29771e-12	0.805654	0.686	0.389	1.88931e-08	B3.2	Msn
8.51776e-12	0.357289	0.712	0.395	2.55533e-08	B3.2	Ecscr
9.26657e-12	4.56191	0.432	0.114	2.77997e-08	B3.2	Ppp2r3a
1.10265e-11	2.76962	0.661	0.371	3.30796e-08	B3.2	Tinagl1
2.80441e-11	2.12155	0.669	0.416	8.41322e-08	B3.2	Cd93
4.24076e-11	1.24782	0.712	0.396	1.27223e-07	B3.2	Cd151
4.50083e-11	1.21168	0.661	0.378	1.35025e-07	B3.2	Rhoc
5.21887e-11	0.866739	0.695	0.406	1.56566e-07	B3.2	Sptbn1
6.81634e-11	1.88584	0.475	0.096	2.0449e-07	B3.2	Cd109
8.7276e-11	5.96583	0.627	0.354	2.61828e-07	B3.2	Wnk1
1.17382e-10	1.19399	0.602	0.28	3.52147e-07	B3.2	Plec
2.11131e-10	3.82228	0.585	0.177	6.33392e-07	B3.2	Pde4b
3.45514e-10	1.0505	0.653	0.4	1.03654e-06	B3.2	Ppp3ca
4.44137e-10	4.29046	0.559	0.162	1.33241e-06	B3.2	Prss23
7.2996e-10	1.38959	0.593	0.217	2.18988e-06	B3.2	Rnd1
7.39039e-10	3.56387	0.483	0.093	2.21712e-06	B3.2	Nfatc2
9.24353e-10	1.65489	0.661	0.431	2.77306e-06	B3.2	Gpx1
1.1445e-09	3.52723	0.415	0.104	3.43349e-06	B3.2	Cxcr4
1.17233e-09	1.30996	0.466	0.132	3.51698e-06	B3.2	Lmo7
5.72883e-09	2.95556	0.534	0.159	1.71865e-05	B3.2	Rcan1
6.38059e-09	0.374019	0.61	0.319	1.91418e-05	B3.2	Prcp
6.48661e-09	4.79991	0.161	0.315	1.94598e-05	B3.2	Gm26532
1.17974e-08	5.4484	0.593	0.278	3.53921e-05	B3.2	Itpkb
1.22493e-08	0.875385	0.22	0.374	3.67479e-05	B3.2	Fos
1.43373e-08	1.18567	0.585	0.292	4.30118e-05	B3.2	Prr13
1.86663e-08	2.40467	0.102	0.295	5.5999e-05	B3.2	Lpl
1.87825e-08	1.46046	0.627	0.308	5.63474e-05	B3.2	Smad1
2.35819e-08	0.457071	0.551	0.218	7.07456e-05	B3.2	Pkig
4.31774e-08	1.49516	0.602	0.345	0.000129532	B3.2	Tuba1a
5.14298e-08	2.72792	0.492	0.225	0.000154289	B3.2	Pdgfb
6.67123e-08	2.69039	0.356	0.081	0.000200137	B3.2	P2ry2
6.735e-08	0.777317	0.585	0.389	0.00020205	B3.2	Rtn4
1.11833e-07	1.42772	0.492	0.2	0.0003355	B3.2	Entpd1
1.40242e-07	3.24308	0.492	0.101	0.000420727	B3.2	S100a4
1.61881e-07	5.50096	0.517	0.221	0.000485642	B3.2	Plcb4
1.73351e-07	3.0104	0.381	0.092	0.000520053	B3.2	Tppp
2.63242e-07	0.765833	0.542	0.275	0.000789727	B3.2	Capn2
4.05737e-07	1.6728	0.161	0.281	0.00121721	B3.2	Csnk1d
5.79201e-07	1.63979	0.551	0.333	0.0017376	B3.2	Actb
9.19591e-07	0.473602	0.636	0.424	0.00275877	B3.2	Ubb
1.43291e-06	4.31311	0.415	0.123	0.00429874	B3.2	Gprc5b
1.45666e-06	2.56654	0.542	0.362	0.00436998	B3.2	Kdelr2
1.7715e-06	0.761316	0.432	0.141	0.00531451	B3.2	Clic5
1.78037e-06	2.03443	0.432	0.102	0.0053411	B3.2	Edn1
1.95501e-06	3.17762	0.381	0.081	0.00586504	B3.2	Uchl1
2.18954e-06	0.319621	0.508	0.222	0.00656861	B3.2	Vps36
2.22889e-06	5.02435	0.186	0.312	0.00668668	B3.2	Slco2a1
2.46366e-06	3.15642	0.593	0.43	0.00739099	B3.2	Tmsb10
2.69151e-06	2.84276	0.475	0.179	0.00807454	B3.2	Kitl
4.61044e-06	0.403588	0.619	0.425	0.0138313	B3.2	Nfib
5.55952e-06	3.55047	0.483	0.214	0.0166786	B3.2	Ptp4a3
6.71727e-06	0.373271	0.602	0.383	0.0201518	B3.2	Gng11
9.53669e-06	2.59119	0.551	0.396	0.0286101	B3.2	Ahnak
1.597e-05	3.55909	0.229	0.359	0.0479099	B3.2	Cdkn1a
2.12318e-05	4.03678	0.441	0.18	0.0636953	B3.2	Phlda3
2.17778e-05	0.875232	0.653	0.467	0.0653335	B3.2	Eef1a1
2.557e-05	1.43512	0.39	0.13	0.07671	B3.2	Lamb1
3.15912e-05	0.462582	0.517	0.362	0.0947737	B3.2	Arhgap29
4.51521e-05	2.83364	0.381	0.13	0.135456	B3.2	Mid1ip1
4.59418e-05	0.919667	0.381	0.108	0.137825	B3.2	Apbb1
4.87771e-05	2.52394	0.466	0.317	0.146331	B3.2	Gas6
5.48626e-05	0.739489	0.525	0.323	0.164588	B3.2	Tspan12
6.70196e-05	1.49736	0.424	0.153	0.201059	B3.2	Rnf125
6.97891e-05	2.61164	0.364	0.14	0.209367	B3.2	Dach1
8.03845e-05	0.446439	0.517	0.358	0.241153	B3.2	Rbp1
8.79335e-05	0.655525	0.364	0.089	0.2638	B3.2	Trim16
0.000103336	3.22626	0.381	0.093	0.310007	B3.2	Prdm1
0.000112075	1.32818	0.288	0.075	0.336225	B3.2	L1cam
0.000136571	0.770366	0.331	0.129	0.409712	B3.2	Fam13c
0.000197016	3.20083	0.415	0.118	0.591049	B3.2	Lgals3
0.000203947	2.69877	0.449	0.182	0.611841	B3.2	Sncg
0.000226763	3.0289	0.364	0.125	0.68029	B3.2	Cd247
0.000236494	1.40938	0.314	0.104	0.709483	B3.2	Adrb2
0.000251335	3.79481	0.263	0.078	0.754005	B3.2	Eda2r
0.00026229	2.60577	0.28	0.093	0.786869	B3.2	Slc7a5
0.000414272	2.8795	0.466	0.281	1	B3.2	Nbeal1
0.000464534	0.580899	0.229	0.294	1	B3.2	Auts2
0.000470342	3.15161	0.441	0.267	1	B3.2	Pam
0.000477533	1.12707	0.288	0.36	1	B3.2	Map1b
0.000483735	1.01018	0.297	0.428	1	B3.2	Dnaja1
0.000533131	0.258655	0.305	0.407	1	B3.2	Cyba
0.000536549	0.5732	0.356	0.189	1	B3.2	Igfbp3
0.000537224	0.536857	0.424	0.17	1	B3.2	Ncoa7
0.000714652	1.50817	0.475	0.293	1	B3.2	Cyr61
0.000720072	0.33836	0.551	0.399	1	B3.2	Tubb5
0.000809214	0.985479	0.297	0.085	1	B3.2	Mlf1
0.000896659	2.83919	0.305	0.094	1	B3.2	Nos2
0.000930684	2.16285	0.373	0.138	1	B3.2	Ablim3
0.000969653	0.903483	0.237	0.35	1	B3.2	Hmgb2
0.000977602	1.01717	0.331	0.107	1	B3.2	Ift122
0.000988138	0.520328	0.381	0.199	1	B3.2	Hsph1
0.00114429	2.38178	0.432	0.182	1	B3.2	Plcb1
0.00120537	1.59331	0.347	0.081	1	B3.2	Arl4c
0.00133902	2.86376	0.356	0.177	1	B3.2	Smc4
0.00157991	3.54455	0.347	0.065	1	B3.2	Flnc
0.00158974	0.456051	0.398	0.432	1	B3.2	H2-K1
0.00170745	1.2856	0.407	0.149	1	B3.2	Thbs1
0.0019363	0.660518	0.508	0.329	1	B3.2	F2r
0.0020622	2.61762	0.331	0.163	1	B3.2	Papss2
0.00211118	2.82028	0.263	0.106	1	B3.2	Fbxo32
0.00238975	1.32849	0.475	0.281	1	B3.2	Utrn
0.00264341	1.08749	0.356	0.131	1	B3.2	Stmn2
0.00288611	1.22886	0.381	0.217	1	B3.2	Fam133b
0.00342006	1.8157	0.508	0.408	1	B3.2	Emcn
0.00342264	1.17208	0.534	0.387	1	B3.2	Klf13
0.00368298	1.29053	0.314	0.43	1	B3.2	Smco4
0.00388945	1.9992	0.364	0.163	1	B3.2	Lurap1l
0.00400304	2.35512	0.297	0.107	1	B3.2	Phka2
0.00444316	1.84714	0.381	0.096	1	B3.2	Tagln
0.00445883	2.81628	0.339	0.098	1	B3.2	AI467606
0.00522034	2.26486	0.407	0.171	1	B3.2	Lmo1
0.00657755	0.739239	0.339	0.084	1	B3.2	Mctp1
0.00667263	1.32716	0.271	0.073	1	B3.2	Gm21992
0.00713774	6.6604	0.398	0.171	1	B3.2	Ptpre
0.00721833	4.54557	0.271	0.107	1	B3.2	Rundc1
0.00896713	0.929181	0.263	0.086	1	B3.2	Pomgnt2
0.00906686	0.341535	0.559	0.437	1	B3.2	Hspa8
8.29681e-73	2.94852	0.992	0.205	2.48904e-69	B3.1	Crip1
2.84293e-68	5.2029	0.93	0.171	8.5288e-65	B3.1	Ehd4
2.30204e-66	2.04483	0.984	0.23	6.90612e-63	B3.1	Vim
8.841e-60	2.372	0.953	0.411	2.6523e-56	B3.1	Ifitm3
9.49562e-58	2.86277	0.93	0.316	2.84869e-54	B3.1	Cst3
1.1726e-56	3.75849	0.93	0.401	3.5178e-53	B3.1	Ifitm2
3.17216e-53	5.87967	0.812	0.097	9.51649e-50	B3.1	Vwf
5.78051e-52	0.782932	0.906	0.202	1.73415e-48	B3.1	S100a6
1.61561e-49	2.68653	0.922	0.308	4.84683e-46	B3.1	Aqp1
6.56147e-48	1.53949	0.922	0.3	1.96844e-44	B3.1	Tspan13
1.47348e-47	1.40349	0.898	0.298	4.42044e-44	B3.1	S100a10
2.28219e-43	0.945699	0.883	0.23	6.84656e-40	B3.1	Cav1
5.80344e-43	1.72935	0.844	0.335	1.74103e-39	B3.1	Cd9
7.88052e-43	5.8855	0.789	0.091	2.36415e-39	B3.1	Tagln
1.76943e-41	3.56733	0.82	0.232	5.30828e-38	B3.1	Fabp5
1.73987e-40	1.91965	0.773	0.214	5.2196e-37	B3.1	Pdlim1
2.56027e-38	2.5142	0.828	0.202	7.68081e-35	B3.1	Sparcl1
9.13845e-38	2.37025	0.844	0.245	2.74153e-34	B3.1	Ltbp4
1.6164e-37	1.89187	0.867	0.291	4.8492e-34	B3.1	Lmna
1.03316e-35	1.26119	0.867	0.393	3.09949e-32	B3.1	Pecam1
4.10313e-35	0.606962	0.852	0.366	1.23094e-31	B3.1	Crip2
1.05375e-30	0.946859	0.828	0.456	3.16124e-27	B3.1	Fth1
2.1949e-30	0.862735	0.852	0.418	6.5847e-27	B3.1	Ppia
1.34027e-29	1.63553	0.789	0.375	4.0208e-26	B3.1	Tagln2
3.32437e-28	5.4866	0.641	0.145	9.9731e-25	B3.1	Fmo2
4.38946e-28	0.544654	0.727	0.324	1.31684e-24	B3.1	S100a11
1.51904e-26	4.3306	0.688	0.178	4.55712e-23	B3.1	Sncg
2.46887e-26	4.29379	0.711	0.24	7.40661e-23	B3.1	Spint2
3.65434e-25	2.37572	0.625	0.148	1.0963e-21	B3.1	Pltp
7.47035e-24	0.98507	0.828	0.467	2.24111e-20	B3.1	mt-Co1
2.60844e-22	4.39615	0.656	0.17	7.82533e-19	B3.1	Eln
5.30637e-21	0.648246	0.672	0.187	1.59191e-17	B3.1	Jam2
3.41646e-20	2.85111	0.586	0.129	1.02494e-16	B3.1	Pcp4l1
1.00631e-19	1.93447	0.711	0.314	3.01893e-16	B3.1	Gas6
1.35009e-18	1.47743	0.781	0.393	4.05026e-15	B3.1	Ahnak
2.02571e-17	2.86929	0.648	0.159	6.07714e-14	B3.1	Emp3
7.34318e-17	3.77962	0.648	0.229	2.20296e-13	B3.1	Trim47
7.19641e-16	3.81464	0.508	0.108	2.15892e-12	B3.1	Tmem255b
6.30801e-15	1.38445	0.727	0.466	1.8924e-11	B3.1	Eef1a1
6.5087e-15	2.65063	0.57	0.132	1.95261e-11	B3.1	Meox1
8.3025e-15	2.77132	0.688	0.435	2.49075e-11	B3.1	Plvap
1.16328e-14	1.0278	0.703	0.397	3.48984e-11	B3.1	Calm1
1.50854e-14	4.4084	0.664	0.264	4.52562e-11	B3.1	Pam
1.96174e-14	0.764423	0.539	0.1	5.88523e-11	B3.1	Pdlim4
4.26476e-14	4.6154	0.594	0.25	1.27943e-10	B3.1	Ablim1
1.24672e-13	1.02204	0.68	0.278	3.74016e-10	B3.1	Mgp
1.53728e-13	4.55402	0.484	0.119	4.61185e-10	B3.1	Nuak1
2.37089e-13	3.0753	0.477	0.101	7.11268e-10	B3.1	Ace
6.20853e-13	2.087	0.664	0.344	1.86256e-09	B3.1	Grrp1
6.7809e-13	0.395027	0.711	0.41	2.03427e-09	B3.1	Tshz2
5.66375e-12	1.24048	0.711	0.369	1.69913e-08	B3.1	Cyb5r3
1.31988e-11	3.65271	0.656	0.37	3.95965e-08	B3.1	Tinagl1
1.75963e-11	0.733481	0.703	0.396	5.27889e-08	B3.1	Cd151
4.09173e-11	2.0978	0.469	0.108	1.22752e-07	B3.1	Mall
1.03086e-10	0.532765	0.406	0.129	3.09259e-07	B3.1	Tspan2
1.40634e-10	1.05336	0.656	0.395	4.21903e-07	B3.1	Ecscr
3.98556e-10	3.95609	0.625	0.363	1.19567e-06	B3.1	Scarb1
4.2138e-10	0.511542	0.641	0.406	1.26414e-06	B3.1	Sptbn1
5.7882e-10	6.26022	0.617	0.312	1.73646e-06	B3.1	Socs2
6.91624e-10	1.2847	0.477	0.138	2.07487e-06	B3.1	Pkn3
8.03347e-10	0.599296	0.617	0.355	2.41004e-06	B3.1	Klf9
9.0424e-10	3.97832	0.422	0.104	2.71272e-06	B3.1	Rasl11a
1.58458e-09	2.0475	0.586	0.201	4.75375e-06	B3.1	Clu
2.27916e-09	0.475237	0.227	0.349	6.83749e-06	B3.1	Kdm6b
3.92529e-09	2.25777	0.648	0.385	1.17759e-05	B3.1	Tspo
3.99691e-09	1.38332	0.656	0.381	1.19907e-05	B3.1	Abcg2
5.69801e-09	3.11528	0.461	0.102	1.7094e-05	B3.1	Edn1
7.17029e-09	1.62592	0.656	0.381	2.15109e-05	B3.1	Gngt2
8.14054e-09	3.21708	0.586	0.339	2.44216e-05	B3.1	Ier3
9.52116e-09	2.15	0.562	0.311	2.85635e-05	B3.1	Emp1
1.2823e-08	3.94806	0.5	0.194	3.84689e-05	B3.1	Cd24a
1.83629e-08	0.299472	0.602	0.288	5.50887e-05	B3.1	Tsc22d3
1.85987e-08	3.76154	0.516	0.204	5.57962e-05	B3.1	Rasa4
2.57727e-08	2.55738	0.43	0.176	7.7318e-05	B3.1	Fry
2.89936e-08	3.79807	0.438	0.136	8.69809e-05	B3.1	Syt15
3.78442e-08	4.29113	0.43	0.063	0.000113533	B3.1	Fgl2
4.64747e-08	0.492971	0.531	0.219	0.000139424	B3.1	Hs3st1
5.10282e-08	0.635561	0.625	0.425	0.000153084	B3.1	Nfib
5.82449e-08	2.7792	0.469	0.121	0.000174735	B3.1	Rgs16
7.60329e-08	6.60587	0.453	0.159	0.000228099	B3.1	Prpf40b
1.41652e-07	1.38367	0.633	0.408	0.000424955	B3.1	Ptprb
1.67392e-07	5.20084	0.469	0.154	0.000502175	B3.1	Bcr
2.22079e-07	0.995354	0.445	0.129	0.000666237	B3.1	Stmn2
2.24175e-07	0.957328	0.602	0.386	0.000672525	B3.1	Klf13
3.11365e-07	0.564179	0.25	0.33	0.000934094	B3.1	Bhlhe40
3.9706e-07	0.494091	0.641	0.478	0.00119118	B3.1	mt-Atp6
4.07314e-07	1.08337	0.508	0.28	0.00122194	B3.1	Utrn
4.61184e-07	4.7746	0.352	0.129	0.00138355	B3.1	Net1
6.10208e-07	0.505228	0.656	0.443	0.00183062	B3.1	mt-Nd4
6.46435e-07	4.03044	0.469	0.149	0.0019393	B3.1	Tmem158
9.86475e-07	3.51382	0.453	0.13	0.00295942	B3.1	Tmem252
9.92702e-07	4.04562	0.391	0.103	0.00297811	B3.1	Adrb2
1.20967e-06	2.52277	0.555	0.291	0.003629	B3.1	Lifr
1.91471e-06	4.26361	0.43	0.124	0.00574414	B3.1	Fam174b
2.26439e-06	0.509534	0.312	0.428	0.00679317	B3.1	Eif5
2.36189e-06	0.258265	0.641	0.431	0.00708566	B3.1	Gpx1
4.1959e-06	0.512871	0.641	0.376	0.0125877	B3.1	Foxp1
5.39684e-06	0.577067	0.617	0.395	0.0161905	B3.1	Myct1
5.4179e-06	3.49472	0.422	0.08	0.0162537	B3.1	Itgb4
6.3222e-06	0.905135	0.297	0.4	0.0189666	B3.1	Slc43a3
9.45269e-06	0.344054	0.633	0.433	0.0283581	B3.1	Dynll1
9.69587e-06	4.24374	0.422	0.118	0.0290876	B3.1	Lgals3
1.35047e-05	3.58335	0.5	0.217	0.040514	B3.1	Rnd1
1.81776e-05	2.19382	0.367	0.134	0.0545328	B3.1	Dnm3
1.88682e-05	0.470222	0.477	0.142	0.0566045	B3.1	Col15a1
2.19515e-05	3.93859	0.32	0.102	0.0658545	B3.1	Slfn2
2.55998e-05	4.20861	0.391	0.159	0.0767994	B3.1	Bmp4
5.78946e-05	2.76443	0.461	0.179	0.173684	B3.1	Kitl
0.000260314	2.53546	0.477	0.268	0.780942	B3.1	2200002D01Rik
0.00029666	1.88093	0.43	0.13	0.88998	B3.1	Tppp3
0.000300572	1.16519	0.422	0.201	0.901715	B3.1	Entpd1
0.000530617	3.5068	0.375	0.139	1	B3.1	Igf1
0.000564305	0.554041	0.312	0.364	1	B3.1	Cbx3
0.000681816	2.73435	0.477	0.293	1	B3.1	Ptgs1
0.000685389	2.5246	0.43	0.215	1	B3.1	Mkl2
0.000743115	2.64493	0.547	0.459	1	B3.1	Bgn
0.000770427	2.69228	0.398	0.218	1	B3.1	Oat
0.00081923	2.61906	0.484	0.295	1	B3.1	Atf3
0.000838289	2.25989	0.32	0.167	1	B3.1	Gbp2
0.00125787	0.683187	0.539	0.391	1	B3.1	Msn
0.00151065	4.32824	0.375	0.123	1	B3.1	Lepr
0.00154129	2.78349	0.477	0.282	1	B3.1	Plec
0.00206052	0.832601	0.539	0.456	1	B3.1	Apoe
0.00241186	0.54136	0.336	0.412	1	B3.1	Clic4
0.00245788	0.678733	0.312	0.144	1	B3.1	Fas
0.0034316	3.54792	0.297	0.098	1	B3.1	AI467606
0.00361743	2.42302	0.445	0.163	1	B3.1	Prss23
0.00395829	3.78835	0.359	0.129	1	B3.1	Thsd7a
0.00724866	5.60478	0.305	0.113	1	B3.1	Pcdh7
0.00779338	0.770893	0.32	0.373	1	B3.1	Lrrc8a
0.00805738	0.753153	0.469	0.367	1	B3.1	Neat1
0.00867565	1.9074	0.5	0.409	1	B3.1	Zbtb20
0.00952303	2.85089	0.367	0.223	1	B3.1	Plcb4
0.00960748	3.44387	0.273	0.115	1	B3.1	Rab27a
4.20073e-18	4.6275	1	0.34	1.26022e-14	B2	Cd9
1.19284e-17	5.27017	1	0.304	3.57853e-14	B2	S100a10
7.33668e-17	3.40492	1	0.21	2.201e-13	B2	S100a6
1.91146e-16	4.89722	1	0.327	5.73438e-13	B2	S100a11
9.38934e-15	2.22612	1	0.238	2.8168e-11	B2	Vim
1.3078e-14	9.17867	0.923	0.257	3.92341e-11	B2	Timp2
1.59467e-14	4.34682	0.923	0.131	4.784e-11	B2	Tppp3
4.31473e-13	4.19664	0.923	0.297	1.29442e-09	B2	Lmna
4.73966e-13	2.22285	0.962	0.214	1.4219e-09	B2	Crip1
5.66254e-13	4.93004	0.962	0.46	1.69876e-09	B2	Fth1
2.75296e-12	3.75999	0.808	0.104	8.25888e-09	B2	Pdlim4
9.61962e-12	3.42669	0.885	0.372	2.88589e-08	B2	Anxa2
1.80425e-11	4.20512	0.769	0.104	5.41274e-08	B2	S100a4
3.11321e-11	1.88812	0.885	0.371	9.33964e-08	B2	Crip2
5.0226e-11	1.87575	0.846	0.373	1.50678e-07	B2	Cyb5r3
6.02469e-11	2.03936	0.885	0.422	1.80741e-07	B2	Ppia
2.5108e-10	3.9395	0.769	0.17	7.53239e-07	B2	Capg
5.7796e-10	4.92245	0.808	0.318	1.73388e-06	B2	Gas6
1.10754e-09	1.52416	0.885	0.393	3.32263e-06	B2	Anxa5
1.15261e-09	4.27605	0.769	0.251	3.45784e-06	B2	Ltbp4
1.75951e-09	4.27334	0.731	0.181	5.27852e-06	B2	Anxa1
3.2806e-09	2.09737	0.846	0.323	9.84179e-06	B2	Cst3
4.31708e-09	1.35006	0.846	0.384	1.29512e-05	B2	Gng11
7.02979e-09	5.80803	0.692	0.111	2.10894e-05	B2	Ackr3
7.136e-09	4.76591	0.808	0.351	2.1408e-05	B2	Prelp
1.37875e-08	3.85641	0.731	0.235	4.13624e-05	B2	Lbp
1.64603e-08	5.9026	0.731	0.113	4.93809e-05	B2	Abi3bp
1.94292e-08	4.28538	0.615	0.113	5.82877e-05	B2	Dpysl3
2.37489e-08	8.84022	0.808	0.29	7.12468e-05	B2	Mmrn1
3.59471e-08	3.31573	0.692	0.112	0.000107841	B2	Serpine1
4.16647e-08	2.36207	0.846	0.391	0.000124994	B2	Tpm4
7.42889e-08	3.5273	0.731	0.134	0.000222867	B2	Pcp4l1
7.56478e-08	5.53413	0.654	0.14	0.000226943	B2	Palm
1.1127e-07	5.89177	0.769	0.272	0.000333809	B2	Nupr1
2.12636e-07	3.48277	0.692	0.225	0.000637907	B2	Tgfbi
2.65542e-07	3.81445	0.654	0.176	0.000796627	B2	Gsn
4.74604e-07	5.87216	0.731	0.1	0.00142381	B2	Hoxd9
5.99683e-07	3.3811	0.692	0.188	0.00179905	B2	Pmp22
6.4641e-07	0.360096	0.769	0.238	0.00193923	B2	Cav1
8.95708e-07	5.48213	0.731	0.066	0.00268712	B2	Fgl2
2.17499e-06	7.9065	0.654	0.03	0.00652497	B2	Slc45a3
2.17994e-06	3.64865	0.731	0.252	0.00653983	B2	Pxdc1
2.84747e-06	3.77182	0.654	0.132	0.00854242	B2	Col18a1
3.53986e-06	3.11554	0.654	0.18	0.0106196	B2	Fstl1
5.25509e-06	0.251667	0.192	0.477	0.0157653	B2	Gm1673
5.40065e-06	0.965914	0.769	0.301	0.016202	B2	Dpysl2
9.8936e-06	8.72349	0.692	0.149	0.0296808	B2	Pard6g
1.33161e-05	4.4656	0.731	0.286	0.0399483	B2	Ucp2
1.73834e-05	0.921999	0.654	0.132	0.0521502	B2	Stmn2
3.08169e-05	0.376109	0.692	0.313	0.0924507	B2	Emp1
3.66216e-05	1.17596	0.692	0.277	0.109865	B2	Capn2
5.52968e-05	5.47173	0.5	0.064	0.16589	B2	Ccdc141
6.22794e-05	0.987124	0.808	0.398	0.186838	B2	Ecscr
6.69513e-05	3.52636	0.731	0.413	0.200854	B2	Rhoj
8.69109e-05	0.956737	0.654	0.407	0.260733	B2	Ifitm2
9.63831e-05	0.471527	0.654	0.354	0.289149	B2	Arl4a
0.000106529	1.82494	0.654	0.305	0.319587	B2	Lmo2
0.000112388	2.43527	0.577	0.255	0.337163	B2	Akap13
0.000144734	3.00439	0.538	0.178	0.434203	B2	Smc4
0.00017084	1.02252	0.077	0.262	0.512521	B2	Fkbp5
0.000186231	3.35749	0.615	0.197	0.558694	B2	Cd24a
0.000245618	1.19746	0.692	0.379	0.736854	B2	Foxp1
0.000257602	2.47169	0.577	0.112	0.772805	B2	Mall
0.000325215	4.97781	0.577	0.137	0.975644	B2	Meox1
0.000328286	3.61779	0.615	0.166	0.984857	B2	Prss23
0.000340288	3.79375	0.577	0.096	1	B2	Ifi27l2a
0.000354809	3.13931	0.423	0.065	1	B2	Nov
0.000381521	3.32357	0.385	0.088	1	B2	Fam129a
0.000428246	5.04895	0.5	0.104	1	B2	Angptl2
0.000430256	1.47715	0.731	0.381	1	B2	Gja1
0.000605622	0.6611	0.192	0.461	1	B2	Gpm6a
0.000623599	3.09582	0.538	0.125	1	B2	Rgs16
0.000628826	0.504005	0.615	0.354	1	B2	Tubb4b
0.000701314	0.319788	0.692	0.397	1	B2	Ahnak
0.00070204	3.98118	0.385	0.07	1	B2	Ablim2
0.000764718	8.94755	0.615	0.435	1	B2	Cd63
0.000807691	0.908621	0.731	0.404	1	B2	App
0.00082114	3.60945	0.269	0.461	1	B2	Bgn
0.000859667	1.34898	0.538	0.172	1	B2	Lama4
0.000873471	0.449796	0.115	0.255	1	B2	Gm11837
0.00101864	0.414059	0.154	0.257	1	B2	Gatm
0.00103271	3.65915	0.385	0.076	1	B2	L1cam
0.00137867	0.364916	0.654	0.391	1	B2	Rtn4
0.00138666	2.95916	0.538	0.283	1	B2	Utrn
0.00146649	4.90874	0.423	0.081	1	B2	Ntn1
0.00153847	4.43618	0.577	0.085	1	B2	Cp
0.00171995	2.07728	0.462	0.183	1	B2	Plp2
0.00186641	1.42036	0.538	0.181	1	B2	Pde4b
0.00194619	3.99667	0.577	0.179	1	B2	Igfbp5
0.00206718	3.89643	0.423	0.121	1	B2	Lgals3
0.00213695	4.76649	0.615	0.305	1	B2	Fxyd5
0.00235607	2.6067	0.462	0.109	1	B2	Cobll1
0.00256031	1.10081	0.462	0.144	1	B2	Clic5
0.00333452	0.582257	0.538	0.208	1	B2	Tcp11l2
0.003472	3.26148	0.538	0.151	1	B2	Gm28875
0.00355234	3.18565	0.308	0.119	1	B2	Coro6
0.00359375	0.667525	0.5	0.146	1	B2	Pdgfa
0.00374599	3.28945	0.346	0.084	1	B2	Phldb3
0.00380748	1.1041	0.423	0.129	1	B2	Snx14
0.00400153	2.4721	0.654	0.384	1	B2	Gngt2
0.00421253	0.854826	0.538	0.283	1	B2	Plec
0.00526644	0.970141	0.385	0.123	1	B2	Zfp760
0.00551574	3.82409	0.308	0.127	1	B2	Hist1h2ae
0.00561645	2.76591	0.538	0.191	1	B2	Lyl1
0.00606552	5.96003	0.615	0.26	1	B2	Gmfg
0.00651306	1.87125	0.346	0.095	1	B2	Cenpf
0.00663429	3.85159	0.385	0.094	1	B2	Tgfb3
0.00819086	1.06349	0.462	0.151	1	B2	Hacd1
0.00885144	0.911903	0.615	0.399	1	B2	Cd151
6.26229e-23	6.58432	0.972	0.198	1.87869e-19	A2.5	Pf4
6.43968e-23	6.25371	0.972	0.13	1.9319e-19	A2.5	Nrgn
9.38659e-23	6.64669	0.972	0.428	2.81598e-19	A2.5	Tmsb4x
2.80398e-22	8.89886	1	0.427	8.41193e-19	A2.5	Myl6
5.51957e-22	5.80284	1	0.385	1.65587e-18	A2.5	Ctla2a
6.37543e-22	6.24751	0.972	0.345	1.91263e-18	A2.5	1810058I24Rik
5.92198e-21	4.35445	0.972	0.339	1.77659e-17	A2.5	Cd9
3.01958e-19	6.12571	0.917	0.15	9.05874e-16	A2.5	Rgs10
4.85854e-19	5.86122	0.917	0.161	1.45756e-15	A2.5	Myl9
5.94632e-19	6.02529	0.917	0.137	1.78389e-15	A2.5	Itga2b
1.52827e-18	8.15158	0.944	0.395	4.58482e-15	A2.5	Ywhah
4.36439e-18	6.64071	0.917	0.228	1.30932e-14	A2.5	Zyx
1.29745e-17	5.80736	0.972	0.375	3.89235e-14	A2.5	Actg1
3.68154e-17	5.26824	0.889	0.199	1.10446e-13	A2.5	Hist1h1c
4.04108e-17	0.928139	0.972	0.383	1.21233e-13	A2.5	Gng11
1.50582e-16	1.48024	0.917	0.459	4.51745e-13	A2.5	Fth1
3.65627e-16	3.44761	0.917	0.203	1.09688e-12	A2.5	Clu
1.05622e-15	4.3131	0.889	0.243	3.16866e-12	A2.5	Hist1h2bc
3.8966e-15	0.93029	0.944	0.45	1.16898e-11	A2.5	Ftl1
4.50906e-15	5.349	0.833	0.212	1.35272e-11	A2.5	Aldh2
3.32964e-14	4.18242	0.861	0.334	9.98891e-11	A2.5	Tsc22d1
6.53815e-13	2.03325	0.889	0.39	1.96144e-09	A2.5	Tpm4
1.58616e-12	5.31248	0.861	0.247	4.75849e-09	A2.5	Cnn2
2.36226e-12	6.64705	0.778	0.204	7.08677e-09	A2.5	Alox12
6.67503e-12	4.16027	0.75	0.135	2.00251e-08	A2.5	Fhl1
1.81525e-11	3.30108	0.806	0.25	5.44576e-08	A2.5	Rasgrp2
2.81157e-11	6.17963	0.778	0.219	8.4347e-08	A2.5	Parvb
1.41551e-10	5.14266	0.694	0.161	4.24654e-07	A2.5	Hba-a1
1.6049e-09	0.821351	0.833	0.288	4.81469e-06	A2.5	Prdx6
2.48492e-09	0.844112	0.806	0.379	7.45476e-06	A2.5	Tagln2
3.11652e-09	4.40757	0.667	0.127	9.34955e-06	A2.5	Hacd4
9.40068e-08	7.63727	0.722	0.224	0.00028202	A2.5	Arhgdib
2.09706e-07	5.67941	0.583	0.113	0.000629119	A2.5	Snca
6.96367e-07	5.92787	0.611	0.142	0.0020891	A2.5	Stx11
1.46127e-06	5.17517	0.5	0.09	0.00438382	A2.5	Mfsd2b
2.86892e-06	2.17477	0.694	0.257	0.00860675	A2.5	Ctla2b
3.73791e-06	5.0622	0.583	0.135	0.0112137	A2.5	Fermt3
4.54983e-06	3.95538	0.556	0.146	0.0136495	A2.5	Itgb5
9.39281e-06	2.74648	0.583	0.335	0.0281784	A2.5	Actb
1.30863e-05	4.7282	0.583	0.119	0.0392588	A2.5	Slc2a3
2.27047e-05	2.12706	0.528	0.101	0.0681141	A2.5	Atp2a3
0.000147786	2.48879	0.667	0.411	0.443359	A2.5	Atpif1
0.000221117	0.374748	0.694	0.405	0.66335	A2.5	Cyba
0.000339915	5.79953	0.472	0.154	1	A2.5	Prkar2b
0.000674739	2.70898	0.583	0.294	1	A2.5	Prr13
0.000761146	4.12348	0.472	0.133	1	A2.5	Ccdc92
0.00092329	2.6901	0.444	0.114	1	A2.5	Fyb
0.00103186	1.12992	0.667	0.475	1	A2.5	Gm1673
0.00151877	0.454656	0.611	0.387	1	A2.5	Tspo
0.00279901	3.32297	0.472	0.151	1	A2.5	Thbs1
0.00286549	1.01962	0.556	0.426	1	A2.5	Ubb
[truncated: 206 more rows]
