# Supplementary material for: Deconvolution of the hematopoietic stem cell microenvironment reveals a high degree of specialization and conservation
Source: iScience. 2022 Apr 8;25(5):104225. doi: 10.1016/j.isci.2022.104225 (PMC9046238; doi:10.1016/j.isci.2022.104225)
Supplement: Table S3. Marker genes between sinusoids and arteries in Mouse endothelial cells (Sin vs Art), related to Figure 4 [file mmc4.xlsx]

## Sheet: S3
Table S3 Marker genes between sinusoids and arteries in Mouse endothelial cells (Sin vs Art), related to Figure 4.
gene	p_val	avg_logFC	pct.1	pct.2	p_val_adj	cluster	description	gene_biotype
1700025G04Rik	1.71335e-74	0.417056	0.375	0.188	3.59598e-70	Sinusoids	RIKEN cDNA 1700025G04 gene [Source:MGI Symbol;Acc:MGI:1916649]	protein_coding
1810011O10Rik	2.65509e-97	0.670163	0.407	0.226	5.5725e-93	Arterial	NA	NA
2010111I01Rik	1.45832e-50	0.322267	0.27	0.144	3.06071e-46	Arterial	NA	NA
4921524J17Rik	8.8905e-37	0.307744	0.371	0.242	1.86594e-32	Sinusoids	RIKEN cDNA 4921524J17 gene [Source:MGI Symbol;Acc:MGI:1913964]	protein_coding
4931406P16Rik	3.35333e-47	0.272085	0.436	0.287	7.03796e-43	Arterial	RIKEN cDNA 4931406P16 gene [Source:MGI Symbol;Acc:MGI:1924311]	protein_coding
8430408G22Rik	4.82369e-34	0.356054	0.414	0.283	1.0124e-29	Sinusoids	NA	NA
Abcc9	0	1.28749	0.651	0.138	0	Sinusoids	ATP-binding cassette, sub-family C (CFTR/MRP), member 9 [Source:MGI Symbol;Acc:MGI:1352630]	protein_coding
Abhd17b	1.33069e-34	0.28079	0.317	0.195	2.79284e-30	Sinusoids	abhydrolase domain containing 17B [Source:MGI Symbol;Acc:MGI:1917816]	protein_coding
Ackr1	0	1.42858	0.582	0.082	0	Sinusoids	atypical chemokine receptor 1 (Duffy blood group) [Source:MGI Symbol;Acc:MGI:1097689]	protein_coding
Actb	1.34797e-35	0.386348	0.975	0.96	2.82913e-31	Arterial	actin, beta [Source:MGI Symbol;Acc:MGI:87904]	protein_coding
Actg1	0	0.827085	0.956	0.847	0	Arterial	actin, gamma, cytoplasmic 1 [Source:MGI Symbol;Acc:MGI:87906]	protein_coding
Actn1	2.13918e-111	0.519088	0.409	0.175	4.48972e-107	Sinusoids	actinin, alpha 1 [Source:MGI Symbol;Acc:MGI:2137706]	protein_coding
Actn4	4.12145e-38	0.287117	0.595	0.488	8.6501e-34	Arterial	actinin alpha 4 [Source:MGI Symbol;Acc:MGI:1890773]	protein_coding
Actr3	7.4688e-33	0.268306	0.435	0.323	1.56755e-28	Arterial	ARP3 actin-related protein 3 [Source:MGI Symbol;Acc:MGI:1921367]	protein_coding
Acvrl1	4.39186e-22	0.25606	0.392	0.309	9.21764e-18	Arterial	activin A receptor, type II-like 1 [Source:MGI Symbol;Acc:MGI:1338946]	protein_coding
Adam15	6.24193e-236	0.783203	0.582	0.272	1.31006e-231	Arterial	a disintegrin and metallopeptidase domain 15 (metargidin) [Source:MGI Symbol;Acc:MGI:1333882]	protein_coding
Adamts1	4.2238e-32	0.303198	0.591	0.469	8.86491e-28	Sinusoids	a disintegrin-like and metallopeptidase (reprolysin type) with thrombospondin type 1 motif, 1 [Source:MGI Symbol;Acc:MGI:109249]	protein_coding
Adamts4	7.08629e-69	0.564366	0.28	0.119	1.48727e-64	Sinusoids	a disintegrin-like and metallopeptidase (reprolysin type) with thrombospondin type 1 motif, 4 [Source:MGI Symbol;Acc:MGI:1339949]	protein_coding
Adamts5	0	1.70838	0.722	0.137	0	Sinusoids	a disintegrin-like and metallopeptidase (reprolysin type) with thrombospondin type 1 motif, 5 (aggrecanase-2) [Source:MGI Symbol;Acc:MGI:1346321]	protein_coding
Adamts9	1.95015e-21	0.281359	0.281	0.193	4.09297e-17	Sinusoids	a disintegrin-like and metallopeptidase (reprolysin type) with thrombospondin type 1 motif, 9 [Source:MGI Symbol;Acc:MGI:1916320]	protein_coding
Adgrg3	4.38481e-87	0.463467	0.329	0.132	9.20283e-83	Sinusoids	adhesion G protein-coupled receptor G3 [Source:MGI Symbol;Acc:MGI:1859670]	protein_coding
Adgrg6	1.02597e-235	0.854607	0.357	0.033	2.15331e-231	Sinusoids	adhesion G protein-coupled receptor G6 [Source:MGI Symbol;Acc:MGI:1916151]	protein_coding
Aebp1	1.37622e-101	0.503743	0.34	0.124	2.88841e-97	Sinusoids	AE binding protein 1 [Source:MGI Symbol;Acc:MGI:1197012]	protein_coding
Aes	1.18148e-29	0.255797	0.506	0.403	2.4797e-25	Arterial	NA	NA
Afap1l1	1.50798e-110	0.457132	0.328	0.134	3.16495e-106	Arterial	actin filament associated protein 1-like 1 [Source:MGI Symbol;Acc:MGI:2147199]	protein_coding
Afap1l2	3.34076e-123	0.550638	0.292	0.071	7.01158e-119	Sinusoids	actin filament associated protein 1-like 2 [Source:MGI Symbol;Acc:MGI:2147658]	protein_coding
Ahnak	4.32262e-70	0.356172	0.611	0.453	9.07232e-66	Arterial	AHNAK nucleoprotein (desmoyokin) [Source:MGI Symbol;Acc:MGI:1316648]	protein_coding
Akap12	1.45138e-61	0.542023	0.328	0.169	3.04615e-57	Sinusoids	A kinase (PRKA) anchor protein (gravin) 12 [Source:MGI Symbol;Acc:MGI:1932576]	protein_coding
Akap13	9.60347e-230	0.827769	0.429	0.138	2.01558e-225	Arterial	A kinase (PRKA) anchor protein 13 [Source:MGI Symbol;Acc:MGI:2676556]	protein_coding
Aldoa	6.99803e-50	0.330021	0.599	0.473	1.46875e-45	Arterial	aldolase A, fructose-bisphosphate [Source:MGI Symbol;Acc:MGI:87994]	protein_coding
Aldob	0	1.20358	0.456	0.034	0	Sinusoids	aldolase B, fructose-bisphosphate [Source:MGI Symbol;Acc:MGI:87995]	protein_coding
Angptl4	0	1.69962	0.638	0.137	0	Sinusoids	angiopoietin-like 4 [Source:MGI Symbol;Acc:MGI:1888999]	protein_coding
Anp32a	2.18827e-55	0.335909	0.666	0.556	4.59273e-51	Arterial	acidic (leucine-rich) nuclear phosphoprotein 32 family, member A [Source:MGI Symbol;Acc:MGI:108447]	protein_coding
Anxa1	1.37739e-188	0.724099	0.271	0.061	2.89086e-184	Arterial	annexin A1 [Source:MGI Symbol;Acc:MGI:96819]	protein_coding
Anxa2	2.44842e-217	0.753538	0.69	0.432	5.13875e-213	Arterial	annexin A2 [Source:MGI Symbol;Acc:MGI:88246]	protein_coding
Anxa3	6.59671e-141	0.491598	0.551	0.296	1.38452e-136	Arterial	annexin A3 [Source:MGI Symbol;Acc:MGI:1201378]	protein_coding
Anxa5	4.79482e-154	0.595117	0.622	0.387	1.00634e-149	Arterial	annexin A5 [Source:MGI Symbol;Acc:MGI:106008]	protein_coding
Ap1b1	9.82703e-154	0.642589	0.308	0.059	2.0625e-149	Sinusoids	adaptor protein complex AP-1, beta 1 subunit [Source:MGI Symbol;Acc:MGI:1096368]	protein_coding
Ap2s1	1.34065e-148	0.54171	0.709	0.48	2.81375e-144	Sinusoids	adaptor-related protein complex 2, sigma 1 subunit [Source:MGI Symbol;Acc:MGI:2141861]	protein_coding
Apbb2	2.98909e-61	0.352246	0.443	0.277	6.2735e-57	Arterial	amyloid beta (A4) precursor protein-binding, family B, member 2 [Source:MGI Symbol;Acc:MGI:108405]	protein_coding
Aplnr	1.19982e-78	0.584794	0.382	0.211	2.51819e-74	Arterial	apelin receptor [Source:MGI Symbol;Acc:MGI:1346086]	protein_coding
Apoe	0	1.08186	0.911	0.615	0	Sinusoids	apolipoprotein E [Source:MGI Symbol;Acc:MGI:88057]	protein_coding
App	2.42623e-129	0.449505	0.764	0.588	5.09217e-125	Arterial	amyloid beta (A4) precursor protein [Source:MGI Symbol;Acc:MGI:88059]	protein_coding
Arf5	1.21617e-46	0.277405	0.724	0.621	2.55249e-42	Arterial	ADP-ribosylation factor 5 [Source:MGI Symbol;Acc:MGI:99434]	protein_coding
Arhgap23	1.079e-81	0.438448	0.339	0.149	2.26461e-77	Sinusoids	Rho GTPase activating protein 23 [Source:MGI Symbol;Acc:MGI:3697726]	protein_coding
Arhgdia	1.55212e-68	0.347375	0.638	0.484	3.25758e-64	Arterial	Rho GDP dissociation inhibitor (GDI) alpha [Source:MGI Symbol;Acc:MGI:2178103]	protein_coding
Arid5b	1.62111e-33	0.286399	0.339	0.227	3.40239e-29	Arterial	AT rich interactive domain 5B (MRF1-like) [Source:MGI Symbol;Acc:MGI:2175912]	protein_coding
Arl2bp	2.1192e-70	0.389053	0.284	0.135	4.44778e-66	Arterial	ADP-ribosylation factor-like 2 binding protein [Source:MGI Symbol;Acc:MGI:1349429]	protein_coding
Arl6ip1	2.39826e-73	0.367882	0.66	0.495	5.03348e-69	Sinusoids	ADP-ribosylation factor-like 6 interacting protein 1 [Source:MGI Symbol;Acc:MGI:1858943]	protein_coding
Arl6ip5	9.26956e-80	0.443101	0.486	0.309	1.94549e-75	Arterial	ADP-ribosylation factor-like 6 interacting protein 5 [Source:MGI Symbol;Acc:MGI:1929501]	protein_coding
Arpc1b	6.60727e-139	0.468696	0.815	0.68	1.38673e-134	Arterial	actin related protein 2/3 complex, subunit 1B [Source:MGI Symbol;Acc:MGI:1343142]	protein_coding
Arpc2	2.65586e-111	0.425501	0.745	0.592	5.57412e-107	Arterial	actin related protein 2/3 complex, subunit 2 [Source:MGI Symbol;Acc:MGI:1923959]	protein_coding
Arpc3	4.0426e-47	0.273019	0.746	0.665	8.48461e-43	Arterial	actin related protein 2/3 complex, subunit 3 [Source:MGI Symbol;Acc:MGI:1928375]	protein_coding
Arpc5	1.89276e-37	0.269022	0.537	0.419	3.97252e-33	Arterial	actin related protein 2/3 complex, subunit 5 [Source:MGI Symbol;Acc:MGI:1915021]	protein_coding
Arrb1	1.50951e-41	0.295207	0.269	0.142	3.16815e-37	Sinusoids	arrestin, beta 1 [Source:MGI Symbol;Acc:MGI:99473]	protein_coding
Atf3	6.03221e-21	0.596202	0.345	0.277	1.26604e-16	Arterial	activating transcription factor 3 [Source:MGI Symbol;Acc:MGI:109384]	protein_coding
Atox1	2.46141e-103	0.407294	0.894	0.812	5.16601e-99	Arterial	antioxidant 1 copper chaperone [Source:MGI Symbol;Acc:MGI:1333855]	protein_coding
Atp1b3	4.07375e-28	0.285021	0.394	0.296	8.54999e-24	Arterial	ATPase, Na+/K+ transporting, beta 3 polypeptide [Source:MGI Symbol;Acc:MGI:107788]	protein_coding
Atp5g3	1.47644e-42	0.299027	0.534	0.398	3.09875e-38	Sinusoids	ATP synthase, H+ transporting, mitochondrial F0 complex, subunit C3 (subunit 9) [Source:MGI Symbol;Acc:MGI:2442035]	protein_coding
Atp5j	1.66496e-60	0.270041	0.83	0.742	3.49443e-56	Arterial	ATP synthase, H+ transporting, mitochondrial F0 complex, subunit F [Source:MGI Symbol;Acc:MGI:107777]	protein_coding
Auts2	3.88312e-32	0.282634	0.319	0.201	8.14988e-28	Sinusoids	autism susceptibility candidate 2 [Source:MGI Symbol;Acc:MGI:1919847]	protein_coding
AW112010	2.41206e-101	0.422672	0.712	0.486	5.06242e-97	Sinusoids	expressed sequence AW112010 [Source:MGI Symbol;Acc:MGI:2147706]	lincRNA
Azin1	5.48205e-68	0.574823	0.311	0.169	1.15057e-63	Arterial	antizyme inhibitor 1 [Source:MGI Symbol;Acc:MGI:1859169]	protein_coding
BC028528	2.85135e-211	0.686319	0.354	0.095	5.9844e-207	Arterial	cDNA sequence BC028528 [Source:MGI Symbol;Acc:MGI:2385885]	protein_coding
Bcam	5.34544e-240	0.774697	0.402	0.109	1.1219e-235	Arterial	basal cell adhesion molecule [Source:MGI Symbol;Acc:MGI:1929940]	protein_coding
Bgn	1.1123e-214	0.669869	0.708	0.377	2.33449e-210	Sinusoids	biglycan [Source:MGI Symbol;Acc:MGI:88158]	protein_coding
Blvrb	1.32178e-35	0.295726	0.357	0.228	2.77414e-31	Sinusoids	biliverdin reductase B (flavin reductase (NADPH)) [Source:MGI Symbol;Acc:MGI:2385271]	protein_coding
Bnip2	4.46627e-37	0.276739	0.441	0.321	9.3738e-33	Arterial	BCL2/adenovirus E1B interacting protein 2 [Source:MGI Symbol;Acc:MGI:109327]	protein_coding
Bok	1.891e-96	0.450543	0.535	0.304	3.96882e-92	Sinusoids	BCL2-related ovarian killer [Source:MGI Symbol;Acc:MGI:1858494]	protein_coding
Btnl9	0.000191839	0.271251	0.401	0.403	1	Arterial	butyrophilin-like 9 [Source:MGI Symbol;Acc:MGI:2442439]	protein_coding
C130074G19Rik	6.89773e-25	0.253635	0.256	0.169	1.4477e-20	Arterial	RIKEN cDNA C130074G19 gene [Source:MGI Symbol;Acc:MGI:2444831]	protein_coding
C1qtnf9	6.15252e-68	0.430569	0.252	0.107	1.29129e-63	Arterial	C1q and tumor necrosis factor related protein 9 [Source:MGI Symbol;Acc:MGI:3045252]	protein_coding
Cald1	1.17709e-184	0.682372	0.636	0.371	2.47048e-180	Arterial	caldesmon 1 [Source:MGI Symbol;Acc:MGI:88250]	protein_coding
Calm1	9.97062e-250	0.508254	0.967	0.916	2.09263e-245	Arterial	calmodulin 1 [Source:MGI Symbol;Acc:MGI:88251]	protein_coding
Camk1	5.24647e-41	0.290676	0.272	0.157	1.10113e-36	Arterial	calcium/calmodulin-dependent protein kinase I [Source:MGI Symbol;Acc:MGI:1098535]	protein_coding
Capn2	2.42143e-77	0.418281	0.371	0.198	5.0821e-73	Arterial	calpain 2 [Source:MGI Symbol;Acc:MGI:88264]	protein_coding
Car2	8.74728e-83	0.513322	0.423	0.222	1.83588e-78	Sinusoids	carbonic anhydrase 2 [Source:MGI Symbol;Acc:MGI:88269]	protein_coding
Card19	5.09246e-130	0.550567	0.338	0.133	1.0688e-125	Arterial	caspase recruitment domain family, member 19 [Source:MGI Symbol;Acc:MGI:1915730]	protein_coding
Carhsp1	5.23657e-22	0.262697	0.307	0.224	1.09905e-17	Arterial	calcium regulated heat stable protein 1 [Source:MGI Symbol;Acc:MGI:1196368]	protein_coding
Casp8	5.25436e-32	0.258749	0.36	0.24	1.10279e-27	Sinusoids	caspase 8 [Source:MGI Symbol;Acc:MGI:1261423]	protein_coding
Cav1	0	0.790459	0.69	0.177	0	Arterial	caveolin 1, caveolae protein [Source:MGI Symbol;Acc:MGI:102709]	protein_coding
Cav2	3.03056e-197	0.611845	0.539	0.224	6.36055e-193	Arterial	caveolin 2 [Source:MGI Symbol;Acc:MGI:107571]	protein_coding
Ccdc12	2.88734e-31	0.271592	0.528	0.429	6.05994e-27	Arterial	coiled-coil domain containing 12 [Source:MGI Symbol;Acc:MGI:1919904]	protein_coding
Ccnd2	1.73642e-104	0.544172	0.411	0.209	3.64441e-100	Arterial	cyclin D2 [Source:MGI Symbol;Acc:MGI:88314]	protein_coding
Ccnt1	2.53583e-31	0.306483	0.332	0.219	5.3222e-27	Sinusoids	cyclin T1 [Source:MGI Symbol;Acc:MGI:1328363]	protein_coding
Cd151	4.51621e-127	0.535716	0.594	0.373	9.47861e-123	Arterial	CD151 antigen [Source:MGI Symbol;Acc:MGI:1096360]	protein_coding
Cd164	2.10383e-31	0.252877	0.34	0.223	4.41552e-27	Sinusoids	CD164 antigen [Source:MGI Symbol;Acc:MGI:1859568]	protein_coding
Cd200	6.9349e-300	0.811456	0.663	0.285	1.4555e-295	Arterial	CD200 antigen [Source:MGI Symbol;Acc:MGI:1196990]	protein_coding
Cd302	1.93339e-129	0.573302	0.396	0.146	4.05781e-125	Sinusoids	CD302 antigen [Source:MGI Symbol;Acc:MGI:1913455]	protein_coding
Cd34	0	1.62751	0.719	0.1	0	Arterial	CD34 antigen [Source:MGI Symbol;Acc:MGI:88329]	protein_coding
Cd55	1.02145e-113	0.525478	0.279	0.07	2.14383e-109	Sinusoids	CD55 molecule, decay accelerating factor for complement [Source:MGI Symbol;Acc:MGI:104850]	protein_coding
Cd63	1.13377e-137	0.552305	0.583	0.305	2.37956e-133	Sinusoids	CD63 antigen [Source:MGI Symbol;Acc:MGI:99529]	protein_coding
Cd81	4.70972e-208	0.532071	0.948	0.904	9.88477e-204	Arterial	CD81 antigen [Source:MGI Symbol;Acc:MGI:1096398]	protein_coding
Cd9	1.01439e-119	0.711937	0.667	0.504	2.129e-115	Arterial	CD9 antigen [Source:MGI Symbol;Acc:MGI:88348]	protein_coding
Cd93	3.4849e-66	0.317403	0.771	0.67	7.31411e-62	Arterial	CD93 antigen [Source:MGI Symbol;Acc:MGI:106664]	protein_coding
Cdc42ep3	1.52074e-54	0.413509	0.325	0.184	3.19173e-50	Arterial	CDC42 effector protein (Rho GTPase binding) 3 [Source:MGI Symbol;Acc:MGI:2384718]	protein_coding
Cdh13	5.85363e-235	0.707559	0.356	0.079	1.22856e-230	Arterial	cadherin 13 [Source:MGI Symbol;Acc:MGI:99551]	protein_coding
Cdipt	3.51071e-37	0.309566	0.299	0.189	7.36827e-33	Arterial	CDP-diacylglycerol--inositol 3-phosphatidyltransferase (phosphatidylinositol synthase) [Source:MGI Symbol;Acc:MGI:105491]	protein_coding
Cdk11b	1.8041e-16	0.278896	0.342	0.269	3.78644e-12	Sinusoids	cyclin-dependent kinase 11B [Source:MGI Symbol;Acc:MGI:88353]	protein_coding
Cdk2ap2	1.75525e-68	0.428201	0.375	0.199	3.68391e-64	Sinusoids	CDK2-associated protein 2 [Source:MGI Symbol;Acc:MGI:1098779]	protein_coding
Cebpb	6.89704e-127	0.96559	0.446	0.212	1.44755e-122	Sinusoids	CCAAT/enhancer binding protein (C/EBP), beta [Source:MGI Symbol;Acc:MGI:88373]	protein_coding
Cfl1	6.20661e-148	0.443243	0.904	0.828	1.30264e-143	Arterial	cofilin 1, non-muscle [Source:MGI Symbol;Acc:MGI:101757]	protein_coding
Chd4	1.13551e-39	0.31246	0.454	0.318	2.38321e-35	Sinusoids	chromodomain helicase DNA binding protein 4 [Source:MGI Symbol;Acc:MGI:1344380]	protein_coding
Chmp5	2.8651e-41	0.287964	0.392	0.264	6.01327e-37	Arterial	charged multivesicular body protein 5 [Source:MGI Symbol;Acc:MGI:1924209]	protein_coding
Chst2	0	1.0433	0.538	0.123	0	Sinusoids	carbohydrate sulfotransferase 2 [Source:MGI Symbol;Acc:MGI:1891160]	protein_coding
Cited2	3.13614e-96	0.658997	0.46	0.247	6.58214e-92	Sinusoids	Cbp/p300-interacting transactivator, with Glu/Asp-rich carboxy-terminal domain, 2 [Source:MGI Symbol;Acc:MGI:1306784]	protein_coding
Clca3a1	8.23701e-283	1.02173	0.454	0.068	1.72878e-278	Sinusoids	chloride channel accessory 3A1 [Source:MGI Symbol;Acc:MGI:1316732]	protein_coding
Cldn5	9.19752e-138	0.44938	0.863	0.681	1.93037e-133	Sinusoids	claudin 5 [Source:MGI Symbol;Acc:MGI:1276112]	protein_coding
Clec1a	7.1842e-27	0.265053	0.317	0.221	1.50782e-22	Arterial	C-type lectin domain family 1, member a [Source:MGI Symbol;Acc:MGI:2444151]	protein_coding
Clic1	4.90375e-114	0.485619	0.738	0.592	1.0292e-109	Arterial	chloride intracellular channel 1 [Source:MGI Symbol;Acc:MGI:2148924]	protein_coding
Cltb	2.02217e-108	0.510179	0.49	0.285	4.24413e-104	Arterial	clathrin, light polypeptide (Lcb) [Source:MGI Symbol;Acc:MGI:1921575]	protein_coding
Cltc	2.88191e-173	0.64197	0.668	0.4	6.04855e-169	Sinusoids	clathrin, heavy polypeptide (Hc) [Source:MGI Symbol;Acc:MGI:2388633]	protein_coding
Cnn2	5.69569e-96	0.476349	0.314	0.137	1.19541e-91	Arterial	calponin 2 [Source:MGI Symbol;Acc:MGI:105093]	protein_coding
Cnn3	1.0205e-39	0.283738	0.568	0.453	2.14183e-35	Arterial	calponin 3, acidic [Source:MGI Symbol;Acc:MGI:1919244]	protein_coding
Col4a1	1.7361e-196	0.680459	0.713	0.457	3.64373e-192	Arterial	collagen, type IV, alpha 1 [Source:MGI Symbol;Acc:MGI:88454]	protein_coding
Col4a2	1.38074e-235	0.774473	0.704	0.423	2.89789e-231	Arterial	collagen, type IV, alpha 2 [Source:MGI Symbol;Acc:MGI:88455]	protein_coding
Col6a3	1.31033e-198	0.7464	0.34	0.046	2.75013e-194	Sinusoids	collagen, type VI, alpha 3 [Source:MGI Symbol;Acc:MGI:88461]	protein_coding
Crip1	0	1.80727	0.652	0.237	0	Arterial	cysteine-rich protein 1 (intestinal) [Source:MGI Symbol;Acc:MGI:88501]	protein_coding
Crip2	0	0.833069	0.893	0.661	0	Arterial	cysteine rich protein 2 [Source:MGI Symbol;Acc:MGI:1915587]	protein_coding
Crygn	2.91775e-172	0.682486	0.304	0.041	6.12376e-168	Sinusoids	crystallin, gamma N [Source:MGI Symbol;Acc:MGI:2449167]	protein_coding
Csrnp1	1.18945e-35	0.300911	0.359	0.231	2.49641e-31	Sinusoids	cysteine-serine-rich nuclear protein 1 [Source:MGI Symbol;Acc:MGI:2387989]	protein_coding
Csrp1	8.26926e-116	0.546491	0.496	0.281	1.73555e-111	Arterial	cysteine and glycine-rich protein 1 [Source:MGI Symbol;Acc:MGI:88549]	protein_coding
Csrp2	2.36056e-67	0.411647	0.377	0.198	4.95434e-63	Sinusoids	cysteine and glycine-rich protein 2 [Source:MGI Symbol;Acc:MGI:1202907]	protein_coding
Cst3	8.66511e-96	0.72948	0.86	0.801	1.81863e-91	Arterial	cystatin C [Source:MGI Symbol;Acc:MGI:102519]	protein_coding
Cstb	3.98443e-37	0.309159	0.383	0.255	8.36252e-33	Sinusoids	cystatin B [Source:MGI Symbol;Acc:MGI:109514]	protein_coding
Ctnnbip1	2.84831e-58	0.338226	0.389	0.231	5.97804e-54	Arterial	catenin beta interacting protein 1 [Source:MGI Symbol;Acc:MGI:1915756]	protein_coding
Ctsb	1.85672e-161	0.512719	0.836	0.68	3.89689e-157	Sinusoids	cathepsin B [Source:MGI Symbol;Acc:MGI:88561]	protein_coding
Ctsd	1.02407e-128	0.484781	0.73	0.527	2.14931e-124	Sinusoids	cathepsin D [Source:MGI Symbol;Acc:MGI:88562]	protein_coding
Ctsl	0	1.51734	0.9	0.617	0	Sinusoids	cathepsin L [Source:MGI Symbol;Acc:MGI:88564]	protein_coding
Ctsz	8.81236e-50	0.352335	0.392	0.256	1.84954e-45	Arterial	cathepsin Z [Source:MGI Symbol;Acc:MGI:1891190]	protein_coding
Cxadr	3.56163e-247	0.950074	0.361	0.028	7.47515e-243	Sinusoids	coxsackie virus and adenovirus receptor [Source:MGI Symbol;Acc:MGI:1201679]	protein_coding
Cxcl12	7.83661e-219	0.937318	0.611	0.285	1.64475e-214	Arterial	chemokine (C-X-C motif) ligand 12 [Source:MGI Symbol;Acc:MGI:103556]	protein_coding
Cxx1a	2.95606e-291	0.975983	0.394	0.095	6.20417e-287	Arterial	NA	NA
Cxx1b	7.36862e-216	0.694835	0.27	0.051	1.54652e-211	Arterial	NA	NA
Cyb5a	3.93007e-58	0.294391	0.744	0.627	8.24843e-54	Sinusoids	cytochrome b5 type A (microsomal) [Source:MGI Symbol;Acc:MGI:1926952]	protein_coding
Cyb5r3	8.61119e-79	0.50091	0.517	0.351	1.80732e-74	Arterial	cytochrome b5 reductase 3 [Source:MGI Symbol;Acc:MGI:94893]	protein_coding
Cyp4b1	0	1.11757	0.639	0.177	0	Sinusoids	cytochrome P450, family 4, subfamily b, polypeptide 1 [Source:MGI Symbol;Acc:MGI:103225]	protein_coding
Cyyr1	3.70993e-94	0.372148	0.69	0.504	7.78641e-90	Arterial	cysteine and tyrosine-rich protein 1 [Source:MGI Symbol;Acc:MGI:2152187]	protein_coding
Dab2	8.87142e-77	0.46202	0.551	0.36	1.86193e-72	Sinusoids	disabled 2, mitogen-responsive phosphoprotein [Source:MGI Symbol;Acc:MGI:109175]	protein_coding
Dapk2	5.91799e-85	0.440072	0.416	0.205	1.24207e-80	Sinusoids	death-associated protein kinase 2 [Source:MGI Symbol;Acc:MGI:1341297]	protein_coding
Ddah2	2.35951e-74	0.45994	0.441	0.277	4.95214e-70	Arterial	dimethylarginine dimethylaminohydrolase 2 [Source:MGI Symbol;Acc:MGI:1859016]	protein_coding
Ddx3x	9.01827e-60	0.324406	0.654	0.486	1.89275e-55	Sinusoids	DEAD/H (Asp-Glu-Ala-Asp/His) box polypeptide 3, X-linked [Source:MGI Symbol;Acc:MGI:103064]	protein_coding
Diaph2	5.3008e-41	0.302246	0.338	0.202	1.11253e-36	Sinusoids	diaphanous related formin 2 [Source:MGI Symbol;Acc:MGI:1858500]	protein_coding
Dnase1l3	0	1.2821	0.593	0.102	0	Sinusoids	deoxyribonuclease 1-like 3 [Source:MGI Symbol;Acc:MGI:1314633]	protein_coding
Dpysl2	1.61432e-48	0.342028	0.379	0.24	3.38813e-44	Arterial	dihydropyrimidinase-like 2 [Source:MGI Symbol;Acc:MGI:1349763]	protein_coding
Dusp23	6.6725e-72	0.416979	0.33	0.153	1.40042e-67	Sinusoids	dual specificity phosphatase 23 [Source:MGI Symbol;Acc:MGI:1915690]	protein_coding
Dusp3	9.55274e-104	0.533204	0.534	0.322	2.00493e-99	Arterial	dual specificity phosphatase 3 (vaccinia virus phosphatase VH1-related) [Source:MGI Symbol;Acc:MGI:1919599]	protein_coding
Dusp6	4.16048e-46	0.433101	0.364	0.241	8.73201e-42	Arterial	dual specificity phosphatase 6 [Source:MGI Symbol;Acc:MGI:1914853]	protein_coding
Dynll1	7.53249e-82	0.323321	0.906	0.845	1.58092e-77	Arterial	dynein light chain LC8-type 1 [Source:MGI Symbol;Acc:MGI:1861457]	protein_coding
Dynll2	2.10566e-51	0.345916	0.373	0.22	4.41936e-47	Sinusoids	dynein light chain LC8-type 2 [Source:MGI Symbol;Acc:MGI:1915347]	protein_coding
Ebf1	0	0.964619	0.573	0.168	0	Arterial	early B cell factor 1 [Source:MGI Symbol;Acc:MGI:95275]	protein_coding
Ecscr	1.21699e-164	0.571068	0.751	0.546	2.55422e-160	Arterial	endothelial cell surface expressed chemotaxis and apoptosis regulator [Source:MGI Symbol;Acc:MGI:1915795]	protein_coding
Efna1	1.49795e-36	0.368981	0.436	0.325	3.14389e-32	Arterial	ephrin A1 [Source:MGI Symbol;Acc:MGI:103236]	protein_coding
Efnb1	5.54052e-35	0.320639	0.341	0.228	1.16284e-30	Arterial	ephrin B1 [Source:MGI Symbol;Acc:MGI:102708]	protein_coding
Efnb2	1.51505e-165	0.607272	0.367	0.125	3.17979e-161	Arterial	ephrin B2 [Source:MGI Symbol;Acc:MGI:105097]	protein_coding
Egfl7	6.83971e-79	0.261692	0.96	0.942	1.43552e-74	Arterial	EGF-like domain 7 [Source:MGI Symbol;Acc:MGI:2449923]	protein_coding
Ehd2	4.45917e-38	0.258086	0.428	0.299	9.35891e-34	Arterial	EH-domain containing 2 [Source:MGI Symbol;Acc:MGI:2154274]	protein_coding
Ehd4	3.89539e-178	0.793532	0.275	0.067	8.17565e-174	Arterial	EH-domain containing 4 [Source:MGI Symbol;Acc:MGI:1919619]	protein_coding
Eif4a1	1.73724e-40	0.275253	0.715	0.635	3.64612e-36	Arterial	eukaryotic translation initiation factor 4A1 [Source:MGI Symbol;Acc:MGI:95303]	protein_coding
Elovl1	5.74042e-48	0.322828	0.276	0.153	1.2048e-43	Arterial	elongation of very long chain fatty acids (FEN1/Elo2, SUR4/Elo3, yeast)-like 1 [Source:MGI Symbol;Acc:MGI:1858959]	protein_coding
Emcn	1.98573e-84	0.442448	0.788	0.713	4.16765e-80	Arterial	endomucin [Source:MGI Symbol;Acc:MGI:1891716]	protein_coding
Emp1	0	1.18593	0.61	0.219	0	Arterial	epithelial membrane protein 1 [Source:MGI Symbol;Acc:MGI:107941]	protein_coding
Emp3	7.02515e-284	0.781357	0.252	0.023	1.47444e-279	Arterial	epithelial membrane protein 3 [Source:MGI Symbol;Acc:MGI:1098729]	protein_coding
Entpd1	2.47643e-85	0.45526	0.273	0.118	5.19753e-81	Arterial	ectonucleoside triphosphate diphosphohydrolase 1 [Source:MGI Symbol;Acc:MGI:102805]	protein_coding
F8	3.25148e-211	0.782874	0.432	0.102	6.8242e-207	Sinusoids	coagulation factor VIII [Source:MGI Symbol;Acc:MGI:88383]	protein_coding
Fabp4	0	0.637003	0.999	0.787	0	Sinusoids	fatty acid binding protein 4, adipocyte [Source:MGI Symbol;Acc:MGI:88038]	protein_coding
Fabp5	3.03051e-24	0.451321	0.316	0.229	6.36043e-20	Arterial	fatty acid binding protein 5, epidermal [Source:MGI Symbol;Acc:MGI:101790]	protein_coding
Fam101b	1.00005e-224	0.863772	0.27	0.048	2.0989e-220	Arterial	NA	NA
Fam167b	5.524e-100	0.407749	0.664	0.414	1.15938e-95	Sinusoids	family with sequence similarity 167, member B [Source:MGI Symbol;Acc:MGI:2668032]	protein_coding
Fam212a	3.05873e-35	0.381956	0.335	0.217	6.41967e-31	Sinusoids	NA	NA
Fau	1.93191e-44	0.355041	0.545	0.389	4.05469e-40	Sinusoids	Finkel-Biskis-Reilly murine sarcoma virus (FBR-MuSV) ubiquitously expressed (fox derived) [Source:MGI Symbol;Acc:MGI:102547]	protein_coding
Fbln2	1.63108e-256	0.723394	0.432	0.109	3.42331e-252	Arterial	fibulin 2 [Source:MGI Symbol;Acc:MGI:95488]	protein_coding
Fbln5	5.32254e-156	1.06555	0.289	0.091	1.1171e-151	Arterial	fibulin 5 [Source:MGI Symbol;Acc:MGI:1346091]	protein_coding
Fcgr2b	2.47412e-183	0.92085	0.385	0.087	5.19268e-179	Sinusoids	Fc receptor, IgG, low affinity IIb [Source:MGI Symbol;Acc:MGI:95499]	protein_coding
Fcgrt	2.17339e-188	0.53169	0.834	0.611	4.56152e-184	Sinusoids	Fc receptor, IgG, alpha chain transporter [Source:MGI Symbol;Acc:MGI:103017]	protein_coding
Fcho2	1.23863e-75	0.441087	0.44	0.236	2.59964e-71	Sinusoids	FCH domain only 2 [Source:MGI Symbol;Acc:MGI:3505790]	protein_coding
Fkbp1a	2.55975e-66	0.326947	0.888	0.841	5.37241e-62	Arterial	FK506 binding protein 1a [Source:MGI Symbol;Acc:MGI:95541]	protein_coding
Fkbp3	2.61488e-41	0.330269	0.326	0.205	5.4881e-37	Arterial	FK506 binding protein 3 [Source:MGI Symbol;Acc:MGI:1353460]	protein_coding
Flt4	1.84661e-260	0.857397	0.597	0.223	3.87566e-256	Sinusoids	FMS-like tyrosine kinase 4 [Source:MGI Symbol;Acc:MGI:95561]	protein_coding
Fmo1	1.24635e-32	0.278504	0.296	0.174	2.61584e-28	Sinusoids	flavin containing monooxygenase 1 [Source:MGI Symbol;Acc:MGI:1310002]	protein_coding
Fosb	3.415e-41	0.269457	0.715	0.582	7.16739e-37	Sinusoids	FBJ osteosarcoma oncogene B [Source:MGI Symbol;Acc:MGI:95575]	protein_coding
Fosl2	1.0229e-88	0.538545	0.48	0.271	2.14685e-84	Sinusoids	fos-like antigen 2 [Source:MGI Symbol;Acc:MGI:102858]	protein_coding
Foxp1	1.2205e-105	0.542496	0.55	0.355	2.5616e-101	Arterial	forkhead box P1 [Source:MGI Symbol;Acc:MGI:1914004]	protein_coding
Fscn1	1.68346e-06	0.30282	0.377	0.36	0.0353326	Arterial	fascin actin-bundling protein 1 [Source:MGI Symbol;Acc:MGI:1352745]	protein_coding
Fstl1	6.61476e-288	0.789073	0.299	0.04	1.38831e-283	Arterial	follistatin-like 1 [Source:MGI Symbol;Acc:MGI:102793]	protein_coding
Fxyd5	0	1.30615	0.628	0.159	0	Arterial	FXYD domain-containing ion transport regulator 5 [Source:MGI Symbol;Acc:MGI:1201785]	protein_coding
Gadd45g	7.61638e-82	0.565626	0.615	0.427	1.59853e-77	Sinusoids	growth arrest and DNA-damage-inducible 45 gamma [Source:MGI Symbol;Acc:MGI:1346325]	protein_coding
Galnt15	1.55093e-79	0.436728	0.368	0.173	3.2551e-75	Sinusoids	polypeptide N-acetylgalactosaminyltransferase 15 [Source:MGI Symbol;Acc:MGI:1926004]	protein_coding
Galnt18	1.71879e-52	0.324438	0.424	0.259	3.6074e-48	Sinusoids	polypeptide N-acetylgalactosaminyltransferase 18 [Source:MGI Symbol;Acc:MGI:2446239]	protein_coding
Gas6	7.51338e-47	0.397395	0.402	0.272	1.57691e-42	Arterial	growth arrest specific 6 [Source:MGI Symbol;Acc:MGI:95660]	protein_coding
Gda	1.76172e-73	0.427285	0.356	0.17	3.69751e-69	Sinusoids	guanine deaminase [Source:MGI Symbol;Acc:MGI:95678]	protein_coding
Gja4	0	1.22577	0.262	0.004	0	Arterial	gap junction protein, alpha 4 [Source:MGI Symbol;Acc:MGI:95715]	protein_coding
Gltp	3.94311e-23	0.264996	0.256	0.174	8.27579e-19	Arterial	glycolipid transfer protein [Source:MGI Symbol;Acc:MGI:1929253]	protein_coding
Glul	2.93444e-42	0.731675	0.599	0.56	6.1588e-38	Arterial	glutamate-ammonia ligase (glutamine synthetase) [Source:MGI Symbol;Acc:MGI:95739]	protein_coding
Gm10076	2.69586e-30	0.293937	0.442	0.329	5.65808e-26	Sinusoids	predicted gene 10076 [Source:MGI Symbol;Acc:MGI:3704451]	lincRNA
Gm1673	0	1.20091	0.723	0.217	0	Sinusoids	predicted gene 1673 [Source:MGI Symbol;Acc:MGI:2686519]	protein_coding
Gm26532	7.74527e-11	0.260187	0.311	0.257	1.62558e-06	Arterial	predicted gene, 26532 [Source:MGI Symbol;Acc:MGI:5477026]	lincRNA
Gna11	1.13019e-41	0.299834	0.429	0.296	2.37204e-37	Arterial	guanine nucleotide binding protein, alpha 11 [Source:MGI Symbol;Acc:MGI:95766]	protein_coding
Gna12	8.80948e-29	0.253441	0.317	0.207	1.84893e-24	Sinusoids	guanine nucleotide binding protein, alpha 12 [Source:MGI Symbol;Acc:MGI:95767]	protein_coding
Gnai2	1.09931e-170	0.425817	0.946	0.894	2.30724e-166	Arterial	guanine nucleotide binding protein (G protein), alpha inhibiting 2 [Source:MGI Symbol;Acc:MGI:95772]	protein_coding
Gnas	0	0.602864	0.962	0.902	0	Arterial	GNAS (guanine nucleotide binding protein, alpha stimulating) complex locus [Source:MGI Symbol;Acc:MGI:95777]	protein_coding
Gnb2	3.02137e-68	0.307067	0.765	0.653	6.34126e-64	Arterial	guanine nucleotide binding protein (G protein), beta 2 [Source:MGI Symbol;Acc:MGI:95784]	protein_coding
Gng11	2.07527e-95	0.469349	0.896	0.835	4.35557e-91	Arterial	guanine nucleotide binding protein (G protein), gamma 11 [Source:MGI Symbol;Acc:MGI:1913316]	protein_coding
Gngt2	5.02674e-62	0.423847	0.509	0.359	1.05501e-57	Arterial	guanine nucleotide binding protein (G protein), gamma transducing activity polypeptide 2 [Source:MGI Symbol;Acc:MGI:893584]	protein_coding
Gpihbp1	4.35174e-08	0.267203	0.712	0.8	0.000913344	Arterial	GPI-anchored HDL-binding protein 1 [Source:MGI Symbol;Acc:MGI:1915703]	protein_coding
Gpm6a	0	1.33653	0.684	0.14	0	Sinusoids	glycoprotein m6a [Source:MGI Symbol;Acc:MGI:107671]	protein_coding
Gpr182	4.6859e-282	0.920743	0.551	0.15	9.83477e-278	Sinusoids	G protein-coupled receptor 182 [Source:MGI Symbol;Acc:MGI:109545]	protein_coding
Grasp	6.85794e-45	0.314418	0.348	0.22	1.43934e-40	Arterial	GRP1 (general receptor for phosphoinositides 1)-associated scaffold protein [Source:MGI Symbol;Acc:MGI:1860303]	protein_coding
H1f0	1.12557e-43	0.40535	0.372	0.246	2.36234e-39	Arterial	H1.0 linker histone [Source:MGI Symbol;Acc:MGI:95893]	protein_coding
H2-D1	2.04657e-53	0.255617	0.951	0.936	4.29534e-49	Arterial	histocompatibility 2, D region locus 1 [Source:MGI Symbol;Acc:MGI:95896]	protein_coding
H2-Q7	8.63971e-31	0.251564	0.337	0.218	1.8133e-26	Sinusoids	histocompatibility 2, Q region locus 7 [Source:MGI Symbol;Acc:MGI:95936]	protein_coding
H3f3a	5.82779e-86	0.290022	0.907	0.854	1.22314e-81	Arterial	H3.3 histone A [Source:MGI Symbol;Acc:MGI:1097686]	protein_coding
Hdgf	6.92523e-32	0.27027	0.402	0.29	1.45347e-27	Arterial	heparin binding growth factor [Source:MGI Symbol;Acc:MGI:1194494]	protein_coding
Heg1	1.04072e-115	0.537255	0.502	0.28	2.18427e-111	Arterial	heart development protein with EGF-like domains 1 [Source:MGI Symbol;Acc:MGI:1924696]	protein_coding
Hif1a	4.29465e-64	0.390193	0.439	0.261	9.01361e-60	Sinusoids	hypoxia inducible factor 1, alpha subunit [Source:MGI Symbol;Acc:MGI:106918]	protein_coding
Hist1h2bc	6.45131e-60	0.463757	0.274	0.141	1.354e-55	Arterial	NA	NA
Hivep3	8.99907e-114	0.526517	0.343	0.116	1.88872e-109	Sinusoids	human immunodeficiency virus type I enhancer binding protein 3 [Source:MGI Symbol;Acc:MGI:106589]	protein_coding
Hmgn3	3.72926e-46	0.310118	0.342	0.196	7.82698e-42	Sinusoids	high mobility group nucleosomal binding domain 3 [Source:MGI Symbol;Acc:MGI:2138069]	protein_coding
Hmox1	4.42148e-82	0.480947	0.305	0.122	9.2798e-78	Sinusoids	heme oxygenase 1 [Source:MGI Symbol;Acc:MGI:96163]	protein_coding
Hnrnpf	2.65198e-55	0.306528	0.697	0.587	5.56597e-51	Arterial	heterogeneous nuclear ribonucleoprotein F [Source:MGI Symbol;Acc:MGI:2138741]	protein_coding
Hsp90ab1	2.51801e-119	0.328227	0.963	0.929	5.2848e-115	Arterial	heat shock protein 90 alpha (cytosolic), class B member 1 [Source:MGI Symbol;Acc:MGI:96247]	protein_coding
Hspa5	4.54719e-40	0.292965	0.695	0.594	9.54364e-36	Sinusoids	heat shock protein 5 [Source:MGI Symbol;Acc:MGI:95835]	protein_coding
Hspb1	3.61027e-100	0.548713	0.772	0.639	7.57723e-96	Arterial	heat shock protein 1 [Source:MGI Symbol;Acc:MGI:96240]	protein_coding
Icam1	1.3429e-149	0.664597	0.504	0.223	2.81847e-145	Sinusoids	intercellular adhesion molecule 1 [Source:MGI Symbol;Acc:MGI:96392]	protein_coding
Icam2	8.76931e-126	0.551747	0.635	0.433	1.8405e-121	Arterial	intercellular adhesion molecule 2 [Source:MGI Symbol;Acc:MGI:96394]	protein_coding
Id1	1.85339e-72	0.436148	0.754	0.635	3.88989e-68	Arterial	inhibitor of DNA binding 1, HLH protein [Source:MGI Symbol;Acc:MGI:96396]	protein_coding
Id2	1.79341e-49	0.340483	0.516	0.354	3.76401e-45	Sinusoids	inhibitor of DNA binding 2 [Source:MGI Symbol;Acc:MGI:96397]	protein_coding
Ier2	3.09546e-34	0.414065	0.727	0.681	6.49676e-30	Arterial	immediate early response 2 [Source:MGI Symbol;Acc:MGI:104815]	protein_coding
Ifi203	3.15877e-43	0.308077	0.425	0.29	6.62963e-39	Arterial	interferon activated gene 203 [Source:MGI Symbol;Acc:MGI:96428]	protein_coding
Ifi27	4.62863e-26	0.255985	0.487	0.394	9.71456e-22	Arterial	interferon, alpha-inducible protein 27 [Source:MGI Symbol;Acc:MGI:1277180]	protein_coding
Ifitm2	8.06272e-174	0.513981	0.889	0.769	1.6922e-169	Arterial	interferon induced transmembrane protein 2 [Source:MGI Symbol;Acc:MGI:1933382]	protein_coding
Ifitm3	5.53561e-259	0.535981	0.973	0.936	1.16181e-254	Arterial	interferon induced transmembrane protein 3 [Source:MGI Symbol;Acc:MGI:1913391]	protein_coding
Ifrd1	9.64866e-62	0.480509	0.454	0.288	2.02506e-57	Sinusoids	interferon-related developmental regulator 1 [Source:MGI Symbol;Acc:MGI:1316717]	protein_coding
Igf1r	2.08642e-48	0.341008	0.283	0.144	4.37897e-44	Sinusoids	insulin-like growth factor I receptor [Source:MGI Symbol;Acc:MGI:96433]	protein_coding
Igfbp3	1.54478e-262	1.50633	0.348	0.078	3.24218e-258	Arterial	insulin-like growth factor binding protein 3 [Source:MGI Symbol;Acc:MGI:96438]	protein_coding
Igfbp4	0	0.815824	0.83	0.611	0	Sinusoids	insulin-like growth factor binding protein 4 [Source:MGI Symbol;Acc:MGI:96439]	protein_coding
Igfbp7	8.42335e-23	0.318261	0.957	0.981	1.76789e-18	Arterial	insulin-like growth factor binding protein 7 [Source:MGI Symbol;Acc:MGI:1352480]	protein_coding
Iigp1	2.54018e-39	0.412752	0.421	0.281	5.33132e-35	Sinusoids	interferon inducible GTPase 1 [Source:MGI Symbol;Acc:MGI:1926259]	protein_coding
Il10rb	2.20778e-74	0.388351	0.324	0.161	4.63369e-70	Arterial	interleukin 10 receptor, beta [Source:MGI Symbol;Acc:MGI:109380]	protein_coding
Il13ra2	8.2577e-137	0.593816	0.295	0.061	1.73313e-132	Sinusoids	interleukin 13 receptor, alpha 2 [Source:MGI Symbol;Acc:MGI:1277954]	protein_coding
Il6st	0	1.30339	0.826	0.401	0	Sinusoids	interleukin 6 signal transducer [Source:MGI Symbol;Acc:MGI:96560]	protein_coding
Imp3	4.87177e-37	0.283776	0.398	0.269	1.02249e-32	Sinusoids	IMP3, U3 small nucleolar ribonucleoprotein [Source:MGI Symbol;Acc:MGI:1916119]	protein_coding
Insr	2.42007e-76	0.44311	0.386	0.194	5.07924e-72	Sinusoids	insulin receptor [Source:MGI Symbol;Acc:MGI:96575]	protein_coding
Ipo11	6.78705e-85	0.448481	0.536	0.327	1.42447e-80	Sinusoids	importin 11 [Source:MGI Symbol;Acc:MGI:2442377]	protein_coding
Iqgap1	3.00656e-48	0.328421	0.41	0.27	6.31018e-44	Arterial	IQ motif containing GTPase activating protein 1 [Source:MGI Symbol;Acc:MGI:1352757]	protein_coding
Irf2bpl	4.10823e-70	0.390831	0.317	0.161	8.62236e-66	Arterial	interferon regulatory factor 2 binding protein-like [Source:MGI Symbol;Acc:MGI:2442463]	protein_coding
Irf8	3.0665e-213	0.813107	0.443	0.111	6.43598e-209	Sinusoids	interferon regulatory factor 8 [Source:MGI Symbol;Acc:MGI:96395]	protein_coding
Itga1	9.88704e-09	0.261726	0.28	0.223	0.000207509	Sinusoids	integrin alpha 1 [Source:MGI Symbol;Acc:MGI:96599]	protein_coding
Itgb1	7.10035e-38	0.271384	0.591	0.483	1.49022e-33	Arterial	integrin beta 1 (fibronectin receptor beta) [Source:MGI Symbol;Acc:MGI:96610]	protein_coding
Itm2c	1.31271e-33	0.35482	0.582	0.511	2.75511e-29	Arterial	integral membrane protein 2C [Source:MGI Symbol;Acc:MGI:1927594]	protein_coding
Jak1	0	1.00456	0.782	0.43	0	Sinusoids	Janus kinase 1 [Source:MGI Symbol;Acc:MGI:96628]	protein_coding
Jam2	1.1067e-208	0.537282	0.438	0.13	2.32274e-204	Arterial	junction adhesion molecule 2 [Source:MGI Symbol;Acc:MGI:1933820]	protein_coding
Jun	5.35695e-41	0.274185	0.855	0.814	1.12432e-36	Sinusoids	jun proto-oncogene [Source:MGI Symbol;Acc:MGI:96646]	protein_coding
Kcnj8	4.86555e-305	1.06143	0.596	0.175	1.02118e-300	Sinusoids	potassium inwardly-rectifying channel, subfamily J, member 8 [Source:MGI Symbol;Acc:MGI:1100508]	protein_coding
Kctd10	7.38518e-67	0.395595	0.338	0.186	1.55e-62	Arterial	potassium channel tetramerisation domain containing 10 [Source:MGI Symbol;Acc:MGI:2141207]	protein_coding
Kctd12	7.06249e-59	0.361097	0.49	0.314	1.48227e-54	Sinusoids	potassium channel tetramerisation domain containing 12 [Source:MGI Symbol;Acc:MGI:2145823]	protein_coding
Kdr	1.50282e-138	0.422725	0.881	0.692	3.15413e-134	Sinusoids	kinase insert domain protein receptor [Source:MGI Symbol;Acc:MGI:96683]	protein_coding
Kif5b	5.03055e-41	0.267782	0.572	0.453	1.05581e-36	Arterial	kinesin family member 5B [Source:MGI Symbol;Acc:MGI:1098268]	protein_coding
Kitl	5.52633e-142	0.445963	0.407	0.146	1.15987e-137	Arterial	kit ligand [Source:MGI Symbol;Acc:MGI:96974]	protein_coding
Klf10	9.69828e-46	0.335988	0.276	0.156	2.03547e-41	Arterial	Kruppel-like factor 10 [Source:MGI Symbol;Acc:MGI:1101353]	protein_coding
Klf13	1.26077e-65	0.383143	0.607	0.452	2.6461e-61	Arterial	Kruppel-like factor 13 [Source:MGI Symbol;Acc:MGI:1354948]	protein_coding
Klf9	1.03176e-50	0.388381	0.48	0.343	2.16545e-46	Arterial	Kruppel-like factor 9 [Source:MGI Symbol;Acc:MGI:1333856]	protein_coding
Kras	2.0471e-52	0.327689	0.307	0.173	4.29646e-48	Arterial	Kirsten rat sarcoma viral oncogene homolog [Source:MGI Symbol;Acc:MGI:96680]	protein_coding
Laptm4a	7.25507e-40	0.252049	0.818	0.773	1.52269e-35	Arterial	lysosomal-associated protein transmembrane 4A [Source:MGI Symbol;Acc:MGI:108017]	protein_coding
Ldha	1.99893e-50	0.314764	0.629	0.507	4.19534e-46	Arterial	lactate dehydrogenase A [Source:MGI Symbol;Acc:MGI:96759]	protein_coding
Lgals9	5.57845e-76	0.401875	0.301	0.144	1.17081e-71	Arterial	lectin, galactose binding, soluble 9 [Source:MGI Symbol;Acc:MGI:109496]	protein_coding
Lgmn	0	0.982093	0.743	0.368	0	Sinusoids	legumain [Source:MGI Symbol;Acc:MGI:1330838]	protein_coding
Lims2	4.40346e-124	0.33618	0.39	0.144	9.24199e-120	Arterial	LIM and senescent cell antigen like domains 2 [Source:MGI Symbol;Acc:MGI:2385067]	protein_coding
Lipg	0	1.15444	0.505	0.063	0	Sinusoids	lipase, endothelial [Source:MGI Symbol;Acc:MGI:1341803]	protein_coding
Lmcd1	2.51981e-178	0.605313	0.276	0.064	5.28859e-174	Arterial	LIM and cysteine-rich domains 1 [Source:MGI Symbol;Acc:MGI:1353635]	protein_coding
Lmna	1.65188e-305	1.09789	0.552	0.207	3.46696e-301	Arterial	lamin A [Source:MGI Symbol;Acc:MGI:96794]	protein_coding
Lmo2	1.24835e-170	0.778246	0.452	0.202	2.62004e-166	Arterial	LIM domain only 2 [Source:MGI Symbol;Acc:MGI:102811]	protein_coding
Lpl	5.83475e-72	0.368657	0.417	0.2	1.2246e-67	Sinusoids	lipoprotein lipase [Source:MGI Symbol;Acc:MGI:96820]	protein_coding
Lrg1	0	1.06357	0.804	0.474	0	Sinusoids	leucine-rich alpha-2-glycoprotein 1 [Source:MGI Symbol;Acc:MGI:1924155]	protein_coding
Lrrc8c	2.51274e-110	0.430672	0.376	0.165	5.27374e-106	Arterial	leucine rich repeat containing 8 family, member C [Source:MGI Symbol;Acc:MGI:2140839]	protein_coding
Lrrfip1	3.29905e-44	0.312607	0.314	0.191	6.92405e-40	Arterial	leucine rich repeat (in FLII) interacting protein 1 [Source:MGI Symbol;Acc:MGI:1342770]	protein_coding
Ltbp4	0	0.892941	0.57	0.169	0	Arterial	latent transforming growth factor beta binding protein 4 [Source:MGI Symbol;Acc:MGI:1321395]	protein_coding
Ltc4s	1.51313e-219	0.836938	0.508	0.162	3.17576e-215	Sinusoids	leukotriene C4 synthase [Source:MGI Symbol;Acc:MGI:107498]	protein_coding
Luzp1	7.43174e-48	0.306892	0.501	0.362	1.55977e-43	Arterial	leucine zipper protein 1 [Source:MGI Symbol;Acc:MGI:107629]	protein_coding
Ly6a	0	1.17189	0.872	0.534	0	Arterial	lymphocyte antigen 6 complex, locus A [Source:MGI Symbol;Acc:MGI:107527]	protein_coding
Ly6c1	0	1.27401	0.902	0.338	0	Arterial	lymphocyte antigen 6 complex, locus C1 [Source:MGI Symbol;Acc:MGI:96882]	protein_coding
Ly6e	6.19433e-152	0.42996	0.959	0.924	1.30007e-147	Arterial	lymphocyte antigen 6 complex, locus E [Source:MGI Symbol;Acc:MGI:106651]	protein_coding
Ly96	5.91343e-209	0.800863	0.513	0.184	1.24111e-204	Sinusoids	lymphocyte antigen 96 [Source:MGI Symbol;Acc:MGI:1341909]	protein_coding
Maf	3.68637e-187	0.757856	0.506	0.183	7.73695e-183	Sinusoids	avian musculoaponeurotic fibrosarcoma oncogene homolog [Source:MGI Symbol;Acc:MGI:96909]	protein_coding
Mafb	0	1.09589	0.798	0.387	0	Sinusoids	v-maf musculoaponeurotic fibrosarcoma oncogene family, protein B (avian) [Source:MGI Symbol;Acc:MGI:104555]	protein_coding
Malat1	5.80474e-100	0.320952	0.997	0.999	1.2183e-95	Sinusoids	metastasis associated lung adenocarcinoma transcript 1 (non-coding RNA) [Source:MGI Symbol;Acc:MGI:1919539]	lincRNA
Man1a	1.25315e-142	0.618583	0.498	0.225	2.63011e-138	Sinusoids	mannosidase 1, alpha [Source:MGI Symbol;Acc:MGI:104677]	protein_coding
Man2a1	5.96429e-61	0.380074	0.293	0.137	1.25179e-56	Sinusoids	mannosidase 2, alpha 1 [Source:MGI Symbol;Acc:MGI:104669]	protein_coding
Map1b	2.55838e-94	0.496301	0.37	0.158	5.36952e-90	Sinusoids	microtubule-associated protein 1B [Source:MGI Symbol;Acc:MGI:1306778]	protein_coding
Map4k5	9.26308e-192	0.736872	0.494	0.178	1.94413e-187	Sinusoids	mitogen-activated protein kinase kinase kinase kinase 5 [Source:MGI Symbol;Acc:MGI:1925503]	protein_coding
Mapk3	1.17438e-152	0.587325	0.604	0.362	2.46479e-148	Arterial	mitogen-activated protein kinase 3 [Source:MGI Symbol;Acc:MGI:1346859]	protein_coding
Marcksl1	1.94967e-89	0.367172	0.766	0.54	4.09196e-85	Sinusoids	MARCKS-like 1 [Source:MGI Symbol;Acc:MGI:97143]	protein_coding
Mast4	7.1308e-189	0.689813	0.483	0.198	1.49661e-184	Arterial	microtubule associated serine/threonine kinase family member 4 [Source:MGI Symbol;Acc:MGI:1918885]	protein_coding
Mcam	8.02246e-36	0.318749	0.277	0.173	1.68375e-31	Arterial	melanoma cell adhesion molecule [Source:MGI Symbol;Acc:MGI:1933966]	protein_coding
Mef2c	3.52981e-47	0.34703	0.581	0.453	7.40836e-43	Arterial	myocyte enhancer factor 2C [Source:MGI Symbol;Acc:MGI:99458]	protein_coding
Mgll	1.08486e-102	0.434786	0.452	0.225	2.2769e-98	Arterial	monoglyceride lipase [Source:MGI Symbol;Acc:MGI:1346042]	protein_coding
Mgp	7.97621e-06	0.493802	0.296	0.257	0.167405	Arterial	matrix Gla protein [Source:MGI Symbol;Acc:MGI:96976]	protein_coding
Mgst1	0	1.03857	0.694	0.271	0	Sinusoids	microsomal glutathione S-transferase 1 [Source:MGI Symbol;Acc:MGI:1913850]	protein_coding
Mkl2	8.76308e-30	0.253885	0.251	0.156	1.8392e-25	Arterial	NA	NA
Mmrn1	1.51407e-117	0.420842	0.268	0.058	3.17774e-113	Sinusoids	multimerin 1 [Source:MGI Symbol;Acc:MGI:1918195]	protein_coding
Mmrn2	5.33129e-57	0.292549	0.743	0.607	1.11893e-52	Sinusoids	multimerin 2 [Source:MGI Symbol;Acc:MGI:2385618]	protein_coding
Mpzl1	5.9045e-55	0.439235	0.431	0.292	1.23924e-50	Arterial	myelin protein zero-like 1 [Source:MGI Symbol;Acc:MGI:1915731]	protein_coding
Mrc1	0	1.22738	0.645	0.13	0	Sinusoids	mannose receptor, C type 1 [Source:MGI Symbol;Acc:MGI:97142]	protein_coding
Msn	6.38933e-195	0.632253	0.727	0.486	1.34099e-190	Arterial	moesin [Source:MGI Symbol;Acc:MGI:97167]	protein_coding
Mxd4	4.45693e-59	0.3459	0.647	0.522	9.35421e-55	Arterial	Max dimerization protein 4 [Source:MGI Symbol;Acc:MGI:104991]	protein_coding
Myadm	1.49567e-108	0.43591	0.271	0.093	3.13911e-104	Arterial	myeloid-associated differentiation marker [Source:MGI Symbol;Acc:MGI:1355332]	protein_coding
Myct1	4.41035e-75	0.366586	0.608	0.436	9.25645e-71	Arterial	myc target 1 [Source:MGI Symbol;Acc:MGI:1915882]	protein_coding
Myl12a	3.13241e-49	0.257112	0.849	0.793	6.5743e-45	Arterial	myosin, light chain 12A, regulatory, non-sarcomeric [Source:MGI Symbol;Acc:MGI:1914518]	protein_coding
Myl12b	1.27063e-49	0.323245	0.6	0.476	2.66681e-45	Arterial	myosin, light chain 12B, regulatory [Source:MGI Symbol;Acc:MGI:107494]	protein_coding
Myl6	1.05694e-88	0.319631	0.922	0.878	2.21831e-84	Arterial	myosin, light polypeptide 6, alkali, smooth muscle and non-muscle [Source:MGI Symbol;Acc:MGI:109318]	protein_coding
Mylip	3.21787e-197	0.731255	0.604	0.288	6.75367e-193	Sinusoids	myosin regulatory light chain interacting protein [Source:MGI Symbol;Acc:MGI:2388271]	protein_coding
Mylk	2.01655e-83	0.441027	0.321	0.131	4.23234e-79	Sinusoids	myosin, light polypeptide kinase [Source:MGI Symbol;Acc:MGI:894806]	protein_coding
N4bp3	2.05746e-91	0.446932	0.312	0.139	4.3182e-87	Arterial	NEDD4 binding protein 3 [Source:MGI Symbol;Acc:MGI:2442218]	protein_coding
Nck1	1.12687e-39	0.28446	0.359	0.234	2.36508e-35	Arterial	non-catalytic region of tyrosine kinase adaptor protein 1 [Source:MGI Symbol;Acc:MGI:109601]	protein_coding
Ndufc2	8.19426e-69	0.348328	0.692	0.541	1.71981e-64	Sinusoids	NADH:ubiquinone oxidoreductase subunit C2 [Source:MGI Symbol;Acc:MGI:1344370]	protein_coding
Nenf	2.43113e-25	0.258734	0.427	0.332	5.10247e-21	Arterial	neuron derived neurotrophic factor [Source:MGI Symbol;Acc:MGI:1913458]	protein_coding
Nfkb1	5.45917e-38	0.339407	0.385	0.256	1.14577e-33	Sinusoids	nuclear factor of kappa light polypeptide gene enhancer in B cells 1, p105 [Source:MGI Symbol;Acc:MGI:97312]	protein_coding
Nfkbiz	1.46767e-64	0.447847	0.48	0.304	3.08035e-60	Sinusoids	nuclear factor of kappa light polypeptide gene enhancer in B cells inhibitor, zeta [Source:MGI Symbol;Acc:MGI:1931595]	protein_coding
Nid1	1.82016e-110	0.476344	0.567	0.325	3.82014e-106	Sinusoids	nidogen 1 [Source:MGI Symbol;Acc:MGI:97342]	protein_coding
Npr1	3.54321e-52	0.325923	0.463	0.297	7.4365e-48	Sinusoids	natriuretic peptide receptor 1 [Source:MGI Symbol;Acc:MGI:97371]	protein_coding
Nr2f2	3.94761e-212	0.781273	0.583	0.24	8.28524e-208	Sinusoids	nuclear receptor subfamily 2, group F, member 2 [Source:MGI Symbol;Acc:MGI:1352452]	protein_coding
Nrarp	4.23046e-25	0.296839	0.308	0.217	8.87888e-21	Arterial	Notch-regulated ankyrin repeat protein [Source:MGI Symbol;Acc:MGI:1914372]	protein_coding
Nrp1	1.68911e-64	0.316059	0.759	0.662	3.5451e-60	Arterial	neuropilin 1 [Source:MGI Symbol;Acc:MGI:106206]	protein_coding
Nudt4	1.5343e-70	0.50508	0.29	0.144	3.22019e-66	Arterial	nudix (nucleoside diphosphate linked moiety X)-type motif 4 [Source:MGI Symbol;Acc:MGI:1918457]	protein_coding
Odc1	1.25432e-63	0.524022	0.403	0.231	2.63256e-59	Sinusoids	ornithine decarboxylase, structural 1 [Source:MGI Symbol;Acc:MGI:97402]	protein_coding
Ostf1	7.80105e-36	0.275133	0.588	0.485	1.63728e-31	Arterial	osteoclast stimulating factor 1 [Source:MGI Symbol;Acc:MGI:700012]	protein_coding
Palmd	1.55643e-45	0.26398	0.316	0.182	3.26663e-41	Arterial	palmdelphin [Source:MGI Symbol;Acc:MGI:2148896]	protein_coding
Parvb	4.82572e-55	0.321414	0.261	0.132	1.01282e-50	Arterial	parvin, beta [Source:MGI Symbol;Acc:MGI:2153063]	protein_coding
Pbxip1	3.76898e-35	0.268808	0.273	0.156	7.91033e-31	Sinusoids	pre B cell leukemia transcription factor interacting protein 1 [Source:MGI Symbol;Acc:MGI:2441670]	protein_coding
Pde2a	5.86196e-136	0.563489	0.58	0.31	1.23031e-131	Sinusoids	phosphodiesterase 2A, cGMP-stimulated [Source:MGI Symbol;Acc:MGI:2446107]	protein_coding
Pdlim1	4.18694e-60	0.488984	0.304	0.165	8.78754e-56	Arterial	PDZ and LIM domain 1 (elfin) [Source:MGI Symbol;Acc:MGI:1860611]	protein_coding
Pdlim7	2.85902e-43	0.327558	0.252	0.141	6.00051e-39	Arterial	PDZ and LIM domain 7 [Source:MGI Symbol;Acc:MGI:1914649]	protein_coding
Pdzd2	2.45925e-35	0.352546	0.325	0.199	5.16148e-31	Sinusoids	PDZ domain containing 2 [Source:MGI Symbol;Acc:MGI:1922394]	protein_coding
Pea15a	5.49724e-56	0.359119	0.479	0.333	1.15376e-51	Arterial	phosphoprotein enriched in astrocytes 15A [Source:MGI Symbol;Acc:MGI:104799]	protein_coding
Pear1	2.68884e-53	0.345028	0.309	0.16	5.64333e-49	Sinusoids	platelet endothelial aggregation receptor 1 [Source:MGI Symbol;Acc:MGI:1920432]	protein_coding
Pecam1	7.43865e-247	0.594428	0.88	0.694	1.56122e-242	Arterial	platelet/endothelial cell adhesion molecule 1 [Source:MGI Symbol;Acc:MGI:97537]	protein_coding
Picalm	3.79591e-87	0.432302	0.659	0.464	7.96686e-83	Sinusoids	phosphatidylinositol binding clathrin assembly protein [Source:MGI Symbol;Acc:MGI:2385902]	protein_coding
Pim1	3.92309e-30	0.308225	0.378	0.26	8.23378e-26	Sinusoids	proviral integration site 1 [Source:MGI Symbol;Acc:MGI:97584]	protein_coding
Pim3	3.70683e-199	0.73687	0.76	0.495	7.7799e-195	Sinusoids	proviral integration site 3 [Source:MGI Symbol;Acc:MGI:1355297]	protein_coding
Pkig	3.25592e-117	0.54125	0.292	0.109	6.83352e-113	Arterial	protein kinase inhibitor, gamma [Source:MGI Symbol;Acc:MGI:1343086]	protein_coding
Plcb1	4.03812e-253	0.747939	0.367	0.081	8.47521e-249	Arterial	phospholipase C, beta 1 [Source:MGI Symbol;Acc:MGI:97613]	protein_coding
Plec	3.60463e-42	0.353512	0.341	0.22	7.5654e-38	Arterial	plectin [Source:MGI Symbol;Acc:MGI:1277961]	protein_coding
Plekha3	2.9211e-47	0.318245	0.337	0.19	6.1308e-43	Sinusoids	pleckstrin homology domain-containing, family A (phosphoinositide binding specific) member 3 [Source:MGI Symbol;Acc:MGI:1932515]	protein_coding
Plin2	1.02842e-42	0.316765	0.429	0.281	2.15845e-38	Sinusoids	perilipin 2 [Source:MGI Symbol;Acc:MGI:87920]	protein_coding
Plk2	1.05051e-25	0.313854	0.548	0.468	2.2048e-21	Arterial	polo like kinase 2 [Source:MGI Symbol;Acc:MGI:1099790]	protein_coding
Plp2	1.26053e-172	0.539886	0.258	0.058	2.64561e-168	Arterial	proteolipid protein 2 [Source:MGI Symbol;Acc:MGI:1298382]	protein_coding
Plpp1	4.30494e-33	0.429179	0.62	0.56	9.03522e-29	Arterial	phospholipid phosphatase 1 [Source:MGI Symbol;Acc:MGI:108412]	protein_coding
Plpp3	1.15549e-183	0.510097	0.855	0.645	2.42515e-179	Sinusoids	phospholipid phosphatase 3 [Source:MGI Symbol;Acc:MGI:1915166]	protein_coding
Pls3	4.3424e-130	0.569381	0.411	0.186	9.11384e-126	Arterial	plastin 3 (T-isoform) [Source:MGI Symbol;Acc:MGI:104807]	protein_coding
Pnrc1	1.48539e-142	0.608179	0.774	0.617	3.11753e-138	Sinusoids	proline-rich nuclear receptor coactivator 1 [Source:MGI Symbol;Acc:MGI:1917838]	protein_coding
Podxl	9.01039e-278	0.740343	0.518	0.158	1.8911e-273	Arterial	podocalyxin-like [Source:MGI Symbol;Acc:MGI:1351317]	protein_coding
Pparg	5.90439e-167	0.706217	0.471	0.178	1.23921e-162	Sinusoids	peroxisome proliferator activated receptor gamma [Source:MGI Symbol;Acc:MGI:97747]	protein_coding
Ppia	7.48972e-205	0.396342	0.983	0.946	1.57194e-200	Arterial	peptidylprolyl isomerase A [Source:MGI Symbol;Acc:MGI:97749]	protein_coding
Ppic	1.08739e-142	0.636758	0.62	0.401	2.28222e-138	Arterial	peptidylprolyl isomerase C [Source:MGI Symbol;Acc:MGI:97751]	protein_coding
Ppp1r16b	8.92678e-35	0.297048	0.264	0.159	1.87355e-30	Arterial	protein phosphatase 1, regulatory subunit 16B [Source:MGI Symbol;Acc:MGI:2151841]	protein_coding
Prcp	4.17217e-80	0.602945	0.431	0.264	8.75656e-76	Arterial	prolylcarboxypeptidase (angiotensinase C) [Source:MGI Symbol;Acc:MGI:1919711]	protein_coding
Prdx4	1.80674e-53	0.453357	0.382	0.247	3.79199e-49	Arterial	peroxiredoxin 4 [Source:MGI Symbol;Acc:MGI:1859815]	protein_coding
Prelp	2.11592e-134	0.566255	0.327	0.086	4.44088e-130	Sinusoids	proline arginine-rich end leucine-rich repeat [Source:MGI Symbol;Acc:MGI:2151110]	protein_coding
Prkcdbp	4.12252e-26	0.295937	0.646	0.613	8.65234e-22	Arterial	NA	NA
Prr13	2.93673e-27	0.257306	0.365	0.262	6.16362e-23	Arterial	proline rich 13 [Source:MGI Symbol;Acc:MGI:1913401]	protein_coding
Psma7	4.83603e-43	0.280762	0.623	0.513	1.01499e-38	Arterial	proteasome subunit alpha 7 [Source:MGI Symbol;Acc:MGI:1347070]	protein_coding
Psmc4	9.53561e-38	0.282366	0.294	0.182	2.00133e-33	Arterial	proteasome (prosome, macropain) 26S subunit, ATPase, 4 [Source:MGI Symbol;Acc:MGI:1346093]	protein_coding
Ptbp3	9.86425e-93	0.422667	0.689	0.505	2.07031e-88	Sinusoids	polypyrimidine tract binding protein 3 [Source:MGI Symbol;Acc:MGI:1923334]	protein_coding
Ptma	1.92628e-182	0.399588	0.991	0.976	4.04287e-178	Arterial	prothymosin alpha [Source:MGI Symbol;Acc:MGI:97803]	protein_coding
Ptms	9.95523e-111	0.480425	0.676	0.497	2.0894e-106	Arterial	parathymosin [Source:MGI Symbol;Acc:MGI:1916452]	protein_coding
Ptp4a3	1.21143e-158	0.578608	0.364	0.125	2.54254e-154	Arterial	protein tyrosine phosphatase 4a3 [Source:MGI Symbol;Acc:MGI:1277098]	protein_coding
Ptrf	1.71751e-122	0.76708	0.434	0.233	3.60471e-118	Arterial	NA	NA
Purb	3.94353e-37	0.293587	0.438	0.302	8.27668e-33	Sinusoids	purine rich element binding protein B [Source:MGI Symbol;Acc:MGI:1338779]	protein_coding
Pvrl2	2.97644e-157	0.630118	0.506	0.219	6.24695e-153	Sinusoids	NA	NA
Rab6a	3.3201e-29	0.25491	0.399	0.294	6.96822e-25	Arterial	RAB6A, member RAS oncogene family [Source:MGI Symbol;Acc:MGI:894313]	protein_coding
Ralgapa2	7.77104e-123	0.57876	0.366	0.127	1.63099e-118	Sinusoids	Ral GTPase activating protein, alpha subunit 2 (catalytic) [Source:MGI Symbol;Acc:MGI:3036245]	protein_coding
Raly	2.39171e-30	0.25187	0.574	0.485	5.01971e-26	Arterial	hnRNP-associated with lethal yellow [Source:MGI Symbol;Acc:MGI:97850]	protein_coding
Ramp2	9.74185e-176	0.535513	0.844	0.701	2.04462e-171	Arterial	receptor (calcitonin) activity modifying protein 2 [Source:MGI Symbol;Acc:MGI:1859650]	protein_coding
Ramp3	0	1.16121	0.349	0.036	0	Arterial	receptor (calcitonin) activity modifying protein 3 [Source:MGI Symbol;Acc:MGI:1860292]	protein_coding
Rarres2	1.43235e-275	1.00098	0.392	0.03	3.00621e-271	Sinusoids	retinoic acid receptor responder (tazarotene induced) 2 [Source:MGI Symbol;Acc:MGI:1918910]	protein_coding
Rasd1	2.34076e-48	0.412934	0.315	0.171	4.91278e-44	Sinusoids	RAS, dexamethasone-induced 1 [Source:MGI Symbol;Acc:MGI:1270848]	protein_coding
Rcn3	2.01293e-169	0.646153	0.577	0.266	4.22474e-165	Sinusoids	reticulocalbin 3, EF-hand calcium binding domain [Source:MGI Symbol;Acc:MGI:1277122]	protein_coding
Rexo2	9.4579e-41	0.325971	0.394	0.27	1.98502e-36	Arterial	RNA exonuclease 2 [Source:MGI Symbol;Acc:MGI:1888981]	protein_coding
Rgl1	6.57974e-56	0.378952	0.428	0.266	1.38096e-51	Sinusoids	ral guanine nucleotide dissociation stimulator,-like 1 [Source:MGI Symbol;Acc:MGI:107484]	protein_coding
Rgs2	1.03514e-29	0.348343	0.257	0.155	2.17255e-25	Sinusoids	regulator of G-protein signaling 2 [Source:MGI Symbol;Acc:MGI:1098271]	protein_coding
Rgs4	0	1.78637	0.612	0.074	0	Sinusoids	regulator of G-protein signaling 4 [Source:MGI Symbol;Acc:MGI:108409]	protein_coding
Rhoa	4.83337e-138	0.438104	0.826	0.684	1.01443e-133	Arterial	ras homolog family member A [Source:MGI Symbol;Acc:MGI:1096342]	protein_coding
Rhob	8.37727e-39	0.314025	0.721	0.646	1.75822e-34	Arterial	ras homolog family member B [Source:MGI Symbol;Acc:MGI:107949]	protein_coding
Rhoc	2.1721e-90	0.549522	0.607	0.452	4.5588e-86	Arterial	ras homolog family member C [Source:MGI Symbol;Acc:MGI:106028]	protein_coding
Rnase4	4.46528e-207	0.710541	0.578	0.23	9.37173e-203	Sinusoids	ribonuclease, RNase A family 4 [Source:MGI Symbol;Acc:MGI:1926217]	protein_coding
Rnf11	2.32788e-39	0.318709	0.329	0.211	4.88575e-35	Arterial	ring finger protein 11 [Source:MGI Symbol;Acc:MGI:1352759]	protein_coding
Robo4	2.00042e-42	0.30654	0.476	0.331	4.19849e-38	Sinusoids	roundabout guidance receptor 4 [Source:MGI Symbol;Acc:MGI:1921394]	protein_coding
Rpl10	1.80909e-70	0.69723	0.54	0.397	3.79691e-66	Sinusoids	ribosomal protein L10 [Source:MGI Symbol;Acc:MGI:105943]	protein_coding
Rpl13a	1.3443e-97	0.285315	0.878	0.889	2.82142e-93	Sinusoids	ribosomal protein L13A [Source:MGI Symbol;Acc:MGI:1351455]	protein_coding
Rpl23a	4.43824e-53	0.48803	0.577	0.452	9.31498e-49	Sinusoids	ribosomal protein L23A [Source:MGI Symbol;Acc:MGI:3040672]	protein_coding
Rpl27	5.14047e-73	0.587023	0.398	0.216	1.07888e-68	Sinusoids	ribosomal protein L27 [Source:MGI Symbol;Acc:MGI:98036]	protein_coding
Rpl35	9.90052e-62	0.39765	0.756	0.659	2.07792e-57	Sinusoids	ribosomal protein L35 [Source:MGI Symbol;Acc:MGI:1913739]	protein_coding
Rpl36a	4.31797e-72	0.272083	0.872	0.845	9.06256e-68	Sinusoids	ribosomal protein L36A [Source:MGI Symbol;Acc:MGI:1201789]	protein_coding
Rpl37a	6.5294e-143	0.29078	0.978	0.987	1.37039e-138	Sinusoids	ribosomal protein L37a [Source:MGI Symbol;Acc:MGI:98068]	protein_coding
Rpl6	2.16524e-49	0.289235	0.859	0.781	4.5444e-45	Sinusoids	ribosomal protein L6 [Source:MGI Symbol;Acc:MGI:108057]	protein_coding
Rpl7a	3.77872e-37	0.257987	0.7	0.619	7.93078e-33	Sinusoids	ribosomal protein L7A [Source:MGI Symbol;Acc:MGI:1353472]	protein_coding
Rpl9	4.98775e-67	0.614685	0.585	0.445	1.04683e-62	Sinusoids	ribosomal protein L9 [Source:MGI Symbol;Acc:MGI:1298373]	protein_coding
Rps12	1.62185e-79	0.724434	0.398	0.218	3.40394e-75	Sinusoids	ribosomal protein S12 [Source:MGI Symbol;Acc:MGI:98105]	protein_coding
Rps27	1.04533e-91	0.870401	0.487	0.293	2.19395e-87	Sinusoids	ribosomal protein S27 [Source:MGI Symbol;Acc:MGI:1888676]	protein_coding
Rps27rt	3.20378e-54	0.307053	0.661	0.52	6.7241e-50	Sinusoids	ribosomal protein S27, retrogene [Source:MGI Symbol;Acc:MGI:3704345]	protein_coding
Rps28	3.72766e-91	0.437862	0.862	0.795	7.82362e-87	Sinusoids	ribosomal protein S28 [Source:MGI Symbol;Acc:MGI:1859516]	protein_coding
Rps29	3.88286e-117	0.365039	0.96	0.957	8.14934e-113	Sinusoids	ribosomal protein S29 [Source:MGI Symbol;Acc:MGI:107681]	protein_coding
Rps3	0	0.629898	0.962	0.968	0	Sinusoids	ribosomal protein S3 [Source:MGI Symbol;Acc:MGI:1350917]	protein_coding
Rras	2.43081e-41	0.287784	0.395	0.263	5.10179e-37	Arterial	related RAS viral (r-ras) oncogene [Source:MGI Symbol;Acc:MGI:98179]	protein_coding
Rsad2	2.12147e-145	0.598089	0.309	0.095	4.45253e-141	Arterial	radical S-adenosyl methionine domain containing 2 [Source:MGI Symbol;Acc:MGI:1929628]	protein_coding
Rsu1	1.19704e-53	0.325055	0.452	0.3	2.51234e-49	Arterial	Ras suppressor protein 1 [Source:MGI Symbol;Acc:MGI:103040]	protein_coding
Rtn3	7.31458e-35	0.254263	0.412	0.294	1.53518e-30	Arterial	reticulon 3 [Source:MGI Symbol;Acc:MGI:1339970]	protein_coding
Rtn4	6.70033e-110	0.524514	0.561	0.363	1.40627e-105	Arterial	reticulon 4 [Source:MGI Symbol;Acc:MGI:1915835]	protein_coding
S100a1	1.39629e-22	0.270958	0.254	0.174	2.93053e-18	Arterial	S100 calcium binding protein A1 [Source:MGI Symbol;Acc:MGI:1338917]	protein_coding
S100a10	0	1.09488	0.666	0.296	0	Arterial	S100 calcium binding protein A10 (calpactin) [Source:MGI Symbol;Acc:MGI:1339468]	protein_coding
S100a11	8.74115e-282	0.983873	0.673	0.355	1.83459e-277	Arterial	S100 calcium binding protein A11 [Source:MGI Symbol;Acc:MGI:1338798]	protein_coding
S100a13	9.88596e-48	0.28295	0.772	0.675	2.07486e-43	Arterial	S100 calcium binding protein A13 [Source:MGI Symbol;Acc:MGI:109581]	protein_coding
S100a16	8.07866e-51	0.281277	0.771	0.687	1.69555e-46	Arterial	S100 calcium binding protein A16 [Source:MGI Symbol;Acc:MGI:1915110]	protein_coding
S100a6	0	1.72846	0.642	0.158	0	Arterial	S100 calcium binding protein A6 (calcyclin) [Source:MGI Symbol;Acc:MGI:1339467]	protein_coding
Scarb2	1.20187e-45	0.319645	0.286	0.151	2.52249e-41	Sinusoids	scavenger receptor class B, member 2 [Source:MGI Symbol;Acc:MGI:1196458]	protein_coding
Sec14l1	1.3314e-52	0.296655	0.309	0.17	2.79433e-48	Arterial	SEC14-like lipid binding 1 [Source:MGI Symbol;Acc:MGI:1921386]	protein_coding
Selm	6.45554e-42	0.40782	0.484	0.39	1.35489e-37	Arterial	NA	NA
Selp	1.63073e-245	0.861312	0.456	0.092	3.42258e-241	Sinusoids	selectin, platelet [Source:MGI Symbol;Acc:MGI:98280]	protein_coding
Sema3a	3.85992e-175	0.71069	0.303	0.038	8.1012e-171	Sinusoids	sema domain, immunoglobulin domain (Ig), short basic domain, secreted, (semaphorin) 3A [Source:MGI Symbol;Acc:MGI:107558]	protein_coding
Sepp1	0	1.15424	0.834	0.724	0	Sinusoids	NA	NA
Serpina3g	6.50229e-165	0.713582	0.313	0.052	1.3647e-160	Sinusoids	serine (or cysteine) peptidase inhibitor, clade A, member 3G [Source:MGI Symbol;Acc:MGI:105046]	protein_coding
Serpinb6a	2.30218e-72	0.369568	0.686	0.537	4.83182e-68	Sinusoids	serine (or cysteine) peptidase inhibitor, clade B, member 6a [Source:MGI Symbol;Acc:MGI:103123]	protein_coding
Serpinh1	1.77576e-203	0.736135	0.794	0.604	3.72696e-199	Arterial	serine (or cysteine) peptidase inhibitor, clade H, member 1 [Source:MGI Symbol;Acc:MGI:88283]	protein_coding
Sgk1	1.03334e-64	0.469886	0.673	0.559	2.16877e-60	Arterial	serum/glucocorticoid regulated kinase 1 [Source:MGI Symbol;Acc:MGI:1340062]	protein_coding
Sh3bgrl	7.71189e-52	0.363093	0.413	0.272	1.61857e-47	Arterial	SH3-binding domain glutamic acid-rich protein like [Source:MGI Symbol;Acc:MGI:1930849]	protein_coding
Sh3bgrl3	2.05231e-167	0.559135	0.754	0.546	4.30738e-163	Arterial	SH3 domain binding glutamic acid-rich protein-like 3 [Source:MGI Symbol;Acc:MGI:1920973]	protein_coding
Sh3bp5	8.79563e-136	0.526974	0.64	0.378	1.84603e-131	Sinusoids	SH3-domain binding protein 5 (BTK-associated) [Source:MGI Symbol;Acc:MGI:1344391]	protein_coding
Sik1	9.42702e-66	0.48969	0.327	0.162	1.97854e-61	Sinusoids	salt inducible kinase 1 [Source:MGI Symbol;Acc:MGI:104754]	protein_coding
Sirpa	9.78232e-252	0.882478	0.444	0.087	2.05311e-247	Sinusoids	signal-regulatory protein alpha [Source:MGI Symbol;Acc:MGI:108563]	protein_coding
Slc25a4	9.93025e-29	0.254733	0.563	0.472	2.08416e-24	Arterial	solute carrier family 25 (mitochondrial carrier, adenine nucleotide translocator), member 4 [Source:MGI Symbol;Acc:MGI:1353495]	protein_coding
Slc25a51	1.16422e-38	0.275087	0.305	0.177	2.44346e-34	Sinusoids	solute carrier family 25, member 51 [Source:MGI Symbol;Acc:MGI:2684984]	protein_coding
Slc31a1	8.552e-83	0.449229	0.275	0.098	1.79489e-78	Sinusoids	solute carrier family 31, member 1 [Source:MGI Symbol;Acc:MGI:1333843]	protein_coding
Slc39a1	4.14915e-18	0.25125	0.452	0.355	8.70823e-14	Sinusoids	solute carrier family 39 (zinc transporter), member 1 [Source:MGI Symbol;Acc:MGI:1353474]	protein_coding
Slc6a6	7.23482e-266	0.978505	0.527	0.187	1.51844e-261	Arterial	solute carrier family 6 (neurotransmitter transporter, taurine), member 6 [Source:MGI Symbol;Acc:MGI:98488]	protein_coding
Slc9a3r2	0	1.00832	0.801	0.42	0	Arterial	solute carrier family 9 (sodium/hydrogen exchanger), member 3 regulator 2 [Source:MGI Symbol;Acc:MGI:1890662]	protein_coding
Smad5	2.03747e-32	0.288841	0.3	0.188	4.27624e-28	Sinusoids	SMAD family member 5 [Source:MGI Symbol;Acc:MGI:1328787]	protein_coding
Smap2	2.25112e-86	0.458904	0.398	0.197	4.72465e-82	Sinusoids	small ArfGAP 2 [Source:MGI Symbol;Acc:MGI:1917030]	protein_coding
Smim14	4.18826e-30	0.259144	0.393	0.282	8.79032e-26	Arterial	small integral membrane protein 14 [Source:MGI Symbol;Acc:MGI:1915802]	protein_coding
Smpdl3a	1.39053e-67	0.389564	0.285	0.139	2.91843e-63	Arterial	sphingomyelin phosphodiesterase, acid-like 3A [Source:MGI Symbol;Acc:MGI:1931437]	protein_coding
Snx2	8.70359e-46	0.302721	0.454	0.302	1.82671e-41	Sinusoids	sorting nexin 2 [Source:MGI Symbol;Acc:MGI:1915054]	protein_coding
Snx3	1.3454e-72	0.389948	0.667	0.537	2.82372e-68	Arterial	sorting nexin 3 [Source:MGI Symbol;Acc:MGI:1860188]	protein_coding
Snx5	1.19851e-142	0.624408	0.469	0.203	2.51544e-138	Sinusoids	sorting nexin 5 [Source:MGI Symbol;Acc:MGI:1916428]	protein_coding
Sox17	8.23239e-150	0.755874	0.433	0.194	1.72781e-145	Arterial	SRY (sex determining region Y)-box 17 [Source:MGI Symbol;Acc:MGI:107543]	protein_coding
Sparc	4.02217e-133	0.464091	0.978	0.97	8.44172e-129	Arterial	secreted acidic cysteine rich glycoprotein [Source:MGI Symbol;Acc:MGI:98373]	protein_coding
Sparcl1	6.4143e-259	0.71884	0.526	0.156	1.34623e-254	Arterial	SPARC-like 1 [Source:MGI Symbol;Acc:MGI:108110]	protein_coding
Spop	1.73154e-54	0.356483	0.44	0.293	3.63416e-50	Arterial	speckle-type BTB/POZ protein [Source:MGI Symbol;Acc:MGI:1343085]	protein_coding
Sri	3.56414e-34	0.261511	0.487	0.376	7.48041e-30	Arterial	sorcin [Source:MGI Symbol;Acc:MGI:98419]	protein_coding
Stab1	8.57195e-247	0.812227	0.67	0.322	1.79908e-242	Sinusoids	stabilin 1 [Source:MGI Symbol;Acc:MGI:2178742]	protein_coding
Stab2	0	1.76893	0.767	0.135	0	Sinusoids	stabilin 2 [Source:MGI Symbol;Acc:MGI:2178743]	protein_coding
Stmn2	1.32329e-187	0.915701	0.263	0.054	2.77732e-183	Arterial	stathmin-like 2 [Source:MGI Symbol;Acc:MGI:98241]	protein_coding
Stom	3.79767e-67	0.379843	0.388	0.205	7.97056e-63	Sinusoids	stomatin [Source:MGI Symbol;Acc:MGI:95403]	protein_coding
Sult1a1	6.09551e-203	0.741055	0.521	0.183	1.27932e-198	Sinusoids	sulfotransferase family 1A, phenol-preferring, member 1 [Source:MGI Symbol;Acc:MGI:102896]	protein_coding
Sumo3	3.55806e-71	0.421482	0.575	0.398	7.46766e-67	Sinusoids	small ubiquitin-like modifier 3 [Source:MGI Symbol;Acc:MGI:1336201]	protein_coding
Svil	2.42344e-58	0.356939	0.305	0.147	5.08632e-54	Sinusoids	supervillin [Source:MGI Symbol;Acc:MGI:2147319]	protein_coding
Tagln2	4.9148e-168	0.649259	0.738	0.539	1.03152e-163	Arterial	transgelin 2 [Source:MGI Symbol;Acc:MGI:1312985]	protein_coding
Tax1bp3	2.90609e-26	0.262744	0.438	0.343	6.0993e-22	Arterial	Tax1 (human T cell leukemia virus type I) binding protein 3 [Source:MGI Symbol;Acc:MGI:1923531]	protein_coding
Tcf15	6.72691e-81	0.309124	0.335	0.146	1.41184e-76	Arterial	transcription factor 15 [Source:MGI Symbol;Acc:MGI:104664]	protein_coding
Tcn2	4.44115e-164	0.543232	0.749	0.491	9.32109e-160	Sinusoids	transcobalamin 2 [Source:MGI Symbol;Acc:MGI:98534]	protein_coding
Tfpi	0	1.4699	0.825	0.394	0	Sinusoids	tissue factor pathway inhibitor [Source:MGI Symbol;Acc:MGI:1095418]	protein_coding
Tgfbr2	8.61323e-11	0.261771	0.37	0.324	1.80775e-06	Arterial	transforming growth factor, beta receptor II [Source:MGI Symbol;Acc:MGI:98729]	protein_coding
Tgfbr3	3.07559e-129	0.566795	0.388	0.138	6.45504e-125	Sinusoids	transforming growth factor, beta receptor III [Source:MGI Symbol;Acc:MGI:104637]	protein_coding
Tgm2	1.27636e-85	0.416629	0.594	0.388	2.67882e-81	Sinusoids	transglutaminase 2, C polypeptide [Source:MGI Symbol;Acc:MGI:98731]	protein_coding
Thbd	1.09491e-179	0.564456	0.753	0.468	2.29799e-175	Sinusoids	thrombomodulin [Source:MGI Symbol;Acc:MGI:98736]	protein_coding
Thrsp	7.27065e-80	0.43086	0.476	0.257	1.52596e-75	Sinusoids	thyroid hormone responsive [Source:MGI Symbol;Acc:MGI:109126]	protein_coding
Timp2	5.41335e-107	0.545796	0.312	0.131	1.13615e-102	Arterial	tissue inhibitor of metalloproteinase 2 [Source:MGI Symbol;Acc:MGI:98753]	protein_coding
Tinagl1	1.8082e-45	0.4617	0.532	0.425	3.79505e-41	Arterial	tubulointerstitial nephritis antigen-like 1 [Source:MGI Symbol;Acc:MGI:2137617]	protein_coding
Tiparp	4.97578e-97	0.599543	0.358	0.153	1.04432e-92	Sinusoids	TCDD-inducible poly(ADP-ribose) polymerase [Source:MGI Symbol;Acc:MGI:2159210]	protein_coding
Tkt	2.79021e-109	0.544373	0.416	0.192	5.8561e-105	Sinusoids	transketolase [Source:MGI Symbol;Acc:MGI:105992]	protein_coding
Tm4sf1	0	1.1842	0.892	0.654	0	Arterial	transmembrane 4 superfamily member 1 [Source:MGI Symbol;Acc:MGI:104678]	protein_coding
Tm6sf1	1.70049e-30	0.293891	0.364	0.262	3.56899e-26	Arterial	transmembrane 6 superfamily member 1 [Source:MGI Symbol;Acc:MGI:1933209]	protein_coding
Tmcc3	5.99277e-55	0.464098	0.366	0.209	1.25776e-50	Sinusoids	transmembrane and coiled coil domains 3 [Source:MGI Symbol;Acc:MGI:2442900]	protein_coding
Tmem106a	6.84826e-110	0.549252	0.329	0.113	1.43731e-105	Sinusoids	transmembrane protein 106A [Source:MGI Symbol;Acc:MGI:1922056]	protein_coding
Tmem176a	1.62787e-195	0.663433	0.705	0.426	3.41658e-191	Sinusoids	transmembrane protein 176A [Source:MGI Symbol;Acc:MGI:1913308]	protein_coding
Tmem176b	3.12598e-168	0.585573	0.752	0.537	6.56081e-164	Sinusoids	transmembrane protein 176B [Source:MGI Symbol;Acc:MGI:1916348]	protein_coding
Tmem245	9.16411e-53	0.364832	0.308	0.157	1.92336e-48	Sinusoids	transmembrane protein 245 [Source:MGI Symbol;Acc:MGI:2445107]	protein_coding
Tmem37	7.92523e-80	0.426128	0.278	0.1	1.66335e-75	Sinusoids	transmembrane protein 37 [Source:MGI Symbol;Acc:MGI:2157899]	protein_coding
Tmem88	3.47374e-30	0.269947	0.414	0.305	7.29069e-26	Arterial	transmembrane protein 88 [Source:MGI Symbol;Acc:MGI:1914270]	protein_coding
Tnfaip1	2.15902e-62	0.3737	0.422	0.264	4.53134e-58	Arterial	tumor necrosis factor, alpha-induced protein 1 (endothelial) [Source:MGI Symbol;Acc:MGI:104961]	protein_coding
Tob1	1.25064e-32	0.259622	0.537	0.396	2.62484e-28	Sinusoids	transducer of ErbB-2.1 [Source:MGI Symbol;Acc:MGI:1349721]	protein_coding
Top1	8.49961e-43	0.275514	0.659	0.525	1.7839e-38	Sinusoids	topoisomerase (DNA) I [Source:MGI Symbol;Acc:MGI:98788]	protein_coding
Tpm1	1.0813e-53	0.346439	0.509	0.343	2.26943e-49	Sinusoids	tropomyosin 1, alpha [Source:MGI Symbol;Acc:MGI:98809]	protein_coding
Tpm4	7.46143e-177	0.644088	0.742	0.548	1.566e-172	Arterial	tropomyosin 4 [Source:MGI Symbol;Acc:MGI:2449202]	protein_coding
Trf	1.09192e-207	0.802784	0.46	0.134	2.29173e-203	Sinusoids	transferrin [Source:MGI Symbol;Acc:MGI:98821]	protein_coding
Trim25	2.98781e-28	0.290779	0.267	0.165	6.27082e-24	Sinusoids	tripartite motif-containing 25 [Source:MGI Symbol;Acc:MGI:102749]	protein_coding
Trim47	8.35637e-136	0.56061	0.348	0.135	1.75383e-131	Arterial	tripartite motif-containing 47 [Source:MGI Symbol;Acc:MGI:1917374]	protein_coding
Trp53i11	3.13311e-44	0.251831	0.433	0.267	6.57578e-40	Sinusoids	transformation related protein 53 inducible protein 11 [Source:MGI Symbol;Acc:MGI:2670995]	protein_coding
Tsc22d1	2.50165e-230	0.914513	0.706	0.442	5.25046e-226	Arterial	TSC22 domain family, member 1 [Source:MGI Symbol;Acc:MGI:109127]	protein_coding
Tsc22d3	6.82019e-145	0.670718	0.421	0.188	1.43142e-140	Arterial	TSC22 domain family, member 3 [Source:MGI Symbol;Acc:MGI:1196284]	protein_coding
Tspan12	3.79388e-82	0.436397	0.428	0.247	7.96259e-78	Arterial	tetraspanin 12 [Source:MGI Symbol;Acc:MGI:1889818]	protein_coding
Tspan13	1.87873e-107	0.424833	0.557	0.317	3.94308e-103	Arterial	tetraspanin 13 [Source:MGI Symbol;Acc:MGI:1913359]	protein_coding
Tspan15	7.84869e-72	0.402953	0.444	0.253	1.64728e-67	Sinusoids	tetraspanin 15 [Source:MGI Symbol;Acc:MGI:1917673]	protein_coding
Tspan18	5.97391e-37	0.339511	0.285	0.177	1.2538e-32	Arterial	tetraspanin 18 [Source:MGI Symbol;Acc:MGI:1917186]	protein_coding
Tspan3	6.46471e-58	0.364949	0.374	0.208	1.35681e-53	Sinusoids	tetraspanin 3 [Source:MGI Symbol;Acc:MGI:1928098]	protein_coding
Tspan4	2.44646e-40	0.2925	0.516	0.379	5.13462e-36	Sinusoids	tetraspanin 4 [Source:MGI Symbol;Acc:MGI:1928097]	protein_coding
Tspan7	2.78437e-285	0.720621	0.77	0.362	5.84384e-281	Sinusoids	tetraspanin 7 [Source:MGI Symbol;Acc:MGI:1298407]	protein_coding
Tspan9	8.13612e-24	0.253957	0.308	0.22	1.70761e-19	Arterial	tetraspanin 9 [Source:MGI Symbol;Acc:MGI:1924558]	protein_coding
Tspo	7.14644e-95	0.519844	0.611	0.441	1.4999e-90	Arterial	translocator protein [Source:MGI Symbol;Acc:MGI:88222]	protein_coding
Tuba1a	1.36309e-189	0.796993	0.631	0.37	2.86085e-185	Arterial	tubulin, alpha 1A [Source:MGI Symbol;Acc:MGI:98869]	protein_coding
Tubb2a	4.07629e-148	0.554813	0.374	0.139	8.55533e-144	Arterial	tubulin, beta 2A class IIA [Source:MGI Symbol;Acc:MGI:107861]	protein_coding
Tubb5	6.55705e-56	0.353018	0.715	0.611	1.37619e-51	Arterial	tubulin, beta 5 class I [Source:MGI Symbol;Acc:MGI:107812]	protein_coding
Txn1	1.44226e-94	0.427989	0.696	0.548	3.02701e-90	Arterial	thioredoxin 1 [Source:MGI Symbol;Acc:MGI:98874]	protein_coding
Txnip	3.9904e-162	0.539129	0.83	0.617	8.37506e-158	Sinusoids	thioredoxin interacting protein [Source:MGI Symbol;Acc:MGI:1889549]	protein_coding
Uaca	9.18709e-75	0.410619	0.352	0.186	1.92819e-70	Arterial	uveal autoantigen with coiled-coil domains and ankyrin repeats [Source:MGI Symbol;Acc:MGI:1919815]	protein_coding
Uba52	7.30425e-41	0.333251	0.321	0.189	1.53302e-36	Sinusoids	ubiquitin A-52 residue ribosomal protein fusion product 1 [Source:MGI Symbol;Acc:MGI:98887]	protein_coding
Ubb	7.20203e-83	0.268882	0.973	0.941	1.51156e-78	Arterial	ubiquitin B [Source:MGI Symbol;Acc:MGI:98888]	protein_coding
Ubd	0	1.80292	0.724	0.102	0	Sinusoids	ubiquitin D [Source:MGI Symbol;Acc:MGI:1344410]	protein_coding
Ube2h	1.63921e-25	0.250807	0.262	0.165	3.44037e-21	Sinusoids	ubiquitin-conjugating enzyme E2H [Source:MGI Symbol;Acc:MGI:104632]	protein_coding
Ucp2	1.15e-107	0.52987	0.389	0.188	2.41362e-103	Arterial	uncoupling protein 2 (mitochondrial, proton carrier) [Source:MGI Symbol;Acc:MGI:109354]	protein_coding
Ugcg	2.69984e-293	0.987142	0.561	0.161	5.66642e-289	Sinusoids	UDP-glucose ceramide glucosyltransferase [Source:MGI Symbol;Acc:MGI:1332243]	protein_coding
Upp1	5.22953e-32	0.331318	0.302	0.202	1.09757e-27	Arterial	uridine phosphorylase 1 [Source:MGI Symbol;Acc:MGI:1097668]	protein_coding
Uqcc2	1.50542e-20	0.250723	0.405	0.324	3.15957e-16	Arterial	ubiquinol-cytochrome c reductase complex assembly factor 2 [Source:MGI Symbol;Acc:MGI:1914517]	protein_coding
Vamp3	2.12194e-31	0.250517	0.397	0.288	4.45352e-27	Arterial	vesicle-associated membrane protein 3 [Source:MGI Symbol;Acc:MGI:1321389]	protein_coding
Vamp8	2.58041e-32	0.255902	0.445	0.328	5.41576e-28	Arterial	vesicle-associated membrane protein 8 [Source:MGI Symbol;Acc:MGI:1336882]	protein_coding
Vasp	6.01541e-26	0.250996	0.395	0.295	1.26251e-21	Arterial	vasodilator-stimulated phosphoprotein [Source:MGI Symbol;Acc:MGI:109268]	protein_coding
Vcam1	0	1.51248	0.707	0.186	0	Sinusoids	vascular cell adhesion molecule 1 [Source:MGI Symbol;Acc:MGI:98926]	protein_coding
Vgll4	5.31029e-86	0.489258	0.389	0.211	1.11452e-81	Arterial	vestigial like family member 4 [Source:MGI Symbol;Acc:MGI:2652840]	protein_coding
Vim	0	2.22625	0.869	0.413	0	Arterial	vimentin [Source:MGI Symbol;Acc:MGI:98932]	protein_coding
Vps36	3.83422e-51	0.299396	0.257	0.132	8.04727e-47	Arterial	vacuolar protein sorting 36 [Source:MGI Symbol;Acc:MGI:1917410]	protein_coding
Vta1	4.00568e-63	0.395281	0.292	0.134	8.40712e-59	Sinusoids	vesicle (multivesicular body) trafficking 1 [Source:MGI Symbol;Acc:MGI:1913451]	protein_coding
Vwa1	1.32534e-213	0.736618	0.341	0.088	2.78162e-209	Arterial	von Willebrand factor A domain containing 1 [Source:MGI Symbol;Acc:MGI:2179729]	protein_coding
Wasf2	1.40783e-41	0.265069	0.564	0.438	2.95475e-37	Arterial	WAS protein family, member 2 [Source:MGI Symbol;Acc:MGI:1098641]	protein_coding
Wdr1	7.1609e-39	0.308915	0.337	0.22	1.50293e-34	Arterial	WD repeat domain 1 [Source:MGI Symbol;Acc:MGI:1337100]	protein_coding
Wwtr1	2.01207e-73	0.396085	0.447	0.271	4.22294e-69	Arterial	WW domain containing transcription regulator 1 [Source:MGI Symbol;Acc:MGI:1917649]	protein_coding
Xbp1	9.96659e-244	0.825281	0.708	0.402	2.09179e-239	Sinusoids	X-box binding protein 1 [Source:MGI Symbol;Acc:MGI:98970]	protein_coding
Xiap	9.3489e-38	0.31021	0.473	0.341	1.96215e-33	Sinusoids	X-linked inhibitor of apoptosis [Source:MGI Symbol;Acc:MGI:107572]	protein_coding
Ybx1	6.85299e-158	0.417562	0.929	0.856	1.43831e-153	Arterial	Y box protein 1 [Source:MGI Symbol;Acc:MGI:99146]	protein_coding
Ypel3	7.57082e-29	0.255179	0.47	0.363	1.58896e-24	Arterial	yippee like 3 [Source:MGI Symbol;Acc:MGI:1913340]	protein_coding
Ywhah	3.48133e-114	0.508422	0.61	0.414	7.30662e-110	Arterial	tyrosine 3-monooxygenase/tryptophan 5-monooxygenase activation protein, eta polypeptide [Source:MGI Symbol;Acc:MGI:109194]	protein_coding
Ywhaq	1.5684e-89	0.425765	0.637	0.466	3.29177e-85	Arterial	tyrosine 3-monooxygenase/tryptophan 5-monooxygenase activation protein theta [Source:MGI Symbol;Acc:MGI:891963]	protein_coding
Zbtb7a	1.61306e-27	0.261777	0.361	0.26	3.3855e-23	Arterial	zinc finger and BTB domain containing 7a [Source:MGI Symbol;Acc:MGI:1335091]	protein_coding
Zfand5	1.86651e-34	0.284941	0.661	0.552	3.91743e-30	Sinusoids	zinc finger, AN1-type domain 5 [Source:MGI Symbol;Acc:MGI:1278334]	protein_coding
Zfp36	1.73812e-43	0.265733	0.708	0.57	3.64796e-39	Sinusoids	zinc finger protein 36 [Source:MGI Symbol;Acc:MGI:99180]	protein_coding
Zfp36l1	9.5842e-44	0.250549	0.807	0.701	2.01153e-39	Sinusoids	zinc finger protein 36, C3H type-like 1 [Source:MGI Symbol;Acc:MGI:107946]	protein_coding
