# Supplementary material for: Deconvolution of the hematopoietic stem cell microenvironment reveals a high degree of specialization and conservation
Source: iScience. 2022 Apr 8;25(5):104225. doi: 10.1016/j.isci.2022.104225 (PMC9046238; doi:10.1016/j.isci.2022.104225)
Supplement: Table S4. Gene-Set Enrichment per cluster in Mouse endothelial cells (GSE EC), related to Figure 4 [file mmc5.xlsx]

## Sheet: Sheet1
Table S4 Gene-Set Enrichment per cluster in Mouse endothelial cells (GSE EC), related to Figure 4
Cluster	ID	Description	GeneRatio	BgRatio	pvalue	p.adjust	geneID	No.genes used	Level
A1_1	GO:0061082	myeloid leukocyte cytokine production	3/48	30/23328	3.19213e-05	0.0266131	Fcer1g/Rtn4/Hmox1	50	All cluster
A1_1	GO:0009611	response to wounding	7/48	492/23328	6.1974e-05	0.0266131	Prcp/Fcer1g/Cnn2/Rtn4/Hmox1/Procr/Tfpi2	50	All cluster
A1_1	GO:0042060	wound healing	6/48	349/23328	7.75949e-05	0.0266131	Prcp/Fcer1g/Cnn2/Hmox1/Procr/Tfpi2	50	All cluster
A1_1	GO:0002526	acute inflammatory response	4/48	110/23328	7.76072e-05	0.0266131	Prcp/Fcer1g/Ednrb/Ctnnbip1	50	All cluster
A1_1	GO:0019935	cyclic-nucleotide-mediated signaling	5/48	223/23328	9.35107e-05	0.0266131	Ramp3/Aplnr/Ramp2/Ednrb/Pde4d	50	All cluster
A1_2	GO:0048754	branching morphogenesis of an epithelial tube	5/50	185/23328	4.71409e-05	0.0238779	Tgfbr2/Notch4/Slc12a2/Tbx3/Dll4	50	All cluster
A1_2	GO:0045765	regulation of angiogenesis	6/50	320/23328	6.07859e-05	0.0238779	Tgfbr2/Tbxa2r/S100a1/Notch4/Slc12a2/Dll4	50	All cluster
A1_2	GO:1901342	regulation of vasculature development	6/50	356/23328	0.000109237	0.0238779	Tgfbr2/Tbxa2r/S100a1/Notch4/Slc12a2/Dll4	50	All cluster
A1_2	GO:0061138	morphogenesis of a branching epithelium	5/50	222/23328	0.000111552	0.0238779	Tgfbr2/Notch4/Slc12a2/Tbx3/Dll4	50	All cluster
A1_2	GO:0001569	branching involved in blood vessel morphogenesis	3/50	45/23328	0.000123386	0.0238779	Tgfbr2/Notch4/Dll4	50	All cluster
A2_1	GO:0000079	regulation of cyclin-dependent protein serine/threonine kinase activity	4/48	76/23328	1.81531e-05	0.0159264	Nr2f2/Pim1/Cdkn1b/Ccni	50	All cluster
A2_1	GO:1904029	regulation of cyclin-dependent protein kinase activity	4/48	80/23328	2.22436e-05	0.0159264	Nr2f2/Pim1/Cdkn1b/Ccni	50	All cluster
A2_1	GO:0048639	positive regulation of developmental growth	5/48	217/23328	8.2241e-05	0.0322678	Pim1/Picalm/Map1b/Igf1r/Bcl2	50	All cluster
A2_1	GO:0001655	urogenital system development	6/48	376/23328	0.000116743	0.0322678	Nfia/Notch2/Cdkn1b/Igf1r/Smad6/Bcl2	50	All cluster
A2_1	GO:0003179	heart valve morphogenesis	3/48	47/23328	0.000124396	0.0322678	Notch2/Adamts9/Smad6	50	All cluster
A2_4	GO:0030198	extracellular matrix organization	9/47	302/23328	8.02686e-09	4.55972e-06	Col27a1/Col11a2/Fn1/Col1a2/Ccdc80/Col16a1/Col5a2/Loxl2/Smpd3	50	All cluster
A2_4	GO:0043062	extracellular structure organization	9/47	303/23328	8.26036e-09	4.55972e-06	Col27a1/Col11a2/Fn1/Col1a2/Ccdc80/Col16a1/Col5a2/Loxl2/Smpd3	50	All cluster
A2_4	GO:0051216	cartilage development	7/47	200/23328	1.44176e-07	5.30567e-05	Mgp/Thbs1/Col27a1/Col11a2/Pth1r/Loxl2/Smpd3	50	All cluster
A2_4	GO:0018149	peptide cross-linking	4/47	27/23328	2.45279e-07	6.76971e-05	Thbs1/Bgn/Fn1/Dcn	50	All cluster
A2_4	GO:0061448	connective tissue development	7/47	276/23328	1.26217e-06	0.000278687	Mgp/Thbs1/Col27a1/Col11a2/Pth1r/Loxl2/Smpd3	50	All cluster
A2_5	GO:0042060	wound healing	8/46	349/23328	3.68256e-07	0.000243416	Pf4/Cd9/Itga2b/Actg1/Cnn2/Alox12/Fermt3/Thbs1	50	All cluster
A2_5	GO:0030168	platelet activation	5/46	83/23328	6.16882e-07	0.000243416	Pf4/Cd9/Itga2b/Alox12/Fermt3	50	All cluster
A2_5	GO:0007596	blood coagulation	6/46	166/23328	8.77591e-07	0.000243416	Pf4/Cd9/Itga2b/Alox12/Fermt3/Thbs1	50	All cluster
A2_5	GO:0007599	hemostasis	6/46	168/23328	9.41234e-07	0.000243416	Pf4/Cd9/Itga2b/Alox12/Fermt3/Thbs1	50	All cluster
A2_5	GO:0050817	coagulation	6/46	169/23328	9.74445e-07	0.000243416	Pf4/Cd9/Itga2b/Alox12/Fermt3/Thbs1	50	All cluster
A2_6	GO:2000243	positive regulation of reproductive process	4/46	96/23328	3.84905e-05	0.0315244	Lhfpl2/Sema3a/Insr/Inhbb	50	All cluster
A2_6	GO:0032885	regulation of polysaccharide biosynthetic process	3/46	39/23328	6.23929e-05	0.0315244	Cltc/Insr/Nfkb1	50	All cluster
A2_6	GO:0005976	polysaccharide metabolic process	4/46	114/23328	7.53411e-05	0.0315244	Il6st/Cltc/Insr/Nfkb1	50	All cluster
A2_6	GO:0032881	regulation of polysaccharide metabolic process	3/46	46/23328	0.000102639	0.0315244	Cltc/Insr/Nfkb1	50	All cluster
A2_6	GO:0032102	negative regulation of response to external stimulus	6/46	384/23328	0.000102752	0.0315244	Tfpi/Thbd/Sema3a/Nfkb1/Gata3/Nfkbil1	50	All cluster
A2_7	GO:0048732	gland development	10/45	471/23328	1.73458e-08	2.86205e-05	Jun/Cebpb/Mafb/Xbp1/Id4/Cited2/Id2/Hes1/Gja1/Hoxa5	50	All cluster
A2_7	GO:0001649	osteoblast differentiation	7/45	205/23328	1.24897e-07	7.15455e-05	Jund/Cebpb/Tob1/Id4/Id2/Id3/Gja1	50	All cluster
A2_7	GO:0050673	epithelial cell proliferation	9/45	438/23328	1.30083e-07	7.15455e-05	Jun/Cebpb/Xbp1/Pparg/Rgcc/Id2/Hes1/Gja1/Hoxa5	50	All cluster
A2_7	GO:0045598	regulation of fat cell differentiation	6/45	146/23328	3.61061e-07	0.000126601	Cebpb/Xbp1/Id4/Pparg/Id2/Hes1	50	All cluster
A2_7	GO:0090092	regulation of transmembrane receptor protein serine/threonine kinase signaling pathway	7/45	247/23328	4.41325e-07	0.000126601	Xbp1/Tob1/Spry1/Cited2/Hspa5/Bambi/Hes1	50	All cluster
A3	GO:0007059	chromosome segregation	16/46	324/23328	9.00965e-19	8.50511e-16	Birc5/Top2a/Ube2c/Cenpf/Smc4/Cdca8/Smc2/Racgap1/Mki67/Cdc20/Kif22/Cenpw/Prc1/Psrc1/Ncapg2/Knstrn	50	All cluster
A3	GO:0000819	sister chromatid segregation	13/46	181/23328	1.9437e-17	9.17425e-15	Birc5/Top2a/Ube2c/Smc4/Cdca8/Smc2/Racgap1/Cdc20/Kif22/Prc1/Psrc1/Ncapg2/Knstrn	50	All cluster
A3	GO:0000280	nuclear division	16/46	418/23328	5.15134e-17	1.47357e-14	Birc5/Cks2/Top2a/Ube2c/Smc4/Cdca8/Smc2/Racgap1/Mki67/Cdc20/Kif22/Prc1/Kif20b/Psrc1/Ncapg2/Knstrn	50	All cluster
A3	GO:0098813	nuclear chromosome segregation	14/46	262/23328	6.24395e-17	1.47357e-14	Birc5/Top2a/Ube2c/Cenpf/Smc4/Cdca8/Smc2/Racgap1/Cdc20/Kif22/Prc1/Psrc1/Ncapg2/Knstrn	50	All cluster
A3	GO:0140014	mitotic nuclear division	14/46	268/23328	8.57543e-17	1.61904e-14	Birc5/Ube2c/Smc4/Cdca8/Smc2/Racgap1/Mki67/Cdc20/Kif22/Prc1/Kif20b/Psrc1/Ncapg2/Knstrn	50	All cluster
B1	GO:0003184	pulmonary valve morphogenesis	3/49	17/23328	5.80058e-06	0.00541416	Hey1/Tgfb2/Jag1	50	All cluster
B1	GO:0003177	pulmonary valve development	3/49	21/23328	1.12783e-05	0.00541416	Hey1/Tgfb2/Jag1	50	All cluster
B1	GO:0001655	urogenital system development	7/49	376/23328	1.28196e-05	0.00541416	Hey1/Mecom/Pcsk5/Pdgfd/Serpinf1/Tgfb2/Jag1	50	All cluster
B1	GO:0060317	cardiac epithelial to mesenchymal transition	3/49	30/23328	3.39737e-05	0.00679803	Hey1/Tgfb2/Jag1	50	All cluster
B1	GO:0050673	epithelial cell proliferation	7/49	438/23328	3.40954e-05	0.00679803	Azin1/Hey1/Col8a1/Serpinf1/Tgfb2/Htra1/Ppp1r16b	50	All cluster
B2	GO:0051014	actin filament severing	3/49	17/23328	5.80058e-06	0.00852105	Capg/Gsn/Gmfg	50	All cluster
B2	GO:0031579	membrane raft organization	3/49	23/23328	1.49737e-05	0.0109147	S100a10/Anxa2/Gsn	50	All cluster
B2	GO:0110053	regulation of actin filament organization	6/49	273/23328	2.22901e-05	0.0109147	S100a10/Pdlim4/Capg/Gsn/Gmfg/Tgfb3	50	All cluster
B2	GO:0007015	actin filament organization	7/49	437/23328	3.36037e-05	0.0111609	S100a10/Pdlim4/Capg/Dpysl3/Gsn/Gmfg/Tgfb3	50	All cluster
B2	GO:0051491	positive regulation of filopodium assembly	3/49	32/23328	4.13823e-05	0.0111609	Dpysl3/Palm/Tgfb3	50	All cluster
B3_1	GO:0007162	negative regulation of cell adhesion	7/50	290/23328	2.69819e-06	0.00282957	Spint2/Cd24a/Fgl2/Adrb2/Lgals3/Rnd1/Bmp4	50	All cluster
B3_1	GO:0022408	negative regulation of cell-cell adhesion	6/50	192/23328	3.38016e-06	0.00282957	Spint2/Cd24a/Fgl2/Adrb2/Lgals3/Bmp4	50	All cluster
B3_1	GO:0003014	renal system process	5/50	113/23328	4.34395e-06	0.00282957	Ace/Edn1/Bcr/Adrb2/Bmp4	50	All cluster
B3_1	GO:0050866	negative regulation of cell activation	6/50	210/23328	5.65915e-06	0.00282957	Cd24a/Fgl2/Bcr/Adrb2/Lgals3/Bmp4	50	All cluster
B3_1	GO:0031348	negative regulation of defense response	6/50	228/23328	9.05478e-06	0.00362191	Ier3/Cd24a/Fgl2/Bcr/Adrb2/Igf1	50	All cluster
B3_2	GO:0061041	regulation of wound healing	6/47	146/23328	4.71112e-07	0.000726455	Cd9/Serpine1/Anxa2/Anxa1/Anxa5/Cxcr4	50	All cluster
B3_2	GO:1903034	regulation of response to wounding	6/47	186/23328	1.93947e-06	0.000959538	Cd9/Serpine1/Anxa2/Anxa1/Anxa5/Cxcr4	50	All cluster
B3_2	GO:0030195	negative regulation of blood coagulation	4/47	48/23328	2.63653e-06	0.000959538	Cd9/Serpine1/Anxa2/Anxa5	50	All cluster
B3_2	GO:1900047	negative regulation of hemostasis	4/47	49/23328	2.86666e-06	0.000959538	Cd9/Serpine1/Anxa2/Anxa5	50	All cluster
B3_2	GO:0050819	negative regulation of coagulation	4/47	50/23328	3.11134e-06	0.000959538	Cd9/Serpine1/Anxa2/Anxa5	50	All cluster
B3_3	GO:0031589	cell-substrate adhesion	9/47	351/23328	2.93857e-08	5.01614e-05	Lims2/Bcam/Itga6/Myadm/Ecm2/Nrp1/Jam3/Gas6/Cd36	50	All cluster
B3_3	GO:0010811	positive regulation of cell-substrate adhesion	6/47	128/23328	2.16578e-07	0.00018485	Lims2/Itga6/Myadm/Ecm2/Nrp1/Cd36	50	All cluster
B3_3	GO:0150104	transport across blood-brain barrier	3/47	11/23328	1.25042e-06	0.000586104	Fabp5/Cd36/Abcb1a	50	All cluster
B3_3	GO:0010232	vascular transport	3/47	12/23328	1.66488e-06	0.000586104	Fabp5/Cd36/Abcb1a	50	All cluster
B3_3	GO:1905954	positive regulation of lipid localization	5/47	105/23328	2.21507e-06	0.000586104	Cav1/Pltp/Cd36/Scarb1/Lpl	50	All cluster
B3_4	GO:0050433	regulation of catecholamine secretion	4/46	66/23328	8.71911e-06	0.0043969	Entpd1/Sncg/Syt15/Kcnb1	50	All cluster
B3_4	GO:0015850	organic hydroxy compound transport	6/46	249/23328	9.1217e-06	0.0043969	Entpd1/Sncg/Ldlr/Syt15/Kcnb1/Scarb1	50	All cluster
B3_4	GO:0050432	catecholamine secretion	4/46	68/23328	9.82392e-06	0.0043969	Entpd1/Sncg/Syt15/Kcnb1	50	All cluster
B3_4	GO:0001818	negative regulation of cytokine production	6/46	260/23328	1.16629e-05	0.0043969	Prnp/Pglyrp1/Gata6/Prg4/Dll1/Ndrg2	50	All cluster
B3_4	GO:0051937	catecholamine transport	4/46	85/23328	2.38347e-05	0.0070536	Entpd1/Sncg/Syt15/Kcnb1	50	All cluster
A1_1	GO:0002526	acute inflammatory response	4/30	110/23328	1.16678e-05	0.0105011	Prcp/Fcer1g/Ednrb/Ctnnbip1	30	All cluster
A1_1	GO:0045454	cell redox homeostasis	3/30	65/23328	7.94353e-05	0.0357459	Prdx4/Prdx6/Krit1	30	All cluster
A1_1	GO:1904427	positive regulation of calcium ion transmembrane transport	3/30	83/23328	0.000164505	0.0493515	Ramp3/Aplnr/Kcne3	30	All cluster
A1_2	GO:0060433	bronchus development	2/30	12/23328	0.000104677	0.0484907	Tgfbr2/Foxp1	30	All cluster
A1_2	GO:0003208	cardiac ventricle morphogenesis	3/30	78/23328	0.000136799	0.0484907	Heg1/Tgfbr2/Dll4	30	All cluster
A1_2	GO:0003222	ventricular trabecula myocardium morphogenesis	2/30	16/23328	0.000189714	0.0484907	Heg1/Dll4	30	All cluster
A1_2	GO:0001933	negative regulation of protein phosphorylation	5/30	425/23328	0.000191852	0.0484907	Heg1/Gbp4/Cdkn1c/Pmepa1/Taf7	30	All cluster
A2_1	GO:0003179	heart valve morphogenesis	3/28	47/23328	2.42368e-05	0.0186774	Notch2/Adamts9/Smad6	30	All cluster
A2_1	GO:0003170	heart valve development	3/28	57/23328	4.33853e-05	0.0186774	Notch2/Adamts9/Smad6	30	All cluster
A2_1	GO:0051601	exocyst localization	2/28	11/23328	7.59003e-05	0.0217834	Ralgapa2/Tnfaip2	30	All cluster
A2_1	GO:0003184	pulmonary valve morphogenesis	2/28	17/23328	0.000186846	0.0402186	Notch2/Smad6	30	All cluster
A2_1	GO:0048738	cardiac muscle tissue development	4/28	258/23328	0.000242833	0.0412787	Kdm6b/Pim1/Sik1/Adamts9	30	All cluster
A2_4	GO:0018149	peptide cross-linking	3/28	27/23328	4.44288e-06	0.00271015	Thbs1/Bgn/Fn1	30	All cluster
A2_4	GO:0010811	positive regulation of cell-substrate adhesion	4/28	128/23328	1.5987e-05	0.0041951	Sdc4/Thbs1/Fn1/Ccdc80	30	All cluster
A2_4	GO:0030198	extracellular matrix organization	5/28	302/23328	2.70772e-05	0.0041951	Col27a1/Col11a2/Fn1/Col1a2/Ccdc80	30	All cluster
A2_4	GO:0043062	extracellular structure organization	5/28	303/23328	2.75088e-05	0.0041951	Col27a1/Col11a2/Fn1/Col1a2/Ccdc80	30	All cluster
A2_4	GO:0051216	cartilage development	4/28	200/23328	9.13556e-05	0.00971921	Thbs1/Col27a1/Col11a2/Pth1r	30	All cluster
A2_5	GO:0030168	platelet activation	5/27	83/23328	3.83067e-08	3.27139e-05	Pf4/Cd9/Itga2b/Alox12/Fermt3	30	All cluster
A2_5	GO:0042060	wound healing	7/27	349/23328	1.08434e-07	4.63013e-05	Pf4/Cd9/Itga2b/Actg1/Cnn2/Alox12/Fermt3	30	All cluster
A2_5	GO:0070527	platelet aggregation	4/27	48/23328	2.67366e-07	7.61103e-05	Cd9/Itga2b/Alox12/Fermt3	30	All cluster
A2_5	GO:0009611	response to wounding	7/27	492/23328	1.09572e-06	0.000162789	Pf4/Cd9/Itga2b/Actg1/Cnn2/Alox12/Fermt3	30	All cluster
A2_5	GO:0007596	blood coagulation	5/27	166/23328	1.22159e-06	0.000162789	Pf4/Cd9/Itga2b/Alox12/Fermt3	30	All cluster
A2_6	GO:0048483	autonomic nervous system development	3/26	52/23328	2.6194e-05	0.0234965	Vcam1/Sema3a/Gata3	30	All cluster
A2_6	GO:0060986	endocrine hormone secretion	3/26	61/23328	4.23743e-05	0.0234965	Dab2/Inhbb/Gata3	30	All cluster
A2_6	GO:0021675	nerve development	3/26	81/23328	9.89811e-05	0.02486	Vcam1/Sema3a/Atp8b1	30	All cluster
A2_6	GO:0042035	regulation of cytokine biosynthetic process	2/26	14/23328	0.000107806	0.02486	Inhbb/Gata3	30	All cluster
A2_6	GO:0042089	cytokine biosynthetic process	2/26	15/23328	0.000124306	0.02486	Inhbb/Gata3	30	All cluster
A2_7	GO:0048732	gland development	8/28	471/23328	5.67324e-08	6.71712e-05	Jun/Cebpb/Mafb/Id4/Cited2/Id2/Gja1/Hoxa5	30	All cluster
A2_7	GO:0001649	osteoblast differentiation	6/28	205/23328	1.37235e-07	8.1243e-05	Cebpb/Tob1/Id4/Id2/Id3/Gja1	30	All cluster
A2_7	GO:0002573	myeloid leukocyte differentiation	6/28	220/23328	2.08157e-07	8.21526e-05	Jun/Cebpb/Mafb/Pparg/Cited2/Id2	30	All cluster
A2_7	GO:0030099	myeloid cell differentiation	7/28	414/23328	4.52301e-07	0.000133881	Jun/Cebpb/Mafb/Pparg/Cited2/Id2/Hoxa5	30	All cluster
A2_7	GO:0060644	mammary gland epithelial cell differentiation	3/28	17/23328	1.04121e-06	0.000246559	Cebpb/Id2/Hoxa5	30	All cluster
A3	GO:0000819	sister chromatid segregation	7/27	181/23328	1.17373e-09	6.14444e-07	Birc5/Top2a/Ube2c/Smc4/Cdca8/Smc2/Ncapg2	30	All cluster
A3	GO:0030261	chromosome condensation	5/27	46/23328	1.86195e-09	6.14444e-07	Top2a/Cdk1/Smc4/Smc2/Ncapg2	30	All cluster
A3	GO:0044772	mitotic cell cycle phase transition	8/27	376/23328	7.18453e-09	1.5806e-06	Cks1b/Birc5/Cks2/Ube2c/Cdk1/Ccna2/Cdkn2c/Ezh2	30	All cluster
A3	GO:0098813	nuclear chromosome segregation	7/27	262/23328	1.52502e-08	1.66057e-06	Birc5/Top2a/Ube2c/Smc4/Cdca8/Smc2/Ncapg2	30	All cluster
A3	GO:0044770	cell cycle phase transition	8/27	415/23328	1.54863e-08	1.66057e-06	Cks1b/Birc5/Cks2/Ube2c/Cdk1/Ccna2/Cdkn2c/Ezh2	30	All cluster
B1	GO:0006596	polyamine biosynthetic process	2/29	13/23328	0.000115406	0.0399407	Azin1/Amd1	30	All cluster
B1	GO:0006595	polyamine metabolic process	2/29	18/23328	0.000225502	0.0399407	Azin1/Amd1	30	All cluster
B1	GO:0009309	amine biosynthetic process	2/29	18/23328	0.000225502	0.0399407	Azin1/Amd1	30	All cluster
B1	GO:0042401	cellular biogenic amine biosynthetic process	2/29	18/23328	0.000225502	0.0399407	Azin1/Amd1	30	All cluster
B1	GO:0055006	cardiac cell development	3/29	101/23328	0.00026521	0.0399407	Nebl/Pi16/Jag1	30	All cluster
B3_1	GO:0022408	negative regulation of cell-cell adhesion	6/30	192/23328	1.44803e-07	0.000175152	Spint2/Cd24a/Fgl2/Adrb2/Lgals3/Bmp4	30	All cluster
B3_1	GO:0050866	negative regulation of cell activation	6/30	210/23328	2.45655e-07	0.000175152	Cd24a/Fgl2/Bcr/Adrb2/Lgals3/Bmp4	30	All cluster
B3_1	GO:0007162	negative regulation of cell adhesion	6/30	290/23328	1.61915e-06	0.000769636	Spint2/Cd24a/Fgl2/Adrb2/Lgals3/Bmp4	30	All cluster
B3_1	GO:0002695	negative regulation of leukocyte activation	5/30	189/23328	4.00217e-06	0.00142677	Cd24a/Fgl2/Bcr/Lgals3/Bmp4	30	All cluster
B3_1	GO:0022407	regulation of cell-cell adhesion	6/30	427/23328	1.48562e-05	0.00417404	Spint2/Cd24a/Fgl2/Adrb2/Lgals3/Bmp4	30	All cluster
B3_2	GO:0007015	actin filament organization	6/29	437/23328	1.37624e-05	0.0047359	Pdlim4/Capg/Trf/Dpysl3/Dstn/Fscn1	30	All cluster
B3_2	GO:0030195	negative regulation of blood coagulation	3/29	48/23328	2.87708e-05	0.0047359	Serpine1/Anxa2/Anxa5	30	All cluster
B3_2	GO:1900047	negative regulation of hemostasis	3/29	49/23328	3.06215e-05	0.0047359	Serpine1/Anxa2/Anxa5	30	All cluster
B3_2	GO:0030198	extracellular matrix organization	5/29	302/23328	3.23733e-05	0.0047359	Anxa2/Col4a1/Col4a2/Col15a1/Fscn1	30	All cluster
B3_2	GO:0050819	negative regulation of coagulation	3/29	50/23328	3.25489e-05	0.0047359	Serpine1/Anxa2/Anxa5	30	All cluster
B3_3	GO:0150104	transport across blood-brain barrier	3/27	11/23328	2.26727e-07	0.000214318	Fabp5/Cd36/Abcb1a	30	All cluster
B3_3	GO:0010232	vascular transport	3/27	12/23328	3.02069e-07	0.000214318	Fabp5/Cd36/Abcb1a	30	All cluster
B3_3	GO:0002221	pattern recognition receptor signaling pathway	4/27	149/23328	2.50202e-05	0.00991213	Cav1/Tspan6/Cd36/Lgals9	30	All cluster
B3_3	GO:0031589	cell-substrate adhesion	5/27	351/23328	4.60786e-05	0.00991213	Lims2/Bcam/Nrp1/Jam3/Cd36	30	All cluster
B3_3	GO:0006869	lipid transport	5/27	364/23328	5.47591e-05	0.00991213	Cav1/Pltp/Fabp5/Cd36/Abcb1a	30	All cluster
B3_4	GO:0015850	organic hydroxy compound transport	6/29	249/23328	5.38403e-07	0.000624832	Entpd1/Sncg/Ldlr/Syt15/Kcnb1/Scarb1	30	All cluster
B3_4	GO:0050433	regulation of catecholamine secretion	4/29	66/23328	1.31572e-06	0.000624832	Entpd1/Sncg/Syt15/Kcnb1	30	All cluster
B3_4	GO:0050432	catecholamine secretion	4/29	68/23328	1.48416e-06	0.000624832	Entpd1/Sncg/Syt15/Kcnb1	30	All cluster
B3_4	GO:0051937	catecholamine transport	4/29	85/23328	3.63661e-06	0.00114826	Entpd1/Sncg/Syt15/Kcnb1	30	All cluster
B3_4	GO:0003309	type B pancreatic cell differentiation	3/29	30/23328	6.8559e-06	0.0017103	Bmp4/Gata6/Dll1	30	All cluster
A1_1	GO:0045765	regulation of angiogenesis	12/96	320/23328	8.0651e-09	2.0437e-05	Cd34/Ecscr/Aplnr/Ramp2/Tspan12/Rtn4/Plk2/Hmox1/Rhob/Efna1/Tbxa2r/Krit1	100	All cluster
A1_1	GO:1901342	regulation of vasculature development	12/96	356/23328	2.62475e-08	3.32556e-05	Cd34/Ecscr/Aplnr/Ramp2/Tspan12/Rtn4/Plk2/Hmox1/Rhob/Efna1/Tbxa2r/Krit1	100	All cluster
A1_1	GO:0043542	endothelial cell migration	9/96	212/23328	2.33453e-07	0.000159078	Prcp/Tgfb1/Ptp4a3/Plk2/Hmox1/Rhob/Efna1/Tbxa2r/Krit1	100	All cluster
A1_1	GO:0010631	epithelial cell migration	10/96	295/23328	3.88467e-07	0.000159078	Prcp/Rtn4/Tgfb1/Ptp4a3/Plk2/Hmox1/Rhob/Efna1/Tbxa2r/Krit1	100	All cluster
A1_1	GO:0090132	epithelium migration	10/96	297/23328	4.13266e-07	0.000159078	Prcp/Rtn4/Tgfb1/Ptp4a3/Plk2/Hmox1/Rhob/Efna1/Tbxa2r/Krit1	100	All cluster
A1_2	GO:1901342	regulation of vasculature development	12/97	356/23328	2.95468e-08	5.84732e-05	Glul/Col4a2/Efnb2/Tgfbr2/Tbxa2r/S100a1/Notch4/Slc12a2/Btg1/Notch1/Plk2/Dll4	100	All cluster
A1_2	GO:0048845	venous blood vessel morphogenesis	4/97	11/23328	9.06359e-08	6.26702e-05	Efnb2/Heg1/Notch4/Notch1	100	All cluster
A1_2	GO:0045765	regulation of angiogenesis	11/97	320/23328	9.50028e-08	6.26702e-05	Glul/Col4a2/Tgfbr2/Tbxa2r/S100a1/Notch4/Slc12a2/Btg1/Notch1/Plk2/Dll4	100	All cluster
A1_2	GO:1903670	regulation of sprouting angiogenesis	6/97	75/23328	7.06117e-07	0.000272854	Glul/Tbxa2r/S100a1/Notch1/Plk2/Dll4	100	All cluster
A1_2	GO:0060841	venous blood vessel development	4/97	18/23328	8.21872e-07	0.000272854	Efnb2/Heg1/Notch4/Notch1	100	All cluster
A2_1	GO:0001655	urogenital system development	9/98	376/23328	2.97115e-05	0.026145	Nfia/Notch2/Cdkn1b/Tiparp/Ap1b1/Odc1/Igf1r/Smad6/Bcl2	100	All cluster
A2_1	GO:0048608	reproductive structure development	10/98	477/23328	3.26606e-05	0.026145	Nr2f2/Notch2/Cdkn1b/Tiparp/Insr/Icam1/Igf1r/Serpinb6b/Jmjd1c/Bcl2	100	All cluster
A2_1	GO:0061458	reproductive system development	10/98	481/23328	3.50469e-05	0.026145	Nr2f2/Notch2/Cdkn1b/Tiparp/Insr/Icam1/Igf1r/Serpinb6b/Jmjd1c/Bcl2	100	All cluster
A2_1	GO:0048638	regulation of developmental growth	9/98	409/23328	5.69961e-05	0.0318893	Pim1/Picalm/Cdkn1b/Spag9/Map1b/Cxadr/Insr/Igf1r/Bcl2	100	All cluster
A2_1	GO:0071900	regulation of protein serine/threonine kinase activity	9/98	442/23328	0.000102976	0.0460921	Spry2/Nr2f2/Pim1/Cdkn1b/Spag9/Insr/Igf1r/Ccni/F2r	100	All cluster
A2_4	GO:0030198	extracellular matrix organization	16/96	302/23328	1.09206e-13	1.17332e-10	Col27a1/Col11a2/Fn1/Col1a2/Serpinh1/Ccdc80/Lgals3/Col5a1/Pmp22/Col16a1/Fap/Col5a2/Loxl2/Aebp1/Ibsp/Smpd3	100	All cluster
A2_4	GO:0043062	extracellular structure organization	16/96	303/23328	1.14919e-13	1.17332e-10	Col27a1/Col11a2/Fn1/Col1a2/Serpinh1/Ccdc80/Lgals3/Col5a1/Pmp22/Col16a1/Fap/Col5a2/Loxl2/Aebp1/Ibsp/Smpd3	100	All cluster
A2_4	GO:0032963	collagen metabolic process	9/96	111/23328	8.25753e-10	5.62063e-07	Fn1/Col1a2/Serpine1/Serpinh1/Col5a1/Fap/Ctsk/Smpd3/Errfi1	100	All cluster
A2_4	GO:0030199	collagen fibril organization	7/96	56/23328	3.14852e-09	1.60732e-06	Col11a2/Col1a2/Serpinh1/Col5a1/Col5a2/Loxl2/Aebp1	100	All cluster
A2_4	GO:0001503	ossification	13/96	394/23328	8.49967e-09	3.46638e-06	Mgp/Col1a2/Pth1r/Clec11a/Ank/Smo/Runx1/Slc26a2/Ibsp/Xylt1/Spp1/Igfbp5/Smpd3	100	All cluster
A2_5	GO:0072593	reactive oxygen species metabolic process	9/50	292/23328	1.06604e-08	1.43169e-05	Clu/Aldh2/Hba-a1/Prdx6/Snca/Atpif1/Cyba/Tspo/Thbs1	100	All cluster
A2_5	GO:0042060	wound healing	8/50	349/23328	7.19268e-07	0.000309662	Pf4/Cd9/Itga2b/Actg1/Cnn2/Alox12/Fermt3/Thbs1	100	All cluster
A2_5	GO:0030168	platelet activation	5/50	83/23328	9.42942e-07	0.000309662	Pf4/Cd9/Itga2b/Alox12/Fermt3	100	All cluster
A2_5	GO:0051899	membrane depolarization	5/50	83/23328	9.42942e-07	0.000309662	Ywhah/Alox12/Fhl1/Atpif1/Tspo	100	All cluster
A2_5	GO:0007596	blood coagulation	6/50	166/23328	1.45424e-06	0.000309662	Pf4/Cd9/Itga2b/Alox12/Fermt3/Thbs1	100	All cluster
A2_6	GO:1901653	cellular response to peptide	8/72	299/23328	3.89894e-06	0.00728323	Rpl23/Lgmn/Vcam1/Rarres2/Insr/Nfkb1/Inhbb/Nr4a2	100	All cluster
A2_6	GO:0006590	thyroid hormone generation	3/72	19/23328	2.63642e-05	0.0167922	Ctsl/Ctsb/Gata3	100	All cluster
A2_6	GO:1901652	response to peptide	8/72	400/23328	3.20003e-05	0.0167922	Rpl23/Lgmn/Vcam1/Rarres2/Insr/Nfkb1/Inhbb/Nr4a2	100	All cluster
A2_6	GO:0050870	positive regulation of T cell activation	6/72	200/23328	3.59575e-05	0.0167922	Rps3/Il6st/Vcam1/Sirpa/Vsir/Gata3	100	All cluster
A2_6	GO:1903039	positive regulation of leukocyte cell-cell adhesion	6/72	221/23328	6.26669e-05	0.0222178	Rps3/Il6st/Vcam1/Sirpa/Vsir/Gata3	100	All cluster
A2_7	GO:0050673	epithelial cell proliferation	15/92	438/23328	1.75358e-10	4.15771e-07	Jun/Cebpb/Ctsl/Apoe/Zfp36/Xbp1/Pparg/Id1/Rgcc/Id2/Cxadr/Hes1/Gja1/Hoxa5/Gata2	100	All cluster
A2_7	GO:0045444	fat cell differentiation	12/92	252/23328	3.28284e-10	4.15771e-07	Cebpb/Fabp4/Zfp36/Klf4/Xbp1/Id4/Pparg/Rarres2/Id2/Rgs2/Hes1/Gata2	100	All cluster
A2_7	GO:0050678	regulation of epithelial cell proliferation	13/92	372/23328	2.50898e-09	2.11841e-06	Jun/Ctsl/Apoe/Zfp36/Xbp1/Pparg/Id1/Rgcc/Cxadr/Hes1/Gja1/Hoxa5/Gata2	100	All cluster
A2_7	GO:0042326	negative regulation of phosphorylation	14/92	471/23328	4.62387e-09	2.92806e-06	Jun/Fabp4/Apoe/Klf4/Xbp1/Dusp1/Spry1/Plpp3/Gadd45g/Ppp2ca/Rgs2/Birc3/Irf1/Ddit4	100	All cluster
A2_7	GO:0045598	regulation of fat cell differentiation	9/92	146/23328	6.4216e-09	3.25318e-06	Cebpb/Zfp36/Xbp1/Id4/Pparg/Rarres2/Id2/Hes1/Gata2	100	All cluster
A3	GO:0007059	chromosome segregation	26/92	324/23328	4.63112e-27	4.07704e-24	Birc5/Top2a/Ube2c/Cenpf/Smc4/Cdca8/Smc2/Racgap1/Mki67/Cdc20/Kif22/Cenpw/Prc1/Ect2/Ncapd2/Trip13/Nusap1/Cdc6/Psrc1/Incenp/Rmi2/Ncapg2/Cenpk/Kif23/Knstrn/Tacc3	100	All cluster
A3	GO:0000819	sister chromatid segregation	22/92	181/23328	5.87047e-27	4.07704e-24	Birc5/Top2a/Ube2c/Smc4/Cdca8/Smc2/Racgap1/Cdc20/Kif22/Prc1/Ncapd2/Trip13/Nusap1/Cdc6/Psrc1/Incenp/Rmi2/Ncapg2/Cenpk/Kif23/Knstrn/Tacc3	100	All cluster
A3	GO:0098813	nuclear chromosome segregation	24/92	262/23328	2.29017e-26	1.06035e-23	Birc5/Top2a/Ube2c/Cenpf/Smc4/Cdca8/Smc2/Racgap1/Cdc20/Kif22/Prc1/Ect2/Ncapd2/Trip13/Nusap1/Cdc6/Psrc1/Incenp/Rmi2/Ncapg2/Cenpk/Kif23/Knstrn/Tacc3	100	All cluster
A3	GO:0140014	mitotic nuclear division	24/92	268/23328	3.97548e-26	1.38048e-23	Birc5/Ube2c/Smc4/Cdca8/Smc2/Racgap1/Mki67/Cdc20/Kif22/Prc1/Aurka/Ncapd2/Kif20b/Trip13/Nusap1/Cdc6/Psrc1/Incenp/Ncapg2/Cenpk/Kif23/Knstrn/Kifc1/Tacc3	100	All cluster
A3	GO:0000280	nuclear division	27/92	418/23328	1.4243e-25	3.95672e-23	Birc5/Cks2/Top2a/Ube2c/Smc4/Cdca8/Smc2/Racgap1/Mki67/Cdc20/Kif22/Prc1/Aurka/Ncapd2/Kif20b/Trip13/Rad51/Nusap1/Cdc6/Psrc1/Incenp/Ncapg2/Cenpk/Kif23/Knstrn/Kifc1/Tacc3	100	All cluster
B1	GO:0001667	ameboidal-type cell migration	14/98	427/23328	3.0919e-09	6.20236e-06	Sox17/Ptprr/Glul/Sema3g/Vegfc/Emp2/Serpinf1/Tgfb2/Ceacam1/Ptprg/Sema7a/Syne2/Pik3r3/Bsg	100	All cluster
B1	GO:0045785	positive regulation of cell adhesion	12/98	435/23328	2.90337e-07	0.000152877	Fbln2/Podxl/Vegfc/Pcsk5/Col8a1/Emp2/Cd81/Cyth3/Tgfb2/Ceacam1/Sox13/Dusp26	100	All cluster
B1	GO:0050673	epithelial cell proliferation	12/98	438/23328	3.12395e-07	0.000152877	Glul/Vegfc/Azin1/Hey1/Col8a1/Serpinf1/Tgfb2/Ceacam1/Klf9/Htra1/Nrarp/Ppp1r16b	100	All cluster
B1	GO:0010631	epithelial cell migration	10/98	295/23328	4.71734e-07	0.000152877	Ptprr/Glul/Vegfc/Emp2/Serpinf1/Tgfb2/Ceacam1/Ptprg/Pik3r3/Bsg	100	All cluster
B1	GO:0050678	regulation of epithelial cell proliferation	11/98	372/23328	4.74699e-07	0.000152877	Glul/Vegfc/Azin1/Hey1/Serpinf1/Tgfb2/Ceacam1/Klf9/Htra1/Nrarp/Ppp1r16b	100	All cluster
B2	GO:1903035	negative regulation of response to wounding	7/93	90/23328	7.26381e-08	8.85391e-05	Cd9/Anxa2/Anxa5/Serpine1/Cd24a/Gja1/Pdgfa	100	All cluster
B2	GO:0009611	response to wounding	13/93	492/23328	7.79737e-08	8.85391e-05	Cd9/Anxa2/Gas6/Anxa5/Anxa1/Dpysl3/Mmrn1/Serpine1/Cd24a/Gja1/Pdgfa/Plec/Cd151	100	All cluster
B2	GO:0042060	wound healing	11/93	349/23328	1.46608e-07	0.000110982	Cd9/Anxa2/Gas6/Anxa5/Anxa1/Mmrn1/Serpine1/Gja1/Pdgfa/Plec/Cd151	100	All cluster
B2	GO:0061045	negative regulation of wound healing	6/93	72/23328	4.31047e-07	0.000244727	Cd9/Anxa2/Anxa5/Serpine1/Gja1/Pdgfa	100	All cluster
B2	GO:1903034	regulation of response to wounding	8/93	186/23328	8.02542e-07	0.000364514	Cd9/Anxa2/Anxa5/Anxa1/Serpine1/Cd24a/Gja1/Pdgfa	100	All cluster
B3_1	GO:0003014	renal system process	7/98	113/23328	4.99062e-07	0.00126213	Aqp1/Gas6/Ace/Edn1/Bcr/Adrb2/Bmp4	100	All cluster
B3_1	GO:0009611	response to wounding	12/98	492/23328	1.06488e-06	0.00134654	Vwf/Aqp1/Cd9/Pecam1/Gas6/Cd24a/Adrb2/Itgb4/Entpd1/Igf1/Plec/Rab27a	100	All cluster
B3_1	GO:0042060	wound healing	10/98	349/23328	2.15475e-06	0.00181645	Vwf/Aqp1/Cd9/Pecam1/Gas6/Adrb2/Entpd1/Igf1/Plec/Rab27a	100	All cluster
B3_1	GO:0014009	glial cell proliferation	5/98	54/23328	3.17119e-06	0.00191281	Vim/Clu/Tspo/Igf1/Lepr	100	All cluster
B3_1	GO:0002685	regulation of leukocyte migration	8/98	217/23328	3.78176e-06	0.00191281	Cd9/Pecam1/Gas6/Plvap/Edn1/Bcr/Lgals3/Kitl	100	All cluster
B3_2	GO:0010959	regulation of metal ion transport	15/97	427/23328	2.6764e-10	6.58662e-07	Cav1/Serpine1/Prnp/Fxyd5/Tspan13/Trf/Tspo/Wnk1/Pde4b/Cxcr4/Pdgfb/Plcb4/Ahnak/Lgals3/Plcb1	100	All cluster
B3_2	GO:0050900	leukocyte migration	13/97	360/23328	3.29096e-09	4.04953e-06	Cd9/Serpine1/Anxa1/Pecam1/Cd200/Itga6/Wnk1/Pde4b/Pdgfb/Kitl/Gas6/Lgals3/Plcb1	100	All cluster
B3_2	GO:0042060	wound healing	12/97	349/23328	2.37506e-08	1.50701e-05	Cav1/Cd9/Serpine1/Anxa2/Anxa1/Pecam1/Anxa5/Cxcr4/Pdgfb/Cdkn1a/Gas6/Papss2	100	All cluster
B3_2	GO:0002685	regulation of leukocyte migration	10/97	217/23328	2.44943e-08	1.50701e-05	Cd9/Serpine1/Anxa1/Pecam1/Cd200/Wnk1/Kitl/Gas6/Lgals3/Plcb1	100	All cluster
B3_2	GO:0009611	response to wounding	13/97	492/23328	1.29694e-07	6.16224e-05	Cav1/Cd9/Serpine1/Anxa2/Anxa1/Pecam1/Anxa5/Dpysl3/Cxcr4/Pdgfb/Cdkn1a/Gas6/Papss2	100	All cluster
B3_3	GO:0050900	leukocyte migration	14/96	360/23328	2.57745e-10	6.07504e-07	Cd200/Cd34/Pecam1/Cxcl12/Jam2/Itga6/Podxl/Jam3/Gas6/Plvap/Anxa1/Lgals9/Flt1/Msn	100	All cluster
B3_3	GO:0031589	cell-substrate adhesion	13/96	351/23328	2.13051e-09	2.33514e-06	S100a10/Lims2/Cd34/Pecam1/Bcam/Cdh13/Itga6/Myadm/Ecm2/Nrp1/Jam3/Gas6/Cd36	100	All cluster
B3_3	GO:0045785	positive regulation of cell adhesion	14/96	435/23328	2.97218e-09	2.33514e-06	Cav1/S100a10/Lims2/Cxcl12/Cdh13/Itga6/Podxl/Myadm/Itpkb/Ecm2/Nrp1/Anxa1/Cd36/Lgals9	100	All cluster
B3_3	GO:0002685	regulation of leukocyte migration	10/96	217/23328	2.21474e-08	1.30503e-05	Cd200/Pecam1/Cxcl12/Jam2/Jam3/Gas6/Plvap/Anxa1/Lgals9/Msn	100	All cluster
B3_3	GO:0010811	positive regulation of cell-substrate adhesion	8/96	128/23328	5.83121e-08	2.74883e-05	S100a10/Lims2/Cdh13/Itga6/Myadm/Ecm2/Nrp1/Cd36	100	All cluster
B3_4	GO:0015850	organic hydroxy compound transport	9/89	249/23328	4.70644e-07	0.00102647	Aqp1/Entpd1/Sncg/Ldlr/Acat2/Syt15/Kcnb1/Ptgs1/Scarb1	100	All cluster
B3_4	GO:0050433	regulation of catecholamine secretion	5/89	66/23328	5.36768e-06	0.0041	Entpd1/Sncg/Syt15/Kcnb1/Ptgs1	100	All cluster
B3_4	GO:0050432	catecholamine secretion	5/89	68/23328	6.22351e-06	0.0041	Entpd1/Sncg/Syt15/Kcnb1/Ptgs1	100	All cluster
B3_4	GO:0042060	wound healing	9/89	349/23328	7.51948e-06	0.0041	Cd9/Vwf/Aqp1/Serpine1/Entpd1/Plec/Serpine2/Dst/Myh9	100	All cluster
B3_4	GO:0072659	protein localization to plasma membrane	8/89	295/23328	1.73052e-05	0.00579878	Ehd4/Prnp/Camk2b/Pigw/Palm/Kcnb1/Tmem88/Sqstm1	100	All cluster
B3_1	GO:0031348	negative regulation of defense response	5/30	217/23174	8.09544e-06	0.0106212	Apoe/Ier3/Cd24a/Fgl2/Zfp36	30	3
B3_1	GO:0050728	negative regulation of inflammatory response	4/30	149/23174	3.94919e-05	0.0259067	Apoe/Ier3/Cd24a/Zfp36	30	3
B3_1	GO:0032102	negative regulation of response to external stimulus	5/30	336/23174	6.5794e-05	0.0287739	Apoe/Ier3/Cd24a/Fgl2/Zfp36	30	3
B3_1	GO:0002329	pre-B cell differentiation	2/30	12/23174	0.000106067	0.03479	Cd24a/Foxp1	30	3
B3_2	GO:0030198	extracellular matrix organization	5/28	273/23174	1.72177e-05	0.0141011	Col4a1/Col4a2/Fscn1/Anxa2/Col18a1	30	3
B3_2	GO:0043062	extracellular structure organization	5/28	317/23174	3.52223e-05	0.0141011	Col4a1/Col4a2/Fscn1/Anxa2/Col18a1	30	3
B3_2	GO:0048260	positive regulation of receptor-mediated endocytosis	3/28	57/23174	4.42433e-05	0.0141011	Anxa2/Apln/Cd63	30	3
B3_2	GO:0038063	collagen-activated tyrosine kinase receptor signaling pathway	2/28	11/23174	7.6909e-05	0.0141011	Col4a1/Col4a2	30	3
B3_2	GO:0086103	G protein-coupled receptor signaling pathway involved in heart process	2/28	11/23174	7.6909e-05	0.0141011	Akap13/Pde4b	30	3
B3_3	GO:0007229	integrin-mediated signaling pathway	4/28	89/23174	3.8781e-06	0.00470025	Lims2/Nrp1/Sema7a/Isg15	30	3
B3_3	GO:0045765	regulation of angiogenesis	5/28	307/23174	3.02253e-05	0.0127205	Rgcc/Id1/Cd36/Nrp1/S100a1	30	3
B3_3	GO:0010769	regulation of cell morphogenesis involved in differentiation	5/28	338/23174	4.77953e-05	0.0127205	Id1/Lims2/Mgll/Nrp1/Sema7a	30	3
B3_3	GO:1901342	regulation of vasculature development	5/28	340/23174	4.91531e-05	0.0127205	Rgcc/Id1/Cd36/Nrp1/S100a1	30	3
B3_3	GO:0032233	positive regulation of actin filament bundle assembly	3/28	64/23174	6.26435e-05	0.0127205	Rgcc/Id1/Nrp1	30	3
B3_1	GO:0019221	cytokine-mediated signaling pathway	7/49	338/23174	6.6984e-06	0.0106505	Il6st/Ifitm2/Ackr1/Cd24a/Nfkbia/Tslp/Lifr	50	3
B3_1	GO:0050731	positive regulation of peptidyl-tyrosine phosphorylation	5/49	192/23174	5.25656e-05	0.0320998	Ehd4/Il6st/Icam1/Cd24a/Tslp	50	3
B3_1	GO:0031348	negative regulation of defense response	5/49	217/23174	9.37516e-05	0.0320998	Apoe/Ier3/Cd24a/Fgl2/Zfp36	50	3
B3_1	GO:0044403	symbiont process	6/49	355/23174	9.93997e-05	0.0320998	Apoe/Icam1/Ifitm2/Tslp/Gbp3/Zfp36	50	3
B3_1	GO:0050727	regulation of inflammatory response	6/49	356/23174	0.000100943	0.0320998	Apoe/Ier3/Cd24a/Nfkbia/Tslp/Zfp36	50	3
B3_2	GO:0030198	extracellular matrix organization	7/48	273/23174	1.42089e-06	0.00195941	Col4a1/Serpinh1/Col4a2/Fscn1/Anxa2/Col18a1/Vwa1	50	3
B3_2	GO:0043062	extracellular structure organization	7/48	317/23174	3.8179e-06	0.00263244	Col4a1/Serpinh1/Col4a2/Fscn1/Anxa2/Col18a1/Vwa1	50	3
B3_2	GO:0048260	positive regulation of receptor-mediated endocytosis	4/48	57/23174	5.90278e-06	0.00271331	Serpine1/Anxa2/Apln/Cd63	50	3
B3_2	GO:0061041	regulation of wound healing	5/48	141/23174	1.07735e-05	0.00371415	Serpine1/Anxa2/Cxcr4/Tnfrsf12a/Anxa5	50	3
B3_2	GO:0032970	regulation of actin filament-based process	7/48	390/23174	1.47223e-05	0.00398279	Fscn1/Rhoc/Pdlim4/Akap13/Dstn/Tmsb10/Pde4b	50	3
B3_3	GO:0045765	regulation of angiogenesis	10/46	307/23174	3.84637e-10	6.05035e-07	Rgcc/Id1/Cd36/Nrp1/Klf2/Flt1/S100a1/Gata2/Aplnr/Cd34	50	3
B3_3	GO:1901342	regulation of vasculature development	10/46	340/23174	1.03353e-09	8.1287e-07	Rgcc/Id1/Cd36/Nrp1/Klf2/Flt1/S100a1/Gata2/Aplnr/Cd34	50	3
B3_3	GO:0002040	sprouting angiogenesis	6/46	116/23174	1.09843e-07	5.75944e-05	Nrp1/Klf2/Flt1/S100a1/Gata2/Aplnr	50	3
B3_3	GO:1903670	regulation of sprouting angiogenesis	5/46	69/23174	2.5178e-07	9.90124e-05	Nrp1/Klf2/S100a1/Gata2/Aplnr	50	3
B3_3	GO:0001935	endothelial cell proliferation	6/46	143/23174	3.79821e-07	0.000119492	Rgcc/Cav2/Flt1/Gata2/Aplnr/Cd34	50	3
B3_1	GO:0019221	cytokine-mediated signaling pathway	9/79	338/23174	2.25412e-06	0.00419041	Il6st/Ifitm3/Plvap/Ifitm2/Ackr1/Cd24a/Nfkbia/Tslp/Lifr	100	3
B3_2	GO:1903034	regulation of response to wounding	11/95	178/23174	1.79667e-10	4.25041e-07	Serpine1/Anxa1/Anxa2/Cd9/Cav1/F2r/Cxcr4/Gja1/Tnfrsf12a/Anxa5/Rtn4	100	3
B3_2	GO:0061041	regulation of wound healing	10/95	141/23174	3.27711e-10	4.25041e-07	Serpine1/Anxa1/Anxa2/Cd9/Cav1/F2r/Cxcr4/Gja1/Tnfrsf12a/Anxa5	100	3
B3_2	GO:0009611	response to wounding	13/95	495/23174	1.16709e-07	9.55893e-05	Serpine1/Anxa1/Anxa2/Cd9/Cav1/F2r/Cxcr4/Gja1/Dpysl3/Tnfrsf12a/Anxa5/Rtn4/Gpx1	100	3
B3_2	GO:0010959	regulation of metal ion transport	12/95	419/23174	1.47401e-07	9.55893e-05	Serpine1/Anxa2/Prnp/Cav1/Ywhah/F2r/Cxcr4/Gja1/Cd63/Fxyd5/Pde4b/Tspo	100	3
B3_2	GO:0042060	wound healing	11/95	360/23174	2.66003e-07	0.000138003	Serpine1/Anxa1/Anxa2/Cd9/Cav1/F2r/Cxcr4/Gja1/Tnfrsf12a/Anxa5/Gpx1	100	3
B3_3	GO:0001935	endothelial cell proliferation	9/94	143/23174	6.86072e-09	1.56336e-05	Cxcl12/Rgcc/Cav1/Cav2/Flt1/Mef2c/Gata2/Aplnr/Cd34	100	3
B3_3	GO:1901342	regulation of vasculature development	12/94	340/23174	1.33335e-08	1.56336e-05	Rgcc/Id1/Cd36/Nrp1/Pdgfd/Klf2/Flt1/Hspb1/S100a1/Gata2/Aplnr/Cd34	100	3
B3_3	GO:0045765	regulation of angiogenesis	11/94	307/23174	4.79768e-08	3.23645e-05	Rgcc/Id1/Cd36/Nrp1/Klf2/Flt1/Hspb1/S100a1/Gata2/Aplnr/Cd34	100	3
B3_3	GO:0001936	regulation of endothelial cell proliferation	8/94	129/23174	5.52061e-08	3.23645e-05	Cxcl12/Rgcc/Cav1/Cav2/Flt1/Mef2c/Gata2/Aplnr	100	3
B3_3	GO:0001819	positive regulation of cytokine production	12/94	445/23174	2.49741e-07	0.000117129	Rgcc/Lpl/Sptbn1/Cd36/Sema7a/Rsad2/Hspb1/Mndal/Tspan6/Lgals9/B2m/Cd34	100	3
B3_4	GO:0061311	cell surface receptor signaling pathway involved in heart development	4/93	27/23174	3.97402e-06	0.005811	Dll1/Bmp4/Tgfb1/Notch1	100	3
B3_4	GO:0001667	ameboidal-type cell migration	10/93	406/23174	5.40387e-06	0.005811	Nr2f2/Clec14a/Map4k4/Bmp4/Tgfb1/Zfand5/Itgb4/Notch1/Myh9/Smurf2	100	3
B3_4	GO:0045662	negative regulation of myoblast differentiation	4/93	31/23174	7.03795e-06	0.005811	Dll1/Bmp4/Tgfb1/Notch1	100	3
B3_4	GO:0048736	appendage development	7/93	201/23174	1.67768e-05	0.00736134	Nr2f2/Gas1/Bmp4/Sox4/Itgb4/Notch1/Gja1	100	3
B3_4	GO:0060173	limb development	7/93	201/23174	1.67768e-05	0.00736134	Nr2f2/Gas1/Bmp4/Sox4/Itgb4/Notch1/Gja1	100	3
A2_1	GO:0048738	cardiac muscle tissue development	6/29	259/23174	7.04181e-07	0.000902056	Kdm6b/Pim1/Sik1/Adamts9/Vegfa/Smad7	30	3
A2_1	GO:0048844	artery morphogenesis	4/29	76/23174	2.38351e-06	0.00152664	Jag1/Adamts9/Vegfa/Smad7	30	3
A2_1	GO:0060840	artery development	4/29	106/23174	8.99297e-06	0.00384	Jag1/Adamts9/Vegfa/Smad7	30	3
A2_1	GO:0014706	striated muscle tissue development	6/29	448/23174	1.64414e-05	0.00460645	Kdm6b/Pim1/Sik1/Adamts9/Vegfa/Smad7	30	3
A2_1	GO:0003007	heart morphogenesis	5/29	276/23174	2.17149e-05	0.00460645	Pim1/Jag1/Notch2/Vegfa/Smad7	30	3
A2_4	GO:0043062	extracellular structure organization	9/29	317/23174	1.17924e-10	1.1533e-07	Sdc4/Col27a1/Col11a2/Fn1/Plod2/Col1a2/Ccdc80/Lgals3/Tgfb2	30	3
A2_4	GO:0030198	extracellular matrix organization	8/29	273/23174	1.15987e-09	5.67179e-07	Col27a1/Col11a2/Fn1/Plod2/Col1a2/Ccdc80/Lgals3/Tgfb2	30	3
A2_4	GO:0030199	collagen fibril organization	4/29	54/23174	5.988e-07	0.000195209	Col11a2/Plod2/Col1a2/Tgfb2	30	3
A2_4	GO:0051216	cartilage development	5/29	209/23174	5.66281e-06	0.00138456	Col27a1/Col11a2/Pth1r/Col6a3/Tgfb2	30	3
A2_4	GO:0002062	chondrocyte differentiation	4/29	120/23174	1.46921e-05	0.00275627	Col27a1/Col11a2/Pth1r/Col6a3	30	3
A2_5	GO:0030168	platelet activation	6/29	76/23174	4.55103e-10	4.35989e-07	Pf4/Cd9/Itga2b/Alox12/Fermt3/Ptprj	30	3
A2_5	GO:0007596	blood coagulation	6/29	156/23174	3.53132e-08	9.47485e-06	Pf4/Cd9/Itga2b/Alox12/Fermt3/Ptprj	30	3
A2_5	GO:0007599	hemostasis	6/29	158/23174	3.81006e-08	9.47485e-06	Pf4/Cd9/Itga2b/Alox12/Fermt3/Ptprj	30	3
A2_5	GO:0050817	coagulation	6/29	159/23174	3.9561e-08	9.47485e-06	Pf4/Cd9/Itga2b/Alox12/Fermt3/Ptprj	30	3
A2_5	GO:0042060	wound healing	7/29	360/23174	2.3953e-07	4.13959e-05	Pf4/Cd9/Itga2b/Cnn2/Alox12/Fermt3/Ptprj	30	3
A2_6	GO:1903587	regulation of blood vessel endothelial cell proliferation involved in sprouting angiogenesis	2/28	13/23174	0.000108908	0.0415959	Aplnr/Hmox1	30	3
A2_6	GO:0000041	transition metal ion transport	3/28	88/23174	0.000161822	0.0415959	Slc39a8/Fth1/Cltc	30	3
A2_6	GO:0046916	cellular transition metal ion homeostasis	3/28	95/23174	0.000202963	0.0415959	Slc39a8/Hmox1/Fth1	30	3
A2_6	GO:0048268	clathrin coat assembly	2/28	18/23174	0.00021283	0.0415959	Dab2/Cltc	30	3
A2_6	GO:0002043	blood vessel endothelial cell proliferation involved in sprouting angiogenesis	2/28	19/23174	0.000237691	0.0415959	Aplnr/Hmox1	30	3
A2_7	GO:0051101	regulation of DNA binding	6/29	129/23174	1.13178e-08	1.62977e-05	Jun/Klf4/Id1/Id3/Pparg/Hes1	30	3
A2_7	GO:0031099	regeneration	6/29	145/23174	2.28154e-08	1.64271e-05	Jun/Klf4/Cebpb/Cdkn1a/Ifrd1/Gja1	30	3
A2_7	GO:0048568	embryonic organ development	8/29	490/23174	1.09625e-07	5.26199e-05	Junb/Cebpb/Socs3/Mafb/Id3/Hes1/Sox17/Gja1	30	3
A2_7	GO:0002573	myeloid leukocyte differentiation	6/29	216/23174	2.42936e-07	8.74568e-05	Fos/Junb/Jun/Cebpb/Mafb/Pparg	30	3
A2_7	GO:0061614	pri-miRNA transcription by RNA polymerase II	4/29	52/23174	5.13485e-07	0.000147884	Fos/Jun/Klf4/Pparg	30	3
A2_1	GO:0048738	cardiac muscle tissue development	6/49	259/23174	1.71931e-05	0.0158016	Kdm6b/Pim1/Sik1/Adamts9/Vegfa/Smad7	50	3
A2_1	GO:0048844	artery morphogenesis	4/49	76/23174	2.02325e-05	0.0158016	Jag1/Adamts9/Vegfa/Smad7	50	3
A2_1	GO:0034629	cellular protein-containing complex localization	3/49	29/23174	3.12281e-05	0.0158016	Tnfaip2/Ralgapa2/Smad7	50	3
A2_1	GO:0090596	sensory organ morphogenesis	6/49	300/23174	3.921e-05	0.0158016	Spry2/Rpgrip1/Jag1/Insig1/Notch2/Vegfa	50	3
A2_1	GO:0050772	positive regulation of axonogenesis	4/49	101/23174	6.19388e-05	0.0198831	Picalm/Vegfa/Amigo1/Map1b	50	3
A2_4	GO:0043062	extracellular structure organization	11/48	317/23174	3.80085e-11	5.38581e-08	Sdc4/Col27a1/Col11a2/Fn1/Plod2/Col1a2/Ccdc80/Lgals3/Col5a2/Loxl2/Tgfb2	50	3
A2_4	GO:0030198	extracellular matrix organization	10/48	273/23174	1.92568e-10	1.36434e-07	Col27a1/Col11a2/Fn1/Plod2/Col1a2/Ccdc80/Lgals3/Col5a2/Loxl2/Tgfb2	50	3
A2_4	GO:0030199	collagen fibril organization	6/48	54/23174	1.36824e-09	6.46264e-07	Col11a2/Plod2/Col1a2/Col5a2/Loxl2/Tgfb2	50	3
A2_4	GO:0051216	cartilage development	8/48	209/23174	1.05974e-08	3.75412e-06	Mgp/Thbs1/Col27a1/Col11a2/Pth1r/Col6a3/Loxl2/Tgfb2	50	3
A2_4	GO:0061448	connective tissue development	8/48	282/23174	1.07768e-07	3.05414e-05	Mgp/Thbs1/Col27a1/Col11a2/Pth1r/Col6a3/Loxl2/Tgfb2	50	3
A2_5	GO:0030168	platelet activation	7/49	76/23174	2.36541e-10	3.13417e-07	Pf4/Cd9/Itga2b/Alox12/Vwf/Fermt3/Ptprj	50	3
A2_5	GO:0007596	blood coagulation	8/49	156/23174	1.25632e-09	4.8406e-07	Pf4/Cd9/Itga2b/Alox12/Vwf/Fermt3/Thbs1/Ptprj	50	3
A2_5	GO:0007599	hemostasis	8/49	158/23174	1.38998e-09	4.8406e-07	Pf4/Cd9/Itga2b/Alox12/Vwf/Fermt3/Thbs1/Ptprj	50	3
A2_5	GO:0050817	coagulation	8/49	159/23174	1.46131e-09	4.8406e-07	Pf4/Cd9/Itga2b/Alox12/Vwf/Fermt3/Thbs1/Ptprj	50	3
A2_5	GO:0042060	wound healing	9/49	360/23174	5.66593e-08	1.50147e-05	Pf4/Cd9/Itga2b/Cnn2/Alox12/Vwf/Fermt3/Thbs1/Ptprj	50	3
A2_6	GO:0001701	in utero embryonic development	8/48	498/23174	7.62425e-06	0.00988865	Ly6e/Spint2/Cdkn1c/Dab2/Maff/Vcam1/Endog/Dad1	50	3
A2_6	GO:0071711	basement membrane organization	3/48	26/23174	2.09688e-05	0.0135983	Ramp2/Spint2/Col4a1	50	3
A2_6	GO:0060669	embryonic placenta morphogenesis	3/48	32/23174	3.96543e-05	0.0141231	Spint2/Cdkn1c/Vcam1	50	3
A2_6	GO:0046596	regulation of viral entry into host cell	3/48	33/23174	4.35563e-05	0.0141231	Ifitm3/Ifitm2/Lgals1	50	3
A2_6	GO:0043112	receptor metabolic process	5/48	201/23174	5.90653e-05	0.0153215	Ramp2/Dab2/Fcer1g/Ehd3/Cltc	50	3
A2_7	GO:0042326	negative regulation of phosphorylation	10/48	451/23174	2.38264e-08	3.80025e-05	Jun/Klf4/Dusp1/Socs3/Spry1/Cdkn1a/Gadd45g/Hspb1/Ddit4/Grb10	50	3
A2_7	GO:0007178	transmembrane receptor protein serine/threonine kinase signaling pathway	9/48	355/23174	4.1601e-08	3.80025e-05	Fos/Jun/Cldn5/Id1/Tob1/Hspa5/Hes1/Cited2/Bambi	50	3
A2_7	GO:0001933	negative regulation of protein phosphorylation	9/48	407/23174	1.3322e-07	7.73324e-05	Jun/Klf4/Dusp1/Socs3/Spry1/Cdkn1a/Gadd45g/Hspb1/Ddit4	50	3
A2_7	GO:0001649	osteoblast differentiation	7/48	199/23174	1.6931e-07	7.73324e-05	Junb/Jund/Cebpb/Id1/Tob1/Id3/Gja1	50	3
A2_7	GO:0051101	regulation of DNA binding	6/48	129/23174	2.68154e-07	8.98852e-05	Jun/Klf4/Id1/Id3/Pparg/Hes1	50	3
A2_1	GO:0051348	negative regulation of transferase activity	9/99	242/23174	9.73655e-07	0.00162484	Actb/Spry2/Dusp3/Cdkn1b/Nr2f2/Igf1r/Smad7/Rgs2/Cblb	100	3
A2_1	GO:0006469	negative regulation of protein kinase activity	8/99	193/23174	1.79387e-06	0.00162484	Actb/Spry2/Dusp3/Cdkn1b/Nr2f2/Igf1r/Rgs2/Cblb	100	3
A2_1	GO:0071900	regulation of protein serine/threonine kinase activity	11/99	425/23174	2.05675e-06	0.00162484	Actb/Spry2/Pim1/Dusp3/Cdkn1b/Nr2f2/Spag9/Vegfa/Igf1r/Rgs2/Insr	100	3
A2_1	GO:0003007	heart morphogenesis	9/99	276/23174	2.87511e-06	0.00170351	Pim1/Pdcd4/Jag1/Notch2/Adamts1/Vegfa/Smad7/Dlc1/Insr	100	3
A2_1	GO:0033673	negative regulation of kinase activity	8/99	213/23174	3.73338e-06	0.00176962	Actb/Spry2/Dusp3/Cdkn1b/Nr2f2/Igf1r/Rgs2/Cblb	100	3
A2_4	GO:0043062	extracellular structure organization	17/96	317/23174	1.57459e-14	2.98675e-11	Sdc4/Col27a1/Col11a2/Fn1/Serpinh1/Plod2/Col1a2/Ccdc80/Lgals3/Pmp22/Col5a1/Col16a1/Col5a2/Fap/Ibsp/Loxl2/Tgfb2	100	3
A2_4	GO:0030198	extracellular matrix organization	16/96	273/23174	2.5258e-14	2.98675e-11	Col27a1/Col11a2/Fn1/Serpinh1/Plod2/Col1a2/Ccdc80/Lgals3/Pmp22/Col5a1/Col16a1/Col5a2/Fap/Ibsp/Loxl2/Tgfb2	100	3
A2_4	GO:0030199	collagen fibril organization	8/96	54/23174	5.73123e-11	4.51812e-08	Col11a2/Serpinh1/Plod2/Col1a2/Col5a1/Col5a2/Loxl2/Tgfb2	100	3
A2_4	GO:0051216	cartilage development	11/96	209/23174	1.11328e-09	6.58226e-07	Mgp/Thbs1/Col27a1/Col11a2/Serpinh1/Pth1r/Col6a3/Ctsk/Trpv4/Loxl2/Tgfb2	100	3
A2_4	GO:0061448	connective tissue development	12/96	282/23174	2.10179e-09	9.94149e-07	Mgp/Thbs1/Col27a1/Col11a2/Serpinh1/Pth1r/Col6a3/Col5a1/Ctsk/Trpv4/Loxl2/Tgfb2	100	3
A2_5	GO:0007596	blood coagulation	11/72	156/23174	1.9125e-12	1.11749e-09	Pf4/Cd9/Itga2b/Alox12/Vwf/Gnas/Fermt3/Fcer1g/Thbs1/Mmrn1/Ptprj	100	3
A2_5	GO:0030168	platelet activation	9/72	76/23174	1.93997e-12	1.11749e-09	Pf4/Cd9/Itga2b/Alox12/Vwf/Gnas/Fermt3/Fcer1g/Ptprj	100	3
A2_5	GO:0007599	hemostasis	11/72	158/23174	2.1998e-12	1.11749e-09	Pf4/Cd9/Itga2b/Alox12/Vwf/Gnas/Fermt3/Fcer1g/Thbs1/Mmrn1/Ptprj	100	3
A2_5	GO:0050817	coagulation	11/72	159/23174	2.35757e-12	1.11749e-09	Pf4/Cd9/Itga2b/Alox12/Vwf/Gnas/Fermt3/Fcer1g/Thbs1/Mmrn1/Ptprj	100	3
A2_5	GO:0042060	wound healing	14/72	360/23174	4.90589e-12	1.86031e-09	Pf4/Cd9/Itga2b/Cnn2/Alox12/Vwf/Gnas/Fermt3/Fcer1g/Cd151/Thbs1/Mmrn1/Cd81/Ptprj	100	3
A2_6	GO:0043112	receptor metabolic process	6/50	201/23174	4.56957e-06	0.00450112	Ramp2/Dab2/Fcer1g/Anxa2/Ehd3/Cltc	100	3
A2_6	GO:0006898	receptor-mediated endocytosis	6/50	223/23174	8.28339e-06	0.00450112	Ifitm3/Ramp2/Dab2/Fcer1g/Anxa2/Cltc	100	3
A2_6	GO:0001701	in utero embryonic development	8/50	498/23174	1.0447e-05	0.00450112	Ly6e/Spint2/Cdkn1c/Dab2/Maff/Vcam1/Endog/Dad1	100	3
A2_6	GO:1903900	regulation of viral life cycle	5/50	145/23174	1.51154e-05	0.00450112	Ifitm3/Ifitm2/Bst2/Anxa2/Lgals1	100	3
A2_6	GO:0035455	response to interferon-alpha	3/50	24/23174	1.85266e-05	0.00450112	Ifitm3/Ifitm2/Bst2	100	3
A2_7	GO:0042326	negative regulation of phosphorylation	17/93	451/23174	2.71414e-12	7.1626e-09	Jun/Klf4/Dusp1/Socs3/Spry1/Cdkn1a/Ppp1r15a/Xbp1/Apoe/Gadd45g/Plpp3/Hspb1/Ppp2ca/Ddit4/Efna1/Grb10/Rgs2	100	3
A2_7	GO:0001933	negative regulation of protein phosphorylation	16/93	407/23174	6.78346e-12	8.95078e-09	Jun/Klf4/Dusp1/Socs3/Spry1/Cdkn1a/Ppp1r15a/Xbp1/Apoe/Gadd45g/Plpp3/Hspb1/Ppp2ca/Ddit4/Efna1/Rgs2	100	3
A2_7	GO:0045765	regulation of angiogenesis	12/93	307/23174	3.77201e-09	3.31811e-06	Klf4/Klf2/Rhob/Id1/Btg1/Rgcc/Xbp1/Pparg/Hspb1/Stat1/Aqp1/Efna1	100	3
A2_7	GO:0001649	osteoblast differentiation	10/93	199/23174	7.56555e-09	4.99137e-06	Junb/Jund/Cebpb/Id1/Tob1/H3f3b/Id4/Id3/Id2/Gja1	100	3
A2_7	GO:1901342	regulation of vasculature development	12/93	340/23174	1.17849e-08	5.25255e-06	Klf4/Klf2/Rhob/Id1/Btg1/Rgcc/Xbp1/Pparg/Hspb1/Stat1/Aqp1/Efna1	100	3
A1_1	GO:0009611	response to wounding	8/30	495/23174	1.58563e-07	0.000169092	Prcp/Serpine2/Alox12/Fcer1g/Neat1/Aqp1/Cnn2/Tfpi2	30	3
A1_1	GO:0042060	wound healing	7/30	360/23174	3.08281e-07	0.000169092	Prcp/Serpine2/Alox12/Fcer1g/Aqp1/Cnn2/Tfpi2	30	3
A1_1	GO:0050878	regulation of body fluid levels	6/30	342/23174	4.3538e-06	0.00159204	Serpine2/Alox12/Fcer1g/Aqp1/Stmn1/Tfpi2	30	3
A1_1	GO:0010543	regulation of platelet activation	3/30	33/23174	1.04044e-05	0.00285341	Serpine2/Alox12/Fcer1g	30	3
A1_1	GO:0050891	multicellular organismal water homeostasis	3/30	50/23174	3.68256e-05	0.00620202	Alox12/Aqp1/Stmn1	30	3
A1_1	GO:0050878	regulation of body fluid levels	9/50	342/23174	4.39811e-08	6.49161e-05	Serpine2/Alox12/Aplnr/Fcer1g/Aqp1/Ccnd1/Stmn1/Tfpi2/Cd9	50	3
A1_1	GO:0010543	regulation of platelet activation	4/50	33/23174	7.49098e-07	0.000365548	Serpine2/Alox12/Fcer1g/Cd9	50	3
A1_1	GO:0042060	wound healing	8/50	360/23174	9.53813e-07	0.000365548	Prcp/Serpine2/Alox12/Fcer1g/Aqp1/Cnn2/Tfpi2/Cd9	50	3
A1_1	GO:0009611	response to wounding	9/50	495/23174	9.90646e-07	0.000365548	Prcp/Serpine2/Alox12/Fcer1g/Neat1/Aqp1/Cnn2/Tfpi2/Cd9	50	3
A1_1	GO:0090331	negative regulation of platelet aggregation	3/50	14/23174	3.38292e-06	0.000998637	Serpine2/Alox12/Cd9	50	3
A1_1	GO:0050878	regulation of body fluid levels	12/97	342/23174	2.04156e-08	1.84361e-05	Serpine2/Alox12/Aplnr/Fcer1g/Anxa2/Fzd6/Gas6/Aqp1/Ccnd1/Stmn1/Tfpi2/Cd9	100	3
A1_1	GO:0010631	epithelial cell migration	11/97	280/23174	2.61202e-08	1.84361e-05	Prcp/Vegfc/Alox12/Pkn3/Sparc/Tgfb1/Aqp1/Rgcc/Anxa3/Nr4a1/Krit1	100	3
A1_1	GO:0090132	epithelium migration	11/97	282/23174	2.80948e-08	1.84361e-05	Prcp/Vegfc/Alox12/Pkn3/Sparc/Tgfb1/Aqp1/Rgcc/Anxa3/Nr4a1/Krit1	100	3
A1_1	GO:0090130	tissue migration	11/97	284/23174	3.02014e-08	1.84361e-05	Prcp/Vegfc/Alox12/Pkn3/Sparc/Tgfb1/Aqp1/Rgcc/Anxa3/Nr4a1/Krit1	100	3
A1_1	GO:0042060	wound healing	12/97	360/23174	3.58819e-08	1.84361e-05	Prcp/Serpine2/Alox12/Fcer1g/Anxa2/Tgfb1/Fzd6/Gas6/Aqp1/Cnn2/Tfpi2/Cd9	100	3
A1_2	GO:2000377	regulation of reactive oxygen species metabolic process	9/97	200/23174	1.64639e-07	0.000264574	Cd36/Fbln5/Tgfbr2/Cav1/Klf4/Cdkn1a/Ier3/Gch1/Hsp90aa1	100	3
A1_2	GO:0007517	muscle organ development	12/97	424/23174	2.11321e-07	0.000264574	Ly6e/Tcf15/Egr1/Tgfbr2/Heg1/Btg2/Cav1/Msx1/Arid5b/Foxp1/Notch1/Nupr1	100	3
A1_2	GO:0042326	negative regulation of phosphorylation	12/97	451/23174	4.08042e-07	0.000340579	Fabp4/Cdkn1c/Heg1/Cav1/Klf4/Gbp4/Cdkn1a/Mecom/Ier3/Nupr1/Irf1/Taf7	100	3
A1_2	GO:0030857	negative regulation of epithelial cell differentiation	5/97	46/23174	1.38539e-06	0.000867251	Cav1/Id1/Foxp1/Notch1/Notch4	100	3
A1_2	GO:0030856	regulation of epithelial cell differentiation	7/97	148/23174	2.98676e-06	0.00126992	Cdkn1c/Cav1/Id1/Foxp1/Notch1/Cldn5/Notch4	100	3
B1	GO:0060317	cardiac epithelial to mesenchymal transition	4/29	30/23174	5.29762e-08	4.93823e-05	Hey1/Msx1/Tgfb2/Jag1	30	2
B1	GO:0035909	aorta morphogenesis	4/29	35/23174	1.0078e-07	4.93823e-05	Efnb2/Hey1/Tgfb2/Jag1	30	2
B1	GO:0003197	endocardial cushion development	4/29	47/23174	3.3977e-07	0.000110991	Hey1/Msx1/Tgfb2/Jag1	30	2
B1	GO:0035904	aorta development	4/29	63/23174	1.11912e-06	0.000165765	Efnb2/Hey1/Tgfb2/Jag1	30	2
B1	GO:0001822	kidney development	6/29	281/23174	1.13226e-06	0.000165765	Efnb2/Hey1/Pcsk5/Tgfb2/Jag1/Pdgfd	30	2
B2	GO:0034330	cell junction organization	5/28	251/23174	1.14829e-05	0.0130216	Cd9/S100a10/Pmp22/Gja1/Tgfb3	30	2
B2	GO:0045216	cell-cell junction organization	4/28	143/23174	2.53663e-05	0.0143827	Cd9/Pmp22/Gja1/Tgfb3	30	2
B2	GO:0030879	mammary gland development	4/28	163/23174	4.23382e-05	0.0160038	Hoxd9/Gja1/Igfbp5/Tgfb3	30	2
B2	GO:0048934	peripheral nervous system neuron differentiation	2/28	11/23174	7.6909e-05	0.017443	Hoxd9/Pmp22	30	2
B2	GO:0048935	peripheral nervous system neuron development	2/28	11/23174	7.6909e-05	0.017443	Hoxd9/Pmp22	30	2
B3	GO:0050878	regulation of body fluid levels	5/29	342/23174	6.03352e-05	0.0171723	Aplnr/Aqp1/Apln/Ccnd1/Papss2	30	2
B3	GO:0051458	corticotropin secretion	2/29	10/23174	6.76217e-05	0.0171723	Aqp1/Apln	30	2
B3	GO:0030032	lamellipodium assembly	3/29	65/23174	7.30468e-05	0.0171723	Aqp1/Fscn1/Ablim1	30	2
B3	GO:0030950	establishment or maintenance of actin cytoskeleton polarity	2/29	14/23174	0.000136322	0.0171723	Aqp1/Rnd1	30	2
B3	GO:0097581	lamellipodium organization	3/29	83/23174	0.000151347	0.0171723	Aqp1/Fscn1/Ablim1	30	2
B1	GO:0060317	cardiac epithelial to mesenchymal transition	5/49	30/23174	4.69166e-09	6.49326e-06	Hey1/Msx1/Efna1/Tgfb2/Jag1	50	2
B1	GO:0010631	epithelial cell migration	8/49	280/23174	1.20687e-07	4.35621e-05	Glul/Ptprr/Klf4/Efnb2/Efna1/Tgfb2/Pik3r3/Hbegf	50	2
B1	GO:0090132	epithelium migration	8/49	282/23174	1.27447e-07	4.35621e-05	Glul/Ptprr/Klf4/Efnb2/Efna1/Tgfb2/Pik3r3/Hbegf	50	2
B1	GO:0090130	tissue migration	8/49	284/23174	1.3453e-07	4.35621e-05	Glul/Ptprr/Klf4/Efnb2/Efna1/Tgfb2/Pik3r3/Hbegf	50	2
B1	GO:0001667	ameboidal-type cell migration	9/49	406/23174	1.57378e-07	4.35621e-05	Glul/Sox17/Ptprr/Klf4/Efnb2/Efna1/Tgfb2/Pik3r3/Hbegf	50	2
B2	GO:0030031	cell projection assembly	9/48	499/23174	7.36367e-07	0.00116788	Gsn/Palm/Pmp22/Dpysl3/Rhoj/Capg/Emp3/Ablim2/Tgfb3	50	2
B2	GO:0007015	actin filament organization	8/48	400/23174	1.51597e-06	0.00120216	S100a10/Gsn/Dpysl3/Rhoj/Capg/Tpm4/Gmfg/Tgfb3	50	2
B2	GO:0031579	membrane raft organization	3/48	21/23174	1.08047e-05	0.00571209	S100a10/Gsn/Pmp22	50	2
B2	GO:1904035	regulation of epithelial cell apoptotic process	4/48	89/23174	3.47568e-05	0.0114157	Nupr1/Gsn/Gas6/Col18a1	50	2
B2	GO:0051491	positive regulation of filopodium assembly	3/48	31/23174	3.5989e-05	0.0114157	Palm/Dpysl3/Tgfb3	50	2
B3	GO:0043062	extracellular structure organization	8/48	317/23174	2.63231e-07	0.000302958	Pltp/Vwa1/Fscn1/Scarb1/Cd36/Col4a2/Gpihbp1/Rgcc	50	2
B3	GO:0050878	regulation of body fluid levels	8/48	342/23174	4.67889e-07	0.000302958	Aplnr/Aqp1/Apln/Vwf/Ccnd1/Cd36/Papss2/Socs2	50	2
B3	GO:0097006	regulation of plasma lipoprotein particle levels	4/48	61/23174	7.75106e-06	0.00233202	Pltp/Scarb1/Cd36/Gpihbp1	50	2
B3	GO:0034368	protein-lipid complex remodeling	3/48	20/23174	9.27468e-06	0.00233202	Pltp/Scarb1/Gpihbp1	50	2
B3	GO:0034369	plasma lipoprotein particle remodeling	3/48	20/23174	9.27468e-06	0.00233202	Pltp/Scarb1/Gpihbp1	50	2
B1	GO:0045446	endothelial cell differentiation	8/98	106/23174	1.64119e-08	1.45182e-05	Sox17/Hey1/Stc1/Cldn5/Apold1/Notch4/Jag1/Ppp1r16b	100	2
B1	GO:0001667	ameboidal-type cell migration	13/98	406/23174	1.69105e-08	1.45182e-05	Glul/Sox17/Ptprr/Klf4/Efnb2/Stc1/Serpinf1/Efna1/Tgfb2/Pik3r3/Emp2/Hbegf/Syne2	100	2
B1	GO:0010631	epithelial cell migration	11/98	280/23174	2.91107e-08	1.45182e-05	Glul/Ptprr/Klf4/Efnb2/Stc1/Serpinf1/Efna1/Tgfb2/Pik3r3/Emp2/Hbegf	100	2
B1	GO:0090132	epithelium migration	11/98	282/23174	3.13089e-08	1.45182e-05	Glul/Ptprr/Klf4/Efnb2/Stc1/Serpinf1/Efna1/Tgfb2/Pik3r3/Emp2/Hbegf	100	2
B1	GO:0090130	tissue migration	11/98	284/23174	3.36538e-08	1.45182e-05	Glul/Ptprr/Klf4/Efnb2/Stc1/Serpinf1/Efna1/Tgfb2/Pik3r3/Emp2/Hbegf	100	2
B2	GO:0031579	membrane raft organization	4/66	21/23174	3.46207e-07	0.000675795	S100a10/Anxa2/Gsn/Pmp22	100	2
B2	GO:0009611	response to wounding	10/66	495/23174	1.30529e-06	0.0012559	Cd9/Mmrn1/Anxa2/Gja1/Dpysl3/Gas6/Serpine1/Anxa1/Cd24a/Notch2	100	2
B2	GO:0007015	actin filament organization	9/66	400/23174	1.93017e-06	0.0012559	S100a10/Pdlim4/Gsn/Dpysl3/Rhoj/Capg/Tpm4/Gmfg/Tgfb3	100	2
B2	GO:1903035	negative regulation of response to wounding	5/66	88/23174	5.24183e-06	0.00183963	Cd9/Anxa2/Gja1/Serpine1/Cd24a	100	2
B2	GO:1904035	regulation of epithelial cell apoptotic process	5/66	89/23174	5.54169e-06	0.00183963	Nupr1/Gsn/Gas6/Serpine1/Col18a1	100	2
B3	GO:0043062	extracellular structure organization	16/92	317/23174	1.27219e-13	2.64996e-10	Col15a1/Pltp/Vwa1/Fscn1/Spint2/Scarb1/Cd34/Anxa2/Cd36/Serpinh1/Lgals3/Col4a2/Lpl/Gpihbp1/Lamb1/Rgcc	100	2
B3	GO:0050878	regulation of body fluid levels	13/92	342/23174	9.8256e-10	1.02334e-06	Aplnr/Aqp1/Apln/Vwf/Cav1/Cd34/Anxa2/Serpine1/Ccnd1/Cd36/Papss2/Wnk1/Socs2	100	2
B3	GO:0030198	extracellular matrix organization	10/92	273/23174	1.34675e-07	8.05008e-05	Col15a1/Vwa1/Fscn1/Spint2/Anxa2/Serpinh1/Lgals3/Col4a2/Lamb1/Rgcc	100	2
B3	GO:0097006	regulation of plasma lipoprotein particle levels	6/92	61/23174	1.54586e-07	8.05008e-05	Pltp/Scarb1/Anxa2/Cd36/Lpl/Gpihbp1	100	2
B3	GO:0034368	protein-lipid complex remodeling	4/92	20/23174	1.07333e-06	0.000372624	Pltp/Scarb1/Lpl/Gpihbp1	100	2
B3	GO:0034369	plasma lipoprotein particle remodeling	4/92	20/23174	1.07333e-06	0.000372624	Pltp/Scarb1/Lpl/Gpihbp1	100	2
