# Supplementary material for: Deconvolution of the hematopoietic stem cell microenvironment reveals a high degree of specialization and conservation
Source: iScience. 2022 Apr 8;25(5):104225. doi: 10.1016/j.isci.2022.104225 (PMC9046238; doi:10.1016/j.isci.2022.104225)
Supplement: Table S5. Marker genes per cluster in Mouse Mesenchymal cells (MSC markers), related to Figure 5 [file mmc6.xlsx]

## Sheet: S5
Table S5 Marker genes per cluster in Mouse Mesenchymal cells (MSC markers), related to Figure 5
p_val	avg_logFC	pct.1	pct.2	p_val_adj	cluster	gene
1.24e-175	2.3707	0.908	0.194	3.71e-172	MSC_C1	Wif1
9.64e-170	3.14427	0.904	0.257	2.89e-166	MSC_C1	Limch1
1.52e-151	4.29457	0.88	0.279	4.56e-148	MSC_C1	Col8a1
4.21e-144	3.37275	0.859	0.201	1.26e-140	MSC_C1	Kcnk2
1.25e-140	1.19861	0.883	0.288	3.74e-137	MSC_C1	Olfml3
9.35e-131	1.29438	0.927	0.345	2.8e-127	MSC_C1	Cd63
2.27e-129	1.85234	0.784	0.189	6.81e-126	MSC_C1	Mmp13
4.73e-123	2.69334	0.843	0.31	1.42e-119	MSC_C1	Olfml2b
3.85e-109	0.521277	0.838	0.341	1.16e-105	MSC_C1	Tnc
1.54e-81	0.376204	0.746	0.252	4.61e-78	MSC_C1	Spp1
3.79e-81	2.63256	0.789	0.382	1.14e-77	MSC_C1	Islr
4.6e-73	1.14317	0.725	0.296	1.38e-69	MSC_C1	Lifr
1.78e-72	0.832277	0.808	0.442	5.34e-69	MSC_C1	B2m
4.66e-69	1.0522	0.723	0.318	1.4e-65	MSC_C1	Cfh
1.56e-63	2.42734	0.725	0.322	4.67e-60	MSC_C1	Palld
3.74e-60	0.877223	0.711	0.331	1.12e-56	MSC_C1	Mmp14
4.98e-59	3.08614	0.697	0.264	1.49e-55	MSC_C1	S100b
8.53e-58	4.39674	0.723	0.374	2.56e-54	MSC_C1	Dpysl3
9.48e-58	0.602551	0.728	0.37	2.84e-54	MSC_C1	Gja1
2.34e-56	2.90082	0.714	0.283	7.02e-53	MSC_C1	H2-Q6
3.72e-53	2.46918	0.704	0.339	1.12e-49	MSC_C1	Tuba1c
5.68e-53	1.09886	0.697	0.301	1.7e-49	MSC_C1	Dlx5
6.43e-49	1.24521	0.69	0.356	1.93e-45	MSC_C1	Cldn10
6.17e-48	2.04084	0.681	0.386	1.85e-44	MSC_C1	St3gal6
6.27e-47	2.75436	0.66	0.2	1.88e-43	MSC_C1	Ncam1
2.1e-39	1.59106	0.681	0.389	6.3e-36	MSC_C1	Kctd12
9.51e-38	0.858296	0.692	0.41	2.85e-34	MSC_C1	Cp
2.92e-37	0.523099	0.735	0.443	8.75e-34	MSC_C1	H2-K1
4e-37	2.24671	0.54	0.118	1.2e-33	MSC_C1	Ppfibp2
4.08e-37	0.827544	0.69	0.405	1.22e-33	MSC_C1	H2-Q7
3.63e-36	0.764693	0.69	0.431	1.09e-32	MSC_C1	Fbln5
7.65e-36	0.274924	0.707	0.443	2.29e-32	MSC_C1	H2-D1
2.98e-34	1.3873	0.61	0.358	8.95e-31	MSC_C1	Id4
4.29e-34	1.40418	0.678	0.41	1.29e-30	MSC_C1	Marcks
6.86e-33	0.570247	0.685	0.411	2.06e-29	MSC_C1	Ctsl
2.84e-32	0.756288	0.62	0.389	8.51e-29	MSC_C1	Serpine2
1.7e-31	1.78245	0.648	0.324	5.11e-28	MSC_C1	Hvcn1
5.51e-29	0.919569	0.634	0.387	1.65e-25	MSC_C1	Sdc2
5.91e-29	1.66393	0.627	0.394	1.77e-25	MSC_C1	Cnn2
2.22e-28	1.14267	0.601	0.238	6.65e-25	MSC_C1	Tpm2
2.44e-28	1.74672	0.521	0.142	7.31e-25	MSC_C1	Hey1
3.85e-28	1.30702	0.636	0.345	1.16e-24	MSC_C1	Tnfrsf19
5.73e-26	1.10929	0.62	0.361	1.72e-22	MSC_C1	Ackr4
1.9e-24	1.74642	0.521	0.204	5.71e-21	MSC_C1	Adamts5
1.24e-23	0.465953	0.559	0.239	3.71e-20	MSC_C1	Gpc1
7.15e-23	0.723985	0.599	0.33	2.15e-19	MSC_C1	Ctsk
2.64e-22	1.56188	0.54	0.24	7.92e-19	MSC_C1	S1pr1
8.38e-22	0.7252	0.57	0.383	2.51e-18	MSC_C1	Maf
4.92e-21	0.84154	0.535	0.225	1.47e-17	MSC_C1	Dapk2
1.7e-20	2.46629	0.54	0.349	5.11e-17	MSC_C1	Myl9
3.75e-20	0.472392	0.526	0.205	1.12e-16	MSC_C1	Sp7
2.96e-19	1.61969	0.54	0.279	8.87e-16	MSC_C1	Eva1a
5.89e-19	0.487673	0.568	0.338	1.77e-15	MSC_C1	Plxna2
1.3e-18	3.90679	0.411	0.07	3.91e-15	MSC_C1	Car8
5.2e-16	0.390418	0.58	0.414	1.56e-12	MSC_C1	Mxd4
8.99e-16	3.97643	0.5	0.255	2.7e-12	MSC_C1	Cpxm1
9.03e-16	0.273568	0.573	0.38	2.71e-12	MSC_C1	Rspo3
2.87e-15	1.83004	0.467	0.181	8.6e-12	MSC_C1	Sdc3
1.07e-14	1.68873	0.589	0.414	3.21e-11	MSC_C1	Psmb8
1.82e-14	1.55554	0.441	0.116	5.45e-11	MSC_C1	Nav2
1.68e-13	0.713631	0.554	0.35	5.04e-10	MSC_C1	Zfhx4
3.86e-13	1.63929	0.27	0.342	1.16e-09	MSC_C1	Pdlim4
4.08e-13	0.252693	0.54	0.396	1.22e-09	MSC_C1	Hspa5
2.17e-12	1.85802	0.42	0.154	6.52e-09	MSC_C1	Ctsc
3.54e-12	0.321376	0.587	0.413	1.06e-08	MSC_C1	Malat1
3.79e-12	2.13431	0.406	0.118	1.14e-08	MSC_C1	Ndnf
3.95e-12	0.757876	0.556	0.401	1.19e-08	MSC_C1	Ggt5
4.55e-12	0.480781	0.54	0.386	1.36e-08	MSC_C1	Pdlim2
6.69e-12	0.262572	0.592	0.445	2.01e-08	MSC_C1	Cdh11
7.49e-12	0.829987	0.556	0.34	2.25e-08	MSC_C1	Rbms3
7.69e-12	1.67004	0.43	0.204	2.31e-08	MSC_C1	Tmem47
1.18e-11	2.59134	0.549	0.41	3.53e-08	MSC_C1	Igf1
3.03e-11	0.911651	0.484	0.336	9.09e-08	MSC_C1	Actb
7.06e-11	2.90157	0.502	0.27	2.12e-07	MSC_C1	Sfrp1
1.61e-10	0.738234	0.401	0.117	4.84e-07	MSC_C1	Omd
3.94e-10	1.40589	0.444	0.128	1.18e-06	MSC_C1	Ccdc3
1.11e-09	3.2343	0.479	0.291	3.32e-06	MSC_C1	Rai14
1.3e-09	1.10791	0.514	0.314	3.89e-06	MSC_C1	Bin1
3.93e-09	0.295111	0.462	0.289	1.18e-05	MSC_C1	Stk17b
4.94e-09	0.394736	0.523	0.383	1.48e-05	MSC_C1	Runx2
9.59e-09	1.15197	0.387	0.083	2.88e-05	MSC_C1	Slc20a2
1.06e-08	0.549655	0.406	0.212	3.19e-05	MSC_C1	Tanc1
1.2e-08	0.994381	0.439	0.251	3.59e-05	MSC_C1	Fmo1
1.64e-08	2.42621	0.453	0.275	4.91e-05	MSC_C1	Tmem86a
1.71e-08	2.20336	0.397	0.173	5.12e-05	MSC_C1	Unc5b
1.71e-07	1.94167	0.462	0.291	0.000512309	MSC_C1	Ctsh
3.91e-07	0.7079	0.418	0.203	0.00117164	MSC_C1	Mpp6
4.06e-07	0.881997	0.303	0.142	0.00121693	MSC_C1	Elmo1
5.23e-07	0.314001	0.516	0.406	0.00156863	MSC_C1	Igsf3
7.28e-07	1.96685	0.183	0.256	0.00218276	MSC_C1	Sned1
7.33e-07	2.12062	0.376	0.103	0.00219855	MSC_C1	Mipep
2.97e-06	1.59829	0.239	0.266	0.00890312	MSC_C1	Klhl24
3.87e-06	0.269799	0.516	0.357	0.0116015	MSC_C1	Shox2
6.19e-06	0.540826	0.505	0.384	0.0185756	MSC_C1	Lmo7
6.76e-06	0.493918	0.477	0.358	0.02029	MSC_C1	Enah
1.72e-05	0.778505	0.441	0.317	0.0515181	MSC_C1	Rftn1
2.11e-05	0.971467	0.326	0.161	0.0632957	MSC_C1	Vdr
2.44e-05	1.3681	0.415	0.192	0.0733495	MSC_C1	Map1b
2.86e-05	1.03937	0.366	0.169	0.0857806	MSC_C1	Mmp11
4.28e-05	0.28687	0.279	0.085	0.128312	MSC_C1	Nlk
6.62e-05	1.23019	0.359	0.132	0.198706	MSC_C1	Tspan7
6.83e-05	0.644776	0.291	0.186	0.204814	MSC_C1	Atp6v1b2
0.000137864	0.904961	0.399	0.224	0.413593	MSC_C1	Gadd45a
0.000297682	1.5677	0.42	0.247	0.893045	MSC_C1	Rnd3
0.000396398	1.09082	0.359	0.14	1	MSC_C1	Plekhm3
0.000524909	0.578717	0.462	0.338	1	MSC_C1	Rasgrp2
0.000546149	0.772664	0.331	0.144	1	MSC_C1	Tmem2
0.00109552	2.85272	0.34	0.101	1	MSC_C1	Spata13
0.00127607	0.300521	0.399	0.256	1	MSC_C1	Timp3
0.00152045	0.57997	0.357	0.437	1	MSC_C1	Abi3bp
0.00211492	0.442774	0.282	0.269	1	MSC_C1	Ism1
0.00323981	0.980775	0.296	0.319	1	MSC_C1	Txnip
0.00343899	0.769757	0.493	0.438	1	MSC_C1	Slc29a1
0.0041655	4.47105	0.293	0.088	1	MSC_C1	Olfml1
0.00425097	1.21938	0.251	0.15	1	MSC_C1	A2m
0.00508459	0.463689	0.289	0.196	1	MSC_C1	Adarb1
0.00568255	1.10141	0.498	0.415	1	MSC_C1	Lmo4
0.00940756	0.876742	0.27	0.235	1	MSC_C1	Spon1
1.21e-84	1.76588	0.595	0.35	3.63e-81	MSC_C2_1	Igfbp5
2.06e-77	1.26327	0.253	0.126	6.18e-74	MSC_C2_1	Abat
3.56e-66	1.51208	0.257	0.158	1.07e-62	MSC_C2_1	Epb41l4b
1.08e-65	2.74466	0.267	0.146	3.25e-62	MSC_C2_1	Slc12a2
3.53e-62	1.36581	0.36	0.225	1.06e-58	MSC_C2_1	Cnnm1
5.35e-61	1.40313	0.609	0.375	1.6e-57	MSC_C2_1	Lepr
3.57e-60	1.17466	0.318	0.196	1.07e-56	MSC_C2_1	Thsd4
6.27e-58	1.38396	0.337	0.217	1.88e-54	MSC_C2_1	Thsd7a
5.15e-54	0.745063	0.594	0.397	1.54e-50	MSC_C2_1	Kitl
2.26e-53	1.09423	0.393	0.282	6.78e-50	MSC_C2_1	Notch3
4.14e-53	0.805108	0.27	0.202	1.24e-49	MSC_C2_1	Negr1
5.71e-51	2.53698	0.333	0.238	1.71e-47	MSC_C2_1	Dlg5
6.27e-50	1.83281	0.295	0.216	1.88e-46	MSC_C2_1	Crim1
1e-49	0.814012	0.397	0.289	3.01e-46	MSC_C2_1	Svep1
5.1e-48	2.58602	0.319	0.245	1.53e-44	MSC_C2_1	Etnk1
7.86e-48	1.0831	0.281	0.219	2.36e-44	MSC_C2_1	Adcy2
2.48e-47	0.958642	0.315	0.236	7.44e-44	MSC_C2_1	Sned1
2.84e-46	0.673374	0.275	0.202	8.51e-43	MSC_C2_1	Pan3
3.44e-46	0.627387	0.258	0.21	1.03e-42	MSC_C2_1	Slc16a2
3.17e-45	0.519204	0.319	0.228	9.52e-42	MSC_C2_1	Plekhh2
5.4e-45	0.502	0.293	0.224	1.62e-41	MSC_C2_1	Kcnip3
5.89e-45	1.11356	0.275	0.176	1.77e-41	MSC_C2_1	Ccbe1
1.07e-44	1.60551	0.262	0.192	3.2e-41	MSC_C2_1	Podn
2e-44	0.571635	0.27	0.207	6e-41	MSC_C2_1	Ddr1
2.57e-44	1.77095	0.289	0.235	7.7e-41	MSC_C2_1	Cx3cl1
7.01e-44	1.22546	0.265	0.207	2.1e-40	MSC_C2_1	Igf1r
8.41e-44	1.37562	0.257	0.194	2.52e-40	MSC_C2_1	Per3
1.3e-43	0.748909	0.34	0.253	3.9e-40	MSC_C2_1	Tns1
2.17e-43	1.35572	0.422	0.309	6.5e-40	MSC_C2_1	Slc5a3
3.16e-43	1.36967	0.267	0.23	9.49e-40	MSC_C2_1	Scara5
3.17e-43	0.55949	0.586	0.383	9.52e-40	MSC_C2_1	Epas1
3.47e-43	0.500213	0.288	0.212	1.04e-39	MSC_C2_1	Atxn1
4.59e-42	1.96099	0.293	0.21	1.38e-38	MSC_C2_1	Ece1
4.92e-41	1.15	0.576	0.397	1.48e-37	MSC_C2_1	Ebf3
7.35e-41	0.668281	0.346	0.257	2.21e-37	MSC_C2_1	Plxnd1
2.76e-40	0.914229	0.313	0.231	8.28e-37	MSC_C2_1	Chst15
4.3e-40	1.42439	0.276	0.25	1.29e-36	MSC_C2_1	Deptor
5.61e-40	1.17931	0.306	0.247	1.68e-36	MSC_C2_1	Phactr1
1.36e-39	2.01955	0.393	0.304	4.09e-36	MSC_C2_1	Nid1
4.25e-39	0.584381	0.595	0.41	1.28e-35	MSC_C2_1	Ebf1
7.26e-39	0.866037	0.31	0.236	2.18e-35	MSC_C2_1	Fzd5
1.44e-38	0.777097	0.37	0.289	4.33e-35	MSC_C2_1	Notch2
6.52e-38	1.05908	0.548	0.393	1.96e-34	MSC_C2_1	Tgfbr3
7.87e-38	2.09091	0.441	0.338	2.36e-34	MSC_C2_1	Nfia
1.28e-37	0.281341	0.294	0.226	3.85e-34	MSC_C2_1	Nuak1
1.45e-37	1.09371	0.398	0.318	4.35e-34	MSC_C2_1	Adgrf5
2.76e-37	1.05154	0.532	0.375	8.28e-34	MSC_C2_1	Slc6a6
5.28e-37	0.795959	0.387	0.33	1.58e-33	MSC_C2_1	Atp13a3
8.42e-37	2.20451	0.287	0.246	2.53e-33	MSC_C2_1	Mmd
4.82e-36	0.908193	0.372	0.28	1.45e-32	MSC_C2_1	Fmo2
5.09e-36	0.385738	0.474	0.366	1.53e-32	MSC_C2_1	C4b
1.05e-35	1.91186	0.264	0.226	3.16e-32	MSC_C2_1	Ccdc71l
3.78e-35	0.465894	0.261	0.217	1.13e-31	MSC_C2_1	Fam13a
6.44e-35	0.64823	0.541	0.389	1.93e-31	MSC_C2_1	Fbn1
1.39e-34	1.82401	0.272	0.221	4.18e-31	MSC_C2_1	Gm9780
1.41e-34	0.436627	0.582	0.394	4.23e-31	MSC_C2_1	Pdgfrb
1.59e-34	0.616958	0.626	0.461	4.76e-31	MSC_C2_1	Gas6
2.07e-34	0.707326	0.257	0.221	6.21e-31	MSC_C2_1	Myo18a
1.52e-33	1.21662	0.422	0.344	4.55e-30	MSC_C2_1	Rbms3
3.04e-33	2.96335	0.346	0.278	9.11e-30	MSC_C2_1	Man1a
5.72e-33	0.809443	0.261	0.218	1.72e-29	MSC_C2_1	Dync1h1
2.51e-32	1.14797	0.308	0.243	7.54e-29	MSC_C2_1	Hnrnpll
2.7e-32	0.551775	0.342	0.303	8.11e-29	MSC_C2_1	Peak1
2.94e-32	0.34385	0.576	0.404	8.82e-29	MSC_C2_1	Nrp1
1.19e-31	1.06409	0.505	0.385	3.57e-28	MSC_C2_1	Mme
4.7e-31	0.519324	0.298	0.23	1.41e-27	MSC_C2_1	Sema5a
3.11e-30	0.87201	0.261	0.221	9.32e-27	MSC_C2_1	Fam120a
3.56e-29	0.446095	0.327	0.302	1.07e-25	MSC_C2_1	G0s2
6.41e-29	0.876911	0.295	0.256	1.92e-25	MSC_C2_1	Fzd1
2.12e-28	1.06572	0.27	0.261	6.37e-25	MSC_C2_1	Rbpj
2.16e-28	0.663994	0.276	0.278	6.47e-25	MSC_C2_1	Dact1
2.88e-28	0.256308	0.266	0.224	8.65e-25	MSC_C2_1	Abcg2
3.44e-28	0.820434	0.569	0.401	1.03e-24	MSC_C2_1	Foxc1
4.72e-28	1.94539	0.258	0.218	1.42e-24	MSC_C2_1	Gnaq
5.41e-28	1.61275	0.459	0.372	1.62e-24	MSC_C2_1	Fndc3b
5.44e-28	1.94233	0.449	0.355	1.63e-24	MSC_C2_1	Snai2
3.84e-27	2.0157	0.333	0.298	1.15e-23	MSC_C2_1	Synpo
1.54e-25	1.80465	0.488	0.387	4.62e-22	MSC_C2_1	Dlc1
2.11e-25	0.500902	0.541	0.412	6.33e-22	MSC_C2_1	Rbms1
6.25e-25	0.471185	0.573	0.414	1.87e-21	MSC_C2_1	Tns3
9.83e-25	1.25007	0.288	0.236	2.95e-21	MSC_C2_1	Dst
1.64e-24	0.44329	0.386	0.339	4.92e-21	MSC_C2_1	Mpdz
2.25e-24	0.984024	0.424	0.378	6.75e-21	MSC_C2_1	Gpc6
1.06e-23	0.499129	0.324	0.289	3.18e-20	MSC_C2_1	Kdm6b
1.07e-23	0.796015	0.31	0.293	3.22e-20	MSC_C2_1	Bmp5
4.12e-23	0.650923	0.375	0.341	1.24e-19	MSC_C2_1	Ar
6.33e-23	0.835696	0.557	0.437	1.9e-19	MSC_C2_1	Fstl1
5.06e-21	0.439747	0.379	0.348	1.52e-17	MSC_C2_1	Ltbp1
4.91e-20	0.723769	0.47	0.405	1.47e-16	MSC_C2_1	Lrp1
6.01e-20	0.297481	0.319	0.315	1.8e-16	MSC_C2_1	Tmod3
2.41e-19	0.627923	0.385	0.333	7.22e-16	MSC_C2_1	Wnt4
3.14e-19	0.355583	0.337	0.31	9.42e-16	MSC_C2_1	Gnai1
8.02e-19	1.756	0.292	0.278	2.41e-15	MSC_C2_1	Ttc14
1.63e-18	0.714066	0.439	0.328	4.9e-15	MSC_C2_1	Actb
1.89e-18	0.51848	0.439	0.388	5.67e-15	MSC_C2_1	Fgf7
2.47e-18	0.708613	0.47	0.364	7.4e-15	MSC_C2_1	Lox
2.76e-18	0.976629	0.447	0.387	8.29e-15	MSC_C2_1	Maf
4.14e-18	0.758407	0.49	0.404	1.24e-14	MSC_C2_1	Serinc3
4.53e-18	1.30099	0.314	0.306	1.36e-14	MSC_C2_1	Tsc22d2
1.53e-17	0.510232	0.583	0.468	4.59e-14	MSC_C2_1	Igfbp4
3.49e-17	0.286437	0.468	0.391	1.05e-13	MSC_C2_1	Hnrnph1
7.94e-17	0.746417	0.359	0.359	2.38e-13	MSC_C2_1	Cdkn1c
1.43e-16	0.342027	0.332	0.314	4.3e-13	MSC_C2_1	Hmgb2
1.95e-16	2.53496	0.318	0.314	5.86e-13	MSC_C2_1	Alkbh5
3.64e-16	1.35495	0.246	0.263	1.09e-12	MSC_C2_1	Rnd3
6.34e-16	0.791992	0.511	0.401	1.9e-12	MSC_C2_1	Zeb2
9.26e-16	1.84034	0.503	0.398	2.78e-12	MSC_C2_1	Ahnak
1.04e-15	1.15119	0.197	0.254	3.12e-12	MSC_C2_1	Klf10
1.14e-15	0.897297	0.225	0.251	3.42e-12	MSC_C2_1	Raf1
4.73e-14	0.3144	0.533	0.409	1.42e-10	MSC_C2_1	Marcks
8.27e-14	2.1122	0.373	0.368	2.48e-10	MSC_C2_1	Mat2a
8.4e-14	0.724488	0.416	0.382	2.52e-10	MSC_C2_1	Pnisr
3.26e-13	0.511223	0.545	0.438	9.78e-10	MSC_C2_1	Cdh11
4e-13	0.708775	0.511	0.413	1.2e-09	MSC_C2_1	Cdh2
4.88e-13	1.20034	0.352	0.343	1.47e-09	MSC_C2_1	Nfkbiz
8.89e-13	0.91962	0.397	0.364	2.67e-09	MSC_C2_1	Sptbn1
8.89e-13	0.821676	0.474	0.402	2.67e-09	MSC_C2_1	Fgfr2
9.46e-13	0.544917	0.425	0.381	2.84e-09	MSC_C2_1	Nfib
1e-12	0.799988	0.257	0.303	3.01e-09	MSC_C2_1	Pgf
1.57e-12	0.997844	0.357	0.348	4.7e-09	MSC_C2_1	Macf1
3.06e-12	0.627073	0.224	0.253	9.17e-09	MSC_C2_1	Mettl7a1
4.7e-12	1.2991	0.418	0.386	1.41e-08	MSC_C2_1	Foxp1
7.79e-12	0.299479	0.413	0.396	2.34e-08	MSC_C2_1	Prrx1
4.95e-11	2.72031	0.275	0.31	1.48e-07	MSC_C2_1	2810474O19Rik
8.03e-11	1.21051	0.451	0.365	2.41e-07	MSC_C2_1	Tnc
1.01e-10	1.26819	0.378	0.376	3.02e-07	MSC_C2_1	Gm26917
1.33e-10	0.459607	0.285	0.319	3.99e-07	MSC_C2_1	Creg1
2.24e-10	0.682326	0.295	0.348	6.71e-07	MSC_C2_1	Hoxa10
3.76e-10	1.15594	0.401	0.392	1.13e-06	MSC_C2_1	Lmo7
4.18e-10	0.30127	0.479	0.408	1.25e-06	MSC_C2_1	Gnb1
4.48e-10	1.61396	0.501	0.409	1.34e-06	MSC_C2_1	Mdk
8.15e-09	0.742107	0.227	0.286	2.45e-05	MSC_C2_1	Tap2
2.39e-08	0.817329	0.426	0.399	7.17e-05	MSC_C2_1	Gsr
3.9e-08	2.5458	0.421	0.399	0.000117092	MSC_C2_1	Ogt
4.23e-08	0.310283	0.431	0.414	0.000127034	MSC_C2_1	H2-T22
6.97e-08	1.44138	0.293	0.329	0.000209068	MSC_C2_1	Fubp1
3.25e-07	0.275387	0.418	0.376	0.000976356	MSC_C2_1	Sat1
3.68e-07	0.417259	0.328	0.367	0.00110265	MSC_C2_1	Chd4
4.2e-07	0.282938	0.48	0.42	0.00126015	MSC_C2_1	Csf1
7.77e-07	1.15763	0.287	0.32	0.00233207	MSC_C2_1	Klf3
6.27e-05	0.334363	0.365	0.377	0.187952	MSC_C2_1	Gm42418
0.000118696	2.3122	0.485	0.437	0.356088	MSC_C2_1	Tmsb4x
0.000140682	0.294844	0.47	0.418	0.422046	MSC_C2_1	Mxd4
0.00156113	1.68073	0.253	0.337	1	MSC_C2_1	Smad7
4.96e-298	2.69174	0.841	0.34	1.49e-294	MSC_C2_3	Serping1
2.59e-272	3.1253	0.881	0.473	7.77e-269	MSC_C2_3	Cxcl12
6.32e-269	1.15553	0.828	0.344	1.9e-265	MSC_C2_3	Tmem176b
1.31e-217	1.24001	0.758	0.346	3.93e-214	MSC_C2_3	Tmem176a
9.51e-211	1.71929	0.741	0.317	2.85e-207	MSC_C2_3	Adipoq
6.27e-200	1.23153	0.775	0.359	1.88e-196	MSC_C2_3	Apoe
1.36e-194	1.31244	0.778	0.385	4.07e-191	MSC_C2_3	Igfbp7
1.2e-190	1.17138	0.764	0.362	3.59e-187	MSC_C2_3	H2-D1
1.52e-185	2.85968	0.709	0.322	4.55e-182	MSC_C2_3	Rarres2
2.35e-157	0.723735	0.702	0.362	7.04e-154	MSC_C2_3	Gpx3
3.68e-155	1.4192	0.7	0.368	1.1e-151	MSC_C2_3	Dpep1
1.42e-154	2.88871	0.689	0.33	4.27e-151	MSC_C2_3	Agt
7.28e-154	0.916949	0.686	0.3	2.18e-150	MSC_C2_3	Ibsp
2.01e-151	1.11961	0.705	0.366	6.03e-148	MSC_C2_3	Gdpd2
3.4e-137	1.59427	0.669	0.335	1.02e-133	MSC_C2_3	Prdx4
1.42e-123	1.54741	0.623	0.311	4.27e-120	MSC_C2_3	Lbp
1.68e-122	1.21386	0.672	0.374	5.04e-119	MSC_C2_3	Hp
7.64e-121	0.985247	0.614	0.328	2.29e-117	MSC_C2_3	Sfrp4
1.31e-118	1.55272	0.661	0.359	3.93e-115	MSC_C2_3	Il34
1.87e-116	0.94748	0.655	0.351	5.61e-113	MSC_C2_3	Mgst1
2.27e-114	0.908769	0.694	0.389	6.81e-111	MSC_C2_3	H2-K1
8.08e-101	1.21327	0.657	0.381	2.42e-97	MSC_C2_3	Fbln5
2.54e-92	2.42034	0.588	0.26	7.61e-89	MSC_C2_3	C2
2.13e-89	1.5764	0.605	0.298	6.39e-86	MSC_C2_3	C1ra
8.64e-87	0.917352	0.626	0.375	2.59e-83	MSC_C2_3	Gpm6b
3.67e-84	0.532276	0.6	0.313	1.1e-80	MSC_C2_3	H2-Q10
6.14e-84	0.484595	0.658	0.408	1.84e-80	MSC_C2_3	B2m
6.72e-81	0.545179	0.668	0.43	2.02e-77	MSC_C2_3	Gas6
6.4e-78	0.32855	0.587	0.36	1.92e-74	MSC_C2_3	Lpl
4.87e-73	1.36512	0.496	0.246	1.46e-69	MSC_C2_3	Mgp
3.73e-71	0.782893	0.56	0.333	1.12e-67	MSC_C2_3	Wisp2
6.57e-68	0.693477	0.613	0.407	1.97e-64	MSC_C2_3	1500009L16Rik
3.16e-66	0.284144	0.588	0.373	9.48e-63	MSC_C2_3	Vcam1
1.6e-65	0.276189	0.619	0.397	4.81e-62	MSC_C2_3	S100a11
4.43e-63	1.24254	0.583	0.389	1.33e-59	MSC_C2_3	Cxcl14
4.95e-63	0.484416	0.488	0.246	1.49e-59	MSC_C2_3	Serpina3c
1.5e-61	1.435	0.562	0.349	4.49e-58	MSC_C2_3	Kng2
1.27e-58	1.75692	0.493	0.232	3.82e-55	MSC_C2_3	Apod
2.14e-56	0.81131	0.601	0.379	6.41e-53	MSC_C2_3	Rpn2
6.06e-54	0.800449	0.559	0.334	1.82e-50	MSC_C2_3	Ms4a4d
5.64e-50	0.398244	0.531	0.301	1.69e-46	MSC_C2_3	Cdkn1c
6.29e-49	0.67853	0.561	0.357	1.89e-45	MSC_C2_3	Pcolce
8.59e-48	1.47829	0.456	0.242	2.58e-44	MSC_C2_3	Fmo2
2.31e-47	0.923877	0.561	0.385	6.94e-44	MSC_C2_3	Ogn
4.11e-47	0.828111	0.56	0.347	1.23e-43	MSC_C2_3	Lgals3bp
1.1e-46	0.382998	0.617	0.421	3.29e-43	MSC_C2_3	Bgn
3.57e-46	0.494192	0.571	0.365	1.07e-42	MSC_C2_3	Pon2
6.45e-43	0.298315	0.552	0.388	1.93e-39	MSC_C2_3	Sdc1
1.37e-42	3.62897	0.573	0.382	4.11e-39	MSC_C2_3	Npc2
2.15e-42	1.46793	0.482	0.269	6.46e-39	MSC_C2_3	C1s1
3.31e-42	0.636226	0.546	0.358	9.92e-39	MSC_C2_3	Scp2
9.37e-40	2.15084	0.464	0.262	2.81e-36	MSC_C2_3	Igfbp3
1.23e-36	0.29956	0.585	0.414	3.68e-33	MSC_C2_3	Bsg
3.44e-36	0.573811	0.549	0.358	1.03e-32	MSC_C2_3	Emp2
4.31e-33	1.13942	0.437	0.246	1.29e-29	MSC_C2_3	Cygb
6.55e-33	1.09346	0.406	0.202	1.96e-29	MSC_C2_3	Fbln1
1.33e-31	0.330467	0.506	0.307	3.99e-28	MSC_C2_3	Emc2
2.05e-31	0.759245	0.381	0.214	6.14e-28	MSC_C2_3	Sult1a1
2.52e-29	0.603105	0.546	0.404	7.55e-26	MSC_C2_3	Plxdc2
2.59e-29	0.668749	0.381	0.193	7.76e-26	MSC_C2_3	Amy1
1.05e-28	0.59392	0.498	0.323	3.14e-25	MSC_C2_3	Psme1
7.33e-27	1.54599	0.422	0.26	2.2e-23	MSC_C2_3	Gm12216
7.74e-27	2.01269	0.309	0.115	2.32e-23	MSC_C2_3	Pla1a
8.26e-26	0.381751	0.351	0.197	2.48e-22	MSC_C2_3	Kcnip3
1.3e-25	0.818563	0.492	0.346	3.9e-22	MSC_C2_3	Cldn10
1.56e-25	1.58467	0.307	0.159	4.67e-22	MSC_C2_3	Timp4
2.23e-25	1.56628	0.39	0.215	6.68e-22	MSC_C2_3	Gstt1
3.44e-24	0.602159	0.5	0.347	1.03e-20	MSC_C2_3	Trf
3.49e-24	2.56688	0.308	0.448	1.05e-20	MSC_C2_3	Rps2
2.29e-23	1.61715	0.487	0.346	6.86e-20	MSC_C2_3	Ackr4
2.71e-23	1.29583	0.284	0.133	8.12e-20	MSC_C2_3	Aldh3a1
5.03e-23	0.851309	0.364	0.233	1.51e-19	MSC_C2_3	Fmo1
1.06e-22	0.318945	0.532	0.388	3.19e-19	MSC_C2_3	Fkbp9
6.83e-22	0.758895	0.516	0.359	2.05e-18	MSC_C2_3	Pdlim2
1.28e-21	0.602374	0.266	0.387	3.84e-18	MSC_C2_3	Gadd45b
1.54e-21	1.62812	0.447	0.381	4.62e-18	MSC_C2_3	Fst
5.77e-21	0.440696	0.541	0.389	1.73e-17	MSC_C2_3	Tapbp
6.29e-21	0.795116	0.453	0.287	1.89e-17	MSC_C2_3	Rnase4
1.23e-19	1.44981	0.381	0.242	3.68e-16	MSC_C2_3	Pltp
2.98e-18	0.377503	0.501	0.387	8.94e-15	MSC_C2_3	4-Sep
1.31e-17	1.22562	0.366	0.226	3.93e-14	MSC_C2_3	Tmem140
2.63e-17	0.492747	0.404	0.286	7.9e-14	MSC_C2_3	Rbpms
4.3e-17	0.357789	0.412	0.271	1.29e-13	MSC_C2_3	G0s2
4.68e-17	0.289103	0.488	0.396	1.41e-13	MSC_C2_3	Slc1a5
4.69e-17	0.505138	0.497	0.366	1.41e-13	MSC_C2_3	Mmp23
5.45e-17	2.42661	0.376	0.267	1.64e-13	MSC_C2_3	Il7
6.44e-17	1.12967	0.311	0.182	1.93e-13	MSC_C2_3	Negr1
9.11e-17	2.24635	0.311	0.155	2.73e-13	MSC_C2_3	Ifitm1
2.6e-16	1.13518	0.426	0.304	7.8e-13	MSC_C2_3	Dhrs3
1.41e-14	0.92903	0.275	0.132	4.22e-11	MSC_C2_3	Aldh1a2
1.73e-13	0.656657	0.271	0.131	5.18e-10	MSC_C2_3	Angptl1
5e-13	1.4541	0.257	0.103	1.5e-09	MSC_C2_3	Hmgcs2
8.57e-13	1.24076	0.311	0.205	2.57e-09	MSC_C2_3	Abcg2
6.4e-12	0.44563	0.458	0.385	1.92e-08	MSC_C2_3	Fhl2
1.22e-11	0.418247	0.494	0.409	3.65e-08	MSC_C2_3	Csf1
3.61e-11	0.708534	0.266	0.148	1.08e-07	MSC_C2_3	Fzd9
1.21e-10	0.372405	0.49	0.383	3.62e-07	MSC_C2_3	Fermt2
1.33e-10	1.39368	0.336	0.422	3.99e-07	MSC_C2_3	Rplp0
3.86e-10	1.39319	0.344	0.244	1.16e-06	MSC_C2_3	Tns1
1.12e-08	0.559994	0.303	0.226	3.36e-05	MSC_C2_3	Chst15
1.34e-08	0.721307	0.364	0.264	4.03e-05	MSC_C2_3	Tmem86a
2.94e-08	1.04922	0.319	0.219	8.83e-05	MSC_C2_3	Ccl19
3.55e-08	1.07762	0.42	0.306	0.000106448	MSC_C2_3	Serpinb6a
4.37e-08	1.78181	0.342	0.389	0.00013103	MSC_C2_3	Slc3a2
6.19e-08	0.561265	0.319	0.21	0.000185704	MSC_C2_3	Vit
1.46e-07	0.339959	0.299	0.191	0.000438295	MSC_C2_3	Slc16a2
1.88e-07	2.26371	0.358	0.269	0.00056543	MSC_C2_3	Itih5
3.21e-07	0.552436	0.365	0.269	0.000962798	MSC_C2_3	Angpt1
9.93e-07	3.49139	0.265	0.137	0.00297944	MSC_C2_3	Gsta4
9.94e-07	0.409993	0.306	0.21	0.00298144	MSC_C2_3	Smim1
2.46e-06	1.86525	0.232	0.281	0.00737145	MSC_C2_3	Nufip2
2.54e-06	0.395712	0.271	0.203	0.00762978	MSC_C2_3	Susd2
3.25e-06	0.278406	0.336	0.229	0.00976089	MSC_C2_3	Il3ra
5.15e-06	2.02015	0.292	0.212	0.0154562	MSC_C2_3	Dbp
5.29e-06	0.822356	0.317	0.255	0.0158655	MSC_C2_3	Shroom3
7.95e-06	0.463911	0.265	0.203	0.0238561	MSC_C2_3	Ddr1
5.21e-05	0.743929	0.36	0.38	0.156246	MSC_C2_3	Arglu1
0.000220783	1.07823	0.278	0.212	0.662349	MSC_C2_3	Rtp4
0.00024516	0.439969	0.301	0.361	0.735481	MSC_C2_3	Pim3
0.000566082	0.538637	0.303	0.227	1	MSC_C2_3	Egfr
0.0019399	0.760371	0.269	0.21	1	MSC_C2_3	Fam13a
0.0024542	0.929939	0.272	0.227	1	MSC_C2_3	Thsd7a
0.00333842	0.609622	0.306	0.228	1	MSC_C2_3	Mettl7a1
0.00431809	0.677325	0.314	0.243	1	MSC_C2_3	Lysmd2
0.00442647	0.787438	0.393	0.415	1	MSC_C2_3	Cebpa
0.00754502	0.4468	0.393	0.32	1	MSC_C2_3	Hoxa10
0.00827402	0.822826	0.267	0.204	1	MSC_C2_3	C3
0.00974385	0.906888	0.263	0.205	1	MSC_C2_3	Adh5
2.5e-69	2.38507	0.956	0.238	7.49e-66	MSC_C3	Iigp1
2.42e-63	2.96043	0.881	0.111	7.27e-60	MSC_C3	Cxcl9
3.4e-58	3.67314	0.874	0.142	1.02e-54	MSC_C3	Gbp2
4.21e-53	3.33832	0.852	0.242	1.26e-49	MSC_C3	Isg15
6.3e-53	3.15231	0.822	0.114	1.89e-49	MSC_C3	Ifit1
4.09e-50	4.21507	0.763	0.081	1.23e-46	MSC_C3	Ifit3
5.06e-49	3.30496	0.948	0.456	1.52e-45	MSC_C3	Ifitm3
9.64e-48	3.68817	0.926	0.307	2.89e-44	MSC_C3	Gm4951
2.1e-47	3.52465	0.896	0.353	6.29e-44	MSC_C3	Ly6e
1e-45	4.74432	0.778	0.125	3e-42	MSC_C3	Zbp1
7.14e-43	3.13499	0.741	0.114	2.14e-39	MSC_C3	Igtp
2.41e-42	4.46565	0.785	0.181	7.24e-39	MSC_C3	Irf7
2.96e-41	3.13652	0.719	0.124	8.88e-38	MSC_C3	Ifi203
3.55e-39	2.9544	0.778	0.214	1.07e-35	MSC_C3	Rtp4
5.22e-39	1.05672	0.652	0.07	1.57e-35	MSC_C3	Fam227a
1.22e-38	4.09827	0.711	0.136	3.67e-35	MSC_C3	Mndal
3.48e-38	5.17857	0.859	0.388	1.04e-34	MSC_C3	Bst2
2.68e-37	1.99998	0.63	0.072	8.05e-34	MSC_C3	Stk11ip
9.92e-37	4.70803	0.741	0.146	2.98e-33	MSC_C3	Gbp7
3.09e-36	1.66737	0.615	0.073	9.27e-33	MSC_C3	Zfp930
4.56e-36	0.360312	0.659	0.119	1.37e-32	MSC_C3	Sh2d4a
4.14e-35	0.877076	0.578	0.059	1.24e-31	MSC_C3	Atp8a2
4.2e-35	3.9529	0.815	0.366	1.26e-31	MSC_C3	AW112010
2.75e-34	3.5704	0.637	0.103	8.26e-31	MSC_C3	Irgm1
5.16e-34	2.52293	0.8	0.295	1.55e-30	MSC_C3	Psmb9
8.26e-34	1.07674	0.57	0.081	2.48e-30	MSC_C3	2510017J16Rik
4.98e-33	2.14394	0.83	0.418	1.49e-29	MSC_C3	Psmb8
1.28e-32	3.19245	0.741	0.193	3.83e-29	MSC_C3	Plac8
2.67e-32	3.01076	0.63	0.087	8.02e-29	MSC_C3	Usp18
3.62e-32	2.11251	0.578	0.079	1.09e-28	MSC_C3	Adal
6.04e-32	0.827873	0.593	0.062	1.81e-28	MSC_C3	Ccdc141
6.27e-32	2.24931	0.704	0.16	1.88e-28	MSC_C3	Ifi47
3.21e-31	4.82596	0.667	0.086	9.62e-28	MSC_C3	Ifi44
4.24e-31	0.844519	0.689	0.164	1.27e-27	MSC_C3	Oasl2
5.3e-31	0.897984	0.556	0.08	1.59e-27	MSC_C3	Zfr2
1.61e-30	2.00745	0.496	0.089	4.84e-27	MSC_C3	Zbtb34
3.04e-30	0.669885	0.504	0.096	9.13e-27	MSC_C3	Gm527
3.19e-30	3.03725	0.637	0.102	9.56e-27	MSC_C3	Rsad2
2.96e-29	2.31784	0.681	0.19	8.88e-26	MSC_C3	Stat1
5.45e-29	5.71903	0.681	0.197	1.63e-25	MSC_C3	Tap1
1.12e-28	1.37635	0.556	0.106	3.35e-25	MSC_C3	Fuk
1.93e-28	3.10409	0.6	0.12	5.78e-25	MSC_C3	Nlrc5
2.6e-28	2.81129	0.593	0.141	7.8e-25	MSC_C3	Ifi204
3.51e-28	2.03332	0.57	0.113	1.05e-24	MSC_C3	Pcdhga7
7.74e-28	0.419373	0.496	0.077	2.32e-24	MSC_C3	Gm10600
1.44e-27	2.02733	0.526	0.132	4.32e-24	MSC_C3	Hmgcs2
1.46e-27	3.9329	0.63	0.13	4.37e-24	MSC_C3	Phf11d
3.08e-27	5.49165	0.741	0.338	9.25e-24	MSC_C3	Psmb10
8.21e-27	1.17202	0.585	0.091	2.46e-23	MSC_C3	Spag1
1.07e-26	1.42031	0.652	0.183	3.22e-23	MSC_C3	Ifitm1
1.07e-26	1.13502	0.444	0.06	3.22e-23	MSC_C3	Zfp689
1.23e-26	2.96767	0.585	0.06	3.68e-23	MSC_C3	Ifit3b
1.73e-26	0.826836	0.526	0.073	5.2e-23	MSC_C3	Gm9947
2.51e-26	0.97037	0.556	0.091	7.53e-23	MSC_C3	Pcdhb19
2.84e-26	0.266905	0.511	0.083	8.51e-23	MSC_C3	Nr6a1
3.28e-26	0.93742	0.541	0.071	9.83e-23	MSC_C3	Nuak2
5.62e-26	2.24956	0.489	0.076	1.68e-22	MSC_C3	Ggct
1.72e-25	1.74147	0.696	0.171	5.15e-22	MSC_C3	Parp14
2.77e-25	0.963845	0.378	0.055	8.3e-22	MSC_C3	4930550C14Rik
3.08e-25	1.64467	0.533	0.05	9.23e-22	MSC_C3	Cnr1
3.45e-25	2.65069	0.526	0.108	1.04e-21	MSC_C3	Gm26601
3.78e-25	1.05463	0.489	0.11	1.13e-21	MSC_C3	Sulf2
6.44e-25	3.3586	0.593	0.083	1.93e-21	MSC_C3	Ddx60
6.6e-25	1.52341	0.415	0.066	1.98e-21	MSC_C3	Gm26910
9.31e-25	2.09457	0.57	0.139	2.79e-21	MSC_C3	Gdap10
1.64e-24	3.40919	0.578	0.12	4.91e-21	MSC_C3	Slfn8
1.65e-24	2.68977	0.548	0.111	4.95e-21	MSC_C3	Fam126a
2.82e-24	0.769367	0.348	0.078	8.45e-21	MSC_C3	Prodh
4.19e-24	0.651629	0.4	0.071	1.26e-20	MSC_C3	Dhcr24
4.8e-24	2.17567	0.6	0.128	1.44e-20	MSC_C3	Sp100
5.31e-24	0.849371	0.548	0.105	1.59e-20	MSC_C3	Gabre
8.13e-24	1.62264	0.533	0.085	2.44e-20	MSC_C3	Gpc3
8.75e-24	2.7924	0.652	0.234	2.62e-20	MSC_C3	Ccl19
1.89e-23	1.47663	0.548	0.126	5.67e-20	MSC_C3	Rgp1
2.31e-23	0.788221	0.319	0.076	6.92e-20	MSC_C3	Usp27x
2.64e-23	0.908793	0.541	0.076	7.93e-20	MSC_C3	Rps6ka2
7.49e-23	2.1241	0.607	0.151	2.25e-19	MSC_C3	Snx10
9.58e-23	1.14363	0.585	0.163	2.87e-19	MSC_C3	Tnfaip3
1.16e-22	3.75299	0.615	0.117	3.47e-19	MSC_C3	Irgm2
4.85e-22	0.471743	0.659	0.251	1.46e-18	MSC_C3	Tmem140
7.66e-22	2.2803	0.504	0.082	2.3e-18	MSC_C3	Utp20
9.69e-22	3.07177	0.585	0.086	2.91e-18	MSC_C3	Gbp5
1.52e-21	3.01086	0.578	0.087	4.56e-18	MSC_C3	Cmpk2
2.21e-21	3.39236	0.6	0.124	6.63e-18	MSC_C3	Gbp3
2.64e-21	0.572988	0.267	0.073	7.93e-18	MSC_C3	Fbxo5
3.22e-21	1.85578	0.341	0.063	9.65e-18	MSC_C3	Zfp595
3.37e-21	0.651949	0.415	0.08	1.01e-17	MSC_C3	Gm14964
8.35e-21	0.285675	0.378	0.096	2.5e-17	MSC_C3	Gas7
1.91e-20	2.17247	0.6	0.174	5.74e-17	MSC_C3	Xaf1
2.19e-20	3.54141	0.489	0.118	6.58e-17	MSC_C3	Atg4a
2.82e-20	2.65981	0.541	0.117	8.46e-17	MSC_C3	Il18bp
4.7e-20	1.88218	0.533	0.177	1.41e-16	MSC_C3	Tor3a
7.55e-20	0.946013	0.6	0.129	2.27e-16	MSC_C3	F830016B08Rik
1.17e-19	1.10676	0.474	0.151	3.52e-16	MSC_C3	Gm15261
1.38e-19	2.83183	0.57	0.127	4.15e-16	MSC_C3	Sp110
2.79e-19	0.532793	0.489	0.134	8.37e-16	MSC_C3	Ptchd1
1.65e-18	0.504926	0.444	0.113	4.94e-15	MSC_C3	Rnasel
2.45e-18	1.3466	0.311	0.054	7.35e-15	MSC_C3	Ptgir
2.66e-18	2.46338	0.585	0.157	7.97e-15	MSC_C3	Trim12a
2.96e-18	1.14297	0.548	0.104	8.89e-15	MSC_C3	Herc6
3.25e-18	0.490214	0.37	0.094	9.74e-15	MSC_C3	Fbxl4
6.17e-18	0.720159	0.459	0.087	1.85e-14	MSC_C3	Pigw
1.13e-17	1.03492	0.733	0.409	3.38e-14	MSC_C3	H2-T22
1.85e-17	1.26281	0.289	0.121	5.56e-14	MSC_C3	Agbl5
1.95e-17	0.713461	0.444	0.066	5.85e-14	MSC_C3	AU041133
2.08e-17	0.653392	0.489	0.143	6.23e-14	MSC_C3	Trim56
2.18e-17	0.743821	0.452	0.075	6.53e-14	MSC_C3	2810454H06Rik
2.79e-17	1.60122	0.407	0.103	8.36e-14	MSC_C3	Ercc6
3.19e-17	2.24922	0.504	0.066	9.58e-14	MSC_C3	Samd5
4.58e-17	0.565194	0.541	0.131	1.37e-13	MSC_C3	Syce2
5.47e-17	0.274476	0.407	0.095	1.64e-13	MSC_C3	Plk3
1.39e-16	0.677042	0.481	0.097	4.18e-13	MSC_C3	Nat2
1.73e-16	4.82723	0.578	0.185	5.19e-13	MSC_C3	H2-T23
1.77e-16	1.56449	0.519	0.11	5.31e-13	MSC_C3	Fnbp1l
1.84e-16	1.14714	0.43	0.088	5.53e-13	MSC_C3	Gins1
2.51e-16	0.93051	0.489	0.105	7.52e-13	MSC_C3	Sacs
4.52e-16	1.58722	0.489	0.05	1.36e-12	MSC_C3	Slfn9
5e-16	1.49173	0.37	0.093	1.5e-12	MSC_C3	Zdhhc15
6.11e-16	0.434363	0.348	0.06	1.83e-12	MSC_C3	Taf4b
1.62e-15	1.23515	0.385	0.119	4.87e-12	MSC_C3	Angpt2
2.24e-15	1.97434	0.43	0.095	6.73e-12	MSC_C3	Ftx
2.25e-15	3.4095	0.548	0.146	6.76e-12	MSC_C3	Xdh
2.53e-15	1.5374	0.593	0.228	7.58e-12	MSC_C3	Gm26802
2.57e-15	1.17924	0.333	0.076	7.71e-12	MSC_C3	Epm2a
3.15e-15	3.70163	0.43	0.155	9.46e-12	MSC_C3	Isg20
4.79e-15	1.12052	0.496	0.131	1.44e-11	MSC_C3	AU020206
5.46e-15	1.10187	0.333	0.12	1.64e-11	MSC_C3	Slc45a4
6.71e-15	1.74002	0.304	0.101	2.01e-11	MSC_C3	Pcdhb17
6.78e-15	1.96723	0.452	0.198	2.03e-11	MSC_C3	Heyl
6.8e-15	0.813386	0.319	0.082	2.04e-11	MSC_C3	Gm15952
6.81e-15	0.934828	0.422	0.149	2.04e-11	MSC_C3	Map3k14
9.51e-15	2.14185	0.437	0.182	2.85e-11	MSC_C3	Synm
1.18e-14	0.338555	0.548	0.134	3.53e-11	MSC_C3	Ly6a
1.29e-14	1.25024	0.267	0.11	3.86e-11	MSC_C3	Edil3
1.32e-14	3.22788	0.481	0.153	3.97e-11	MSC_C3	Nme4
1.46e-14	0.833264	0.681	0.359	4.38e-11	MSC_C3	Psme1
1.62e-14	1.98718	0.459	0.077	4.86e-11	MSC_C3	Trim21
2.14e-14	1.02566	0.444	0.084	6.41e-11	MSC_C3	Eno2
2.41e-14	0.817533	0.319	0.074	7.24e-11	MSC_C3	Cyb561d1
4.09e-14	1.38445	0.763	0.382	1.23e-10	MSC_C3	Ms4a4d
7.84e-14	1.75074	0.311	0.095	2.35e-10	MSC_C3	Pcdhgc5
1.36e-13	3.34291	0.489	0.124	4.07e-10	MSC_C3	Pml
1.38e-13	0.917499	0.296	0.056	4.13e-10	MSC_C3	Dclre1c
2.41e-13	2.03039	0.533	0.269	7.23e-10	MSC_C3	Tap2
3.09e-13	1.14988	0.289	0.088	9.28e-10	MSC_C3	Slc15a2
3.34e-13	2.95254	0.444	0.132	1e-09	MSC_C3	Igsf10
5.32e-13	2.03019	0.333	0.116	1.6e-09	MSC_C3	Hoxa3
5.78e-13	1.06647	0.311	0.095	1.73e-09	MSC_C3	Lmx1b
5.85e-13	1.79664	0.452	0.188	1.75e-09	MSC_C3	Stk38
7.91e-13	1.50519	0.289	0.081	2.37e-09	MSC_C3	Asap3
8.44e-13	1.16503	0.341	0.065	2.53e-09	MSC_C3	Zfp712
1.2e-12	1.21577	0.652	0.394	3.61e-09	MSC_C3	Lgals3bp
1.52e-12	0.635852	0.252	0.064	4.57e-09	MSC_C3	Mb21d1
1.56e-12	0.701585	0.385	0.214	4.68e-09	MSC_C3	Ddr1
1.76e-12	1.57003	0.4	0.076	5.28e-09	MSC_C3	Zfp300
2.21e-12	2.74503	0.489	0.122	6.64e-09	MSC_C3	Ifih1
3.54e-12	2.82491	0.519	0.085	1.06e-08	MSC_C3	Trim30a
4.34e-12	0.39283	0.415	0.158	1.3e-08	MSC_C3	Tlk1
4.73e-12	1.17986	0.393	0.092	1.42e-08	MSC_C3	Sertad4
6.02e-12	2.70237	0.481	0.107	1.81e-08	MSC_C3	Tmtc1
9.75e-12	0.506079	0.711	0.367	2.92e-08	MSC_C3	C1ra
1.68e-11	3.29121	0.511	0.172	5.03e-08	MSC_C3	Pla2g16
3.52e-11	1.33732	0.341	0.229	1.06e-07	MSC_C3	Ing2
3.71e-11	1.06789	0.444	0.12	1.11e-07	MSC_C3	Tmem44
6.17e-11	0.477741	0.519	0.291	1.85e-07	MSC_C3	Bmp5
7.47e-11	1.64698	0.333	0.079	2.24e-07	MSC_C3	Emilin2
7.8e-11	1.94943	0.422	0.107	2.34e-07	MSC_C3	Mocos
8.74e-11	0.964482	0.481	0.11	2.62e-07	MSC_C3	Prex2
1.21e-10	0.829491	0.511	0.149	3.62e-07	MSC_C3	Stat2
1.4e-10	1.04195	0.311	0.079	4.19e-07	MSC_C3	Tec
1.85e-10	1.55336	0.511	0.183	5.56e-07	MSC_C3	Slfn5
3.16e-10	2.45523	0.541	0.311	9.49e-07	MSC_C3	H2-Q6
3.33e-10	0.420524	0.341	0.066	9.99e-07	MSC_C3	9130023H24Rik
3.4e-10	1.05001	0.252	0.114	1.02e-06	MSC_C3	Gfod2
3.65e-10	0.913574	0.341	0.095	1.09e-06	MSC_C3	Anks6
1.07e-09	0.811073	0.385	0.086	3.21e-06	MSC_C3	Zfp229
1.57e-09	0.983965	0.467	0.217	4.72e-06	MSC_C3	BC005561
1.78e-09	3.39179	0.422	0.171	5.34e-06	MSC_C3	Alkbh7
2.04e-09	1.85432	0.43	0.099	6.11e-06	MSC_C3	Trim34a
3.18e-09	4.73266	0.437	0.142	9.54e-06	MSC_C3	Proser1
4.8e-09	0.587081	0.615	0.423	1.44e-05	MSC_C3	Tapbp
6.57e-09	0.755599	0.407	0.075	1.97e-05	MSC_C3	Gm9917
7.25e-09	0.265375	0.333	0.196	2.17e-05	MSC_C3	Hoxc9
9.16e-09	0.679678	0.281	0.143	2.75e-05	MSC_C3	Trip4
1.03e-08	0.857544	0.274	0.08	3.08e-05	MSC_C3	Wdr59
1.12e-08	1.43346	0.304	0.067	3.36e-05	MSC_C3	Hgf
1.47e-08	0.873267	0.459	0.262	4.41e-05	MSC_C3	Timp3
1.47e-08	3.66003	0.533	0.229	4.41e-05	MSC_C3	Ifi35
2.71e-08	3.15395	0.585	0.416	8.12e-05	MSC_C3	Samhd1
3.47e-08	0.330004	0.304	0.102	0.000103988	MSC_C3	Bms1
3.6e-08	0.888679	0.333	0.085	0.000108005	MSC_C3	Hspa4l
4.02e-08	3.41892	0.459	0.098	0.000120709	MSC_C3	Plscr2
5.07e-08	0.372265	0.644	0.462	0.000152116	MSC_C3	H2-K1
6.3e-08	0.926582	0.252	0.106	0.00018905	MSC_C3	Kdm8
1.02e-07	1.99288	0.341	0.131	0.00030488	MSC_C3	Pik3ip1
2.44e-07	0.936949	0.311	0.074	0.000732791	MSC_C3	Cenpj
2.59e-07	4.18524	0.444	0.16	0.000778394	MSC_C3	Apobec3
2.78e-07	0.412875	0.319	0.155	0.000832569	MSC_C3	Mid1
3.09e-07	0.302121	0.304	0.247	0.000926985	MSC_C3	Rmnd1
3.09e-07	1.01972	0.348	0.217	0.000928369	MSC_C3	Arl4a
3.14e-07	1.08177	0.348	0.07	0.000943015	MSC_C3	Tigar
5.15e-07	3.71789	0.378	0.124	0.00154609	MSC_C3	Mitd1
7.67e-07	0.86971	0.393	0.1	0.00229998	MSC_C3	Helz2
1.03e-06	0.83066	0.333	0.247	0.00309786	MSC_C3	Ppp3cb
1.58e-06	0.673315	0.681	0.426	0.00475359	MSC_C3	Cp
2.15e-06	2.13643	0.304	0.095	0.0064453	MSC_C3	Calcrl
6.47e-06	1.7637	0.333	0.111	0.0194218	MSC_C3	Zbtb46
7.75e-06	4.02641	0.437	0.151	0.0232477	MSC_C3	Samd9l
2.3e-05	0.492548	0.622	0.414	0.0691446	MSC_C3	Serinc3
2.91e-05	1.84654	0.385	0.088	0.0872827	MSC_C3	2900026A02Rik
3.52e-05	1.41688	0.4	0.207	0.105471	MSC_C3	Itpr1
7.02e-05	3.04573	0.304	0.215	0.210659	MSC_C3	Ppp1r10
0.000140878	1.16502	0.296	0.227	0.422633	MSC_C3	Adamts5
0.000243967	1.34335	0.333	0.245	0.7319	MSC_C3	Sorbs2
0.000255012	0.723952	0.437	0.372	0.765036	MSC_C3	Angptl4
0.00027568	1.12527	0.326	0.108	0.827041	MSC_C3	Arhgef5
0.000401931	0.737678	0.319	0.096	1	MSC_C3	Setdb2
0.000483377	0.915936	0.259	0.07	1	MSC_C3	Gm11772
0.0005464	2.03535	0.333	0.057	1	MSC_C3	Gm4070
0.000602043	0.833448	0.356	0.127	1	MSC_C3	Sparcl1
0.000923637	0.898485	0.326	0.073	1	MSC_C3	Cmtr1
0.000982737	4.13389	0.511	0.392	1	MSC_C3	Rspo3
0.00168829	2.52401	0.289	0.143	1	MSC_C3	Zfp398
0.00208571	0.474765	0.533	0.414	1	MSC_C3	Lpl
0.00277647	1.45311	0.304	0.092	1	MSC_C3	Lsm7
0.00315275	0.452383	0.437	0.324	1	MSC_C3	Rftn1
0.00343671	1.54344	0.259	0.096	1	MSC_C3	Nepro
0.00779036	0.539729	0.319	0.274	1	MSC_C3	Litaf
0.00789316	0.386765	0.281	0.342	1	MSC_C3	1500015O10Rik
0	4.08252	0.888	0.278	0	MSC_C4_1	Jun
8.95e-274	3.0398	0.872	0.306	2.68e-270	MSC_C4_1	Fos
3.6e-266	3.4419	0.842	0.277	1.08e-262	MSC_C4_1	Junb
1.73e-236	3.39904	0.822	0.29	5.2e-233	MSC_C4_1	Jund
1.4e-219	4.09726	0.759	0.24	4.2e-216	MSC_C4_1	Klf6
2.24e-210	4.12331	0.793	0.295	6.71e-207	MSC_C4_1	Hspa8
8.48e-210	3.60996	0.745	0.241	2.55e-206	MSC_C4_1	Klf2
7.76e-209	3.46301	0.76	0.26	2.33e-205	MSC_C4_1	Dusp1
1.45e-183	3.9477	0.75	0.301	4.34e-180	MSC_C4_1	Ubc
3.28e-162	1.96	0.69	0.282	9.84e-159	MSC_C4_1	Btg2
6.77e-156	3.15355	0.687	0.27	2.03e-152	MSC_C4_1	Cyr61
3.73e-154	0.425627	0.72	0.281	1.12e-150	MSC_C4_1	Zfp36
2.47e-140	1.53111	0.673	0.266	7.42e-137	MSC_C4_1	Cebpb
4.91e-130	1.3449	0.743	0.358	1.47e-126	MSC_C4_1	Malat1
4.15e-126	2.87309	0.658	0.269	1.24e-122	MSC_C4_1	Ier5
1.08e-122	1.62828	0.688	0.316	3.23e-119	MSC_C4_1	Pnrc1
2.42e-117	2.06276	0.634	0.282	7.25e-114	MSC_C4_1	Errfi1
5.55e-112	2.0247	0.626	0.281	1.67e-108	MSC_C4_1	Socs3
5.79e-107	2.57513	0.572	0.211	1.74e-103	MSC_C4_1	Dnajb1
3.24e-106	4.36513	0.661	0.319	9.73e-103	MSC_C4_1	Rhob
1.44e-103	2.62185	0.609	0.267	4.32e-100	MSC_C4_1	Ier2
1.25e-102	0.927546	0.662	0.329	3.75e-99	MSC_C4_1	Ftl1
3.58e-102	2.90456	0.636	0.301	1.07e-98	MSC_C4_1	Id3
1.86e-91	1.43657	0.63	0.315	5.59e-88	MSC_C4_1	Btg1
2.58e-91	2.48933	0.595	0.269	7.75e-88	MSC_C4_1	Pim1
1.9e-89	2.07811	0.595	0.272	5.71e-86	MSC_C4_1	Neat1
1.59e-85	0.815241	0.611	0.316	4.77e-82	MSC_C4_1	Zfp36l1
2.32e-81	1.53061	0.641	0.359	6.97e-78	MSC_C4_1	Cebpa
7.7e-75	3.26547	0.601	0.317	2.31e-71	MSC_C4_1	Slc38a2
8.58e-72	1.07021	0.582	0.28	2.58e-68	MSC_C4_1	Nr4a1
9.89e-71	2.09744	0.578	0.325	2.97e-67	MSC_C4_1	Rgcc
7.32e-70	1.99198	0.592	0.314	2.2e-66	MSC_C4_1	Nfkbia
1.86e-68	2.67617	0.642	0.374	5.59e-65	MSC_C4_1	Ddx5
2.74e-67	1.3875	0.599	0.337	8.23e-64	MSC_C4_1	Dnaja1
5.34e-67	1.91426	0.619	0.356	1.6e-63	MSC_C4_1	H3f3b
2.44e-65	2.05646	0.615	0.351	7.31e-62	MSC_C4_1	Klf9
2.44e-62	1.78502	0.641	0.405	7.33e-59	MSC_C4_1	Plpp3
8.66e-61	2.09858	0.586	0.335	2.6e-57	MSC_C4_1	Tsc22d3
9.5e-56	2.48148	0.532	0.287	2.85e-52	MSC_C4_1	Cited2
6.81e-54	1.98722	0.543	0.294	2.04e-50	MSC_C4_1	Glul
6.98e-52	0.96387	0.519	0.288	2.09e-48	MSC_C4_1	Adamts1
1.55e-51	1.96757	0.522	0.27	4.65e-48	MSC_C4_1	Klf4
2.6e-50	1.90965	0.573	0.346	7.79e-47	MSC_C4_1	Zfp36l2
1.35e-49	2.63787	0.517	0.258	4.05e-46	MSC_C4_1	Gadd45g
5.4e-47	2.94158	0.542	0.316	1.62e-43	MSC_C4_1	Hsp90aa1
5.71e-46	2.0147	0.548	0.336	1.71e-42	MSC_C4_1	Angptl4
2.33e-43	1.53503	0.564	0.335	6.98e-40	MSC_C4_1	Ppp1r15a
6.77e-43	1.99693	0.598	0.398	2.03e-39	MSC_C4_1	Ubb
2.78e-42	1.42616	0.491	0.202	8.34e-39	MSC_C4_1	Trib1
6.74e-42	3.19855	0.581	0.383	2.02e-38	MSC_C4_1	Rsrp1
1.41e-41	1.78665	0.533	0.315	4.24e-38	MSC_C4_1	Spry1
2.5e-40	1.5715	0.572	0.386	7.49e-37	MSC_C4_1	Ghr
6.37e-40	3.09949	0.481	0.273	1.91e-36	MSC_C4_1	Pdzrn4
2.07e-39	0.721889	0.581	0.375	6.22e-36	MSC_C4_1	Tra2b
2.38e-39	0.719905	0.585	0.368	7.14e-36	MSC_C4_1	Runx1
5.33e-39	1.24052	0.529	0.306	1.6e-35	MSC_C4_1	Pim3
7.57e-39	2.18581	0.525	0.311	2.27e-35	MSC_C4_1	Hes1
9.61e-39	1.5741	0.594	0.35	2.88e-35	MSC_C4_1	Clk1
3.53e-37	1.82065	0.527	0.333	1.06e-33	MSC_C4_1	Fam46a
4.85e-37	0.556972	0.589	0.411	1.46e-33	MSC_C4_1	Ebf1
4.84e-34	1.51192	0.568	0.333	1.45e-30	MSC_C4_1	Vgll4
6.79e-34	1.09701	0.566	0.389	2.04e-30	MSC_C4_1	Hsp90ab1
9.75e-34	2.09653	0.436	0.216	2.93e-30	MSC_C4_1	Rrad
1.47e-32	1.08533	0.563	0.383	4.41e-29	MSC_C4_1	Srsf5
4.26e-31	0.384986	0.575	0.405	1.28e-27	MSC_C4_1	Rbms1
4.09e-29	2.29979	0.414	0.2	1.23e-25	MSC_C4_1	Gm17056
5.21e-28	0.468467	0.508	0.398	1.56e-24	MSC_C4_1	Lpl
1.16e-27	3.51874	0.344	0.178	3.49e-24	MSC_C4_1	Sik1
6.96e-27	2.51886	0.543	0.348	2.09e-23	MSC_C4_1	Brd2
8.97e-27	1.08988	0.52	0.307	2.69e-23	MSC_C4_1	Sertad1
9.16e-26	1.63065	0.487	0.285	2.75e-22	MSC_C4_1	Odc1
5.38e-25	0.301791	0.537	0.367	1.61e-21	MSC_C4_1	Fgf7
7.41e-25	1.29809	0.537	0.365	2.22e-21	MSC_C4_1	Vegfc
1.03e-24	0.328784	0.553	0.39	3.1e-21	MSC_C4_1	Slc1a5
1.88e-24	2.13361	0.432	0.306	5.65e-21	MSC_C4_1	Clec2d
1.4e-23	1.88613	0.529	0.396	4.21e-20	MSC_C4_1	Arrdc4
2.56e-23	0.32278	0.533	0.374	7.69e-20	MSC_C4_1	Kng2
2.63e-23	2.27619	0.385	0.221	7.9e-20	MSC_C4_1	Csmd1
2.54e-22	2.22666	0.524	0.382	7.63e-19	MSC_C4_1	Hspa5
3.22e-22	1.38864	0.531	0.405	9.66e-19	MSC_C4_1	Vcam1
3.87e-22	1.1316	0.468	0.28	1.16e-18	MSC_C4_1	Ifrd1
2.21e-21	2.40973	0.485	0.312	6.62e-18	MSC_C4_1	Ptpn1
4.03e-21	0.503748	0.468	0.283	1.21e-17	MSC_C4_1	Tob2
4.85e-21	2.27453	0.495	0.339	1.46e-17	MSC_C4_1	Pid1
1.21e-20	0.493391	0.533	0.359	3.64e-17	MSC_C4_1	Apbb2
6.26e-20	1.02514	0.494	0.353	1.88e-16	MSC_C4_1	Id4
6.32e-20	2.02362	0.361	0.2	1.9e-16	MSC_C4_1	Nfil3
1.57e-19	1.98031	0.419	0.249	4.72e-16	MSC_C4_1	Ahcyl2
1.73e-18	3.19524	0.498	0.362	5.19e-15	MSC_C4_1	Tuba1a
3.74e-18	0.283399	0.339	0.209	1.12e-14	MSC_C4_1	Ccdc71l
6.09e-18	2.20932	0.253	0.159	1.83e-14	MSC_C4_1	Nos1ap
7.35e-18	0.568996	0.373	0.257	2.2e-14	MSC_C4_1	Dact1
8.01e-18	2.74502	0.502	0.346	2.4e-14	MSC_C4_1	Stat3
2.09e-17	0.288721	0.574	0.47	6.28e-14	MSC_C4_1	Igfbp4
1.1e-16	0.888061	0.494	0.362	3.3e-13	MSC_C4_1	Trf
6.53e-16	0.486103	0.478	0.372	1.96e-12	MSC_C4_1	Wisp2
8.38e-16	1.06889	0.381	0.283	2.51e-12	MSC_C4_1	Bmp4
1.84e-15	1.42104	0.384	0.224	5.52e-12	MSC_C4_1	Myc
2.85e-15	3.08607	0.28	0.194	8.56e-12	MSC_C4_1	Pparg
9.24e-15	0.571136	0.501	0.391	2.77e-11	MSC_C4_1	Nudt4
1.53e-14	2.3495	0.269	0.141	4.59e-11	MSC_C4_1	Maff
1.86e-14	3.671	0.468	0.312	5.58e-11	MSC_C4_1	Dnajb9
2.57e-14	1.81635	0.427	0.295	7.7e-11	MSC_C4_1	Gas1
7.93e-14	0.442553	0.512	0.408	2.38e-10	MSC_C4_1	Mylk
3.4e-13	0.342587	0.502	0.351	1.02e-09	MSC_C4_1	Ccnl1
6.33e-13	0.678712	0.447	0.333	1.9e-09	MSC_C4_1	Sqstm1
9.85e-13	3.74991	0.304	0.201	2.96e-09	MSC_C4_1	Atg101
1.38e-12	1.79331	0.47	0.346	4.14e-09	MSC_C4_1	Mrps6
2.35e-12	2.29826	0.483	0.351	7.04e-09	MSC_C4_1	Tmed5
2.96e-12	1.71273	0.374	0.239	8.87e-09	MSC_C4_1	Hspb1
4.93e-12	0.384041	0.448	0.334	1.48e-08	MSC_C4_1	Palld
5.93e-12	0.339918	0.389	0.293	1.78e-08	MSC_C4_1	Peak1
6.93e-12	1.53173	0.436	0.34	2.08e-08	MSC_C4_1	Rgs3
1.04e-11	2.80996	0.521	0.368	3.13e-08	MSC_C4_1	Tra2a
2.42e-11	1.18722	0.433	0.293	7.27e-08	MSC_C4_1	Ier3
2.43e-11	0.623879	0.416	0.302	7.28e-08	MSC_C4_1	Smad7
2.54e-11	0.623312	0.494	0.405	7.61e-08	MSC_C4_1	Zeb2
2.93e-11	0.348931	0.524	0.399	8.78e-08	MSC_C4_1	Lmo4
4.26e-11	2.93592	0.277	0.154	1.28e-07	MSC_C4_1	Cish
5.61e-11	0.562055	0.526	0.393	1.68e-07	MSC_C4_1	4-Sep
6.04e-11	0.805096	0.377	0.283	1.81e-07	MSC_C4_1	Eva1a
6.62e-11	0.811544	0.356	0.298	1.99e-07	MSC_C4_1	Svep1
6.83e-11	0.751502	0.486	0.366	2.05e-07	MSC_C4_1	S1pr3
6.99e-11	0.659178	0.492	0.364	2.1e-07	MSC_C4_1	Mycbp2
7.11e-11	0.778584	0.271	0.169	2.13e-07	MSC_C4_1	Ppp1r15b
7.36e-11	3.00296	0.338	0.259	2.21e-07	MSC_C4_1	Hoxa9
1.28e-10	1.41007	0.397	0.248	3.83e-07	MSC_C4_1	Rasl11a
1.55e-10	1.58326	0.329	0.255	4.65e-07	MSC_C4_1	Rspo2
1.78e-10	0.539532	0.34	0.251	5.33e-07	MSC_C4_1	Slc9a3r1
1.88e-10	0.506319	0.374	0.28	5.65e-07	MSC_C4_1	Wsb1
2.37e-10	1.69888	0.418	0.292	7.12e-07	MSC_C4_1	Sgk1
3.81e-10	1.74413	0.339	0.249	1.14e-06	MSC_C4_1	Baiap2
4.29e-10	0.350461	0.322	0.233	1.29e-06	MSC_C4_1	Tifa
4.92e-10	0.417631	0.298	0.238	1.47e-06	MSC_C4_1	Cnnm1
5.06e-10	0.567205	0.397	0.312	1.52e-06	MSC_C4_1	Rftn1
5.55e-10	0.740025	0.524	0.451	1.66e-06	MSC_C4_1	Fth1
7.33e-10	0.939538	0.46	0.347	2.2e-06	MSC_C4_1	Marcksl1
1.4e-09	2.32064	0.288	0.216	4.19e-06	MSC_C4_1	Zfp503
1.65e-09	0.928664	0.475	0.367	4.96e-06	MSC_C4_1	Anxa1
1.7e-09	1.13813	0.324	0.215	5.11e-06	MSC_C4_1	Dusp6
3.08e-09	0.86035	0.317	0.247	9.24e-06	MSC_C4_1	Dapk1
3.52e-09	0.647717	0.313	0.221	1.06e-05	MSC_C4_1	Hivep2
3.67e-09	0.728558	0.409	0.328	1.1e-05	MSC_C4_1	Il10rb
4.31e-09	0.896867	0.313	0.225	1.29e-05	MSC_C4_1	Coq10b
5.18e-09	3.20372	0.279	0.179	1.55e-05	MSC_C4_1	Zc3h12a
9.88e-09	2.97876	0.306	0.176	2.96e-05	MSC_C4_1	Csrnp1
1.38e-08	0.614586	0.324	0.239	4.14e-05	MSC_C4_1	Znrf1
1.98e-08	0.374943	0.306	0.248	5.93e-05	MSC_C4_1	Klf7
2.74e-08	2.84312	0.433	0.348	8.21e-05	MSC_C4_1	Phip
4.32e-08	3.32712	0.433	0.341	0.000129614	MSC_C4_1	Six1
4.59e-08	0.835019	0.384	0.431	0.000137797	MSC_C4_1	Hspe1
7.33e-08	1.04434	0.275	0.2	0.000219832	MSC_C4_1	Fam43a
9.96e-08	2.5029	0.279	0.209	0.000298908	MSC_C4_1	Eepd1
1.16e-07	0.854771	0.331	0.216	0.00034865	MSC_C4_1	Socs1
2.46e-07	0.88336	0.29	0.242	0.000736898	MSC_C4_1	Ehd3
3.24e-07	0.293149	0.438	0.336	0.000973435	MSC_C4_1	Fscn1
3.58e-07	3.09337	0.344	0.269	0.00107346	MSC_C4_1	Pxdc1
4.44e-07	0.432377	0.293	0.249	0.00133079	MSC_C4_1	Rbm4b
5.27e-07	1.68697	0.38	0.293	0.00158172	MSC_C4_1	Irx3
5.28e-07	0.727849	0.387	0.275	0.00158542	MSC_C4_1	Kdm6b
5.76e-07	0.298158	0.487	0.414	0.00172707	MSC_C4_1	H2-Q7
8.25e-07	1.24705	0.436	0.28	0.00247509	MSC_C4_1	Gm26532
9.4e-07	0.30188	0.268	0.336	0.00281999	MSC_C4_1	Ccnd2
1.12e-06	0.264122	0.4	0.329	0.00334668	MSC_C4_1	Herpud1
1.13e-06	0.571006	0.269	0.185	0.00338689	MSC_C4_1	Adrb2
1.29e-06	1.81956	0.282	0.235	0.00386395	MSC_C4_1	Tspan12
2.24e-06	0.42238	0.392	0.323	0.00673176	MSC_C4_1	Dhrs3
2.35e-06	0.312312	0.356	0.305	0.00703958	MSC_C4_1	Klf3
2.41e-06	0.854251	0.286	0.225	0.00722809	MSC_C4_1	Ndrg1
2.82e-06	0.492637	0.483	0.394	0.00847461	MSC_C4_1	Fermt2
4.16e-06	1.22199	0.253	0.209	0.0124675	MSC_C4_1	Ppp1r10
4.19e-06	2.07916	0.475	0.395	0.0125839	MSC_C4_1	Srsf2
6.77e-06	0.72272	0.353	0.271	0.020312	MSC_C4_1	Phlda1
9.16e-06	0.945215	0.32	0.263	0.0274718	MSC_C4_1	Tmem51
1.25e-05	0.679911	0.456	0.373	0.0373687	MSC_C4_1	Pnisr
1.47e-05	0.286351	0.242	0.328	0.0441223	MSC_C4_1	Creg1
1.65e-05	1.94403	0.292	0.193	0.0495645	MSC_C4_1	Rgs2
1.78e-05	1.56876	0.266	0.183	0.0533756	MSC_C4_1	Hmox1
2.1e-05	3.40128	0.474	0.415	0.0628788	MSC_C4_1	Pgrmc1
2.52e-05	3.0368	0.364	0.307	0.0756629	MSC_C4_1	H2-Q4
2.53e-05	0.333267	0.262	0.259	0.075887	MSC_C4_1	Ssh2
2.6e-05	0.849941	0.388	0.33	0.0780358	MSC_C4_1	Atp13a3
3.1e-05	0.780018	0.405	0.341	0.0930649	MSC_C4_1	Arhgap31
3.73e-05	1.2238	0.288	0.246	0.111816	MSC_C4_1	Lfng
5.63e-05	1.67599	0.371	0.453	0.16893	MSC_C4_1	Txn1
6.52e-05	0.475012	0.438	0.381	0.195699	MSC_C4_1	Foxp1
7.28e-05	3.22197	0.393	0.305	0.218485	MSC_C4_1	Tob1
8.85e-05	0.814344	0.29	0.24	0.265445	MSC_C4_1	Rmnd1
9.55e-05	0.500221	0.331	0.307	0.286515	MSC_C4_1	Soat1
0.000106212	0.716659	0.415	0.34	0.318636	MSC_C4_1	Uhrf2
0.000133766	1.98809	0.255	0.198	0.401299	MSC_C4_1	Snai1
0.000218304	1.26806	0.296	0.217	0.654912	MSC_C4_1	Acox1
0.000264643	3.45045	0.48	0.403	0.793929	MSC_C4_1	Cstb
0.000360461	1.56714	0.34	0.3	1	MSC_C4_1	Tsc22d2
0.000415341	0.692693	0.457	0.436	1	MSC_C4_1	Plxdc2
0.000639238	1.21983	0.304	0.236	1	MSC_C4_1	Sphk1
0.000854861	3.09868	0.377	0.433	1	MSC_C4_1	Calm1
0.000996177	1.18347	0.408	0.321	1	MSC_C4_1	Sox4
0.00166171	1.15033	0.376	0.28	1	MSC_C4_1	Id2
0.00219624	0.779127	0.331	0.252	1	MSC_C4_1	Ddit4
0.00222061	0.635092	0.258	0.226	1	MSC_C4_1	Cdk8
0.00248721	1.23125	0.392	0.421	1	MSC_C4_1	Gng11
0.00265032	1.46838	0.325	0.262	1	MSC_C4_1	Id1
0.00274662	1.15955	0.294	0.271	1	MSC_C4_1	Ddit3
0.00307792	1.29795	0.447	0.394	1	MSC_C4_1	Fhl2
0.00337144	0.338163	0.265	0.198	1	MSC_C4_1	Erf
0.00353492	0.26874	0.267	0.26	1	MSC_C4_1	Ets1
0.00409278	0.838286	0.332	0.223	1	MSC_C4_1	Atf3
0.00502818	1.0764	0.329	0.215	1	MSC_C4_1	Serpine1
1.08e-241	3.59877	0.91	0.228	3.25e-238	MSC_C4_2	Mt1
1.82e-231	3.69508	0.891	0.214	5.45e-228	MSC_C4_2	Mt2
2.13e-180	3.91322	0.886	0.302	6.38e-177	MSC_C4_2	Fosb
7.93e-170	3.03436	0.864	0.299	2.38e-166	MSC_C4_2	Zfp36
2.26e-160	3.25052	0.87	0.331	6.77e-157	MSC_C4_2	Egr1
1.8e-111	1.63422	0.752	0.289	5.41e-108	MSC_C4_2	Cebpb
9.45e-102	1.61727	0.724	0.311	2.84e-98	MSC_C4_2	Btg2
1.3e-91	2.1149	0.72	0.327	3.89e-88	MSC_C4_2	Zfp36l1
6.82e-90	2.31579	0.681	0.27	2.05e-86	MSC_C4_2	Ifrd1
6.41e-88	1.14428	0.697	0.3	1.92e-84	MSC_C4_2	Socs3
2.59e-83	2.1291	0.678	0.288	7.77e-80	MSC_C4_2	Adamts1
3.88e-83	1.20126	0.651	0.292	1.16e-79	MSC_C4_2	Neat1
7.39e-69	1.93585	0.685	0.305	2.22e-65	MSC_C4_2	Nfkbiz
1.12e-64	0.947067	0.621	0.292	3.37e-61	MSC_C4_2	Pim1
6.59e-64	1.92835	0.683	0.374	1.98e-60	MSC_C4_2	Runx1
2.85e-62	2.2336	0.493	0.17	8.55e-59	MSC_C4_2	Cxcl1
1.89e-61	3.63461	0.671	0.324	5.67e-58	MSC_C4_2	Irf1
2.21e-60	0.465934	0.634	0.292	6.63e-57	MSC_C4_2	Ier2
4.43e-54	0.796689	0.569	0.241	1.33e-50	MSC_C4_2	Dnajb1
8.18e-51	1.43148	0.618	0.306	2.45e-47	MSC_C4_2	Glul
5.69e-47	2.31202	0.629	0.359	1.71e-43	MSC_C4_2	S1pr3
3.77e-46	0.466	0.565	0.311	1.13e-42	MSC_C4_2	Ier5
1.72e-45	4.15229	0.528	0.25	5.15e-42	MSC_C4_2	Midn
1.64e-43	1.46399	0.621	0.347	4.93e-40	MSC_C4_2	Ppp1r15a
2.28e-42	1.42684	0.621	0.354	6.85e-39	MSC_C4_2	Pnrc1
2.36e-42	3.91137	0.44	0.186	7.07e-39	MSC_C4_2	Fosl2
1.24e-41	2.63394	0.636	0.402	3.73e-38	MSC_C4_2	Cyp1b1
5.08e-41	1.45271	0.588	0.344	1.52e-37	MSC_C4_2	Rgcc
1.25e-39	1.18932	0.569	0.318	3.75e-36	MSC_C4_2	Errfi1
2.89e-39	0.809531	0.549	0.291	8.68e-36	MSC_C4_2	Ier3
5.5e-39	2.38169	0.597	0.303	1.65e-35	MSC_C4_2	Nr4a1
5.3e-37	1.97936	0.47	0.209	1.59e-33	MSC_C4_2	Socs1
1.61e-36	1.16638	0.611	0.373	4.84e-33	MSC_C4_2	Klf9
2.05e-36	1.75092	0.504	0.273	6.14e-33	MSC_C4_2	Wsb1
1.3e-35	2.33285	0.546	0.289	3.91e-32	MSC_C4_2	Tob2
2.09e-34	0.686423	0.629	0.405	6.28e-31	MSC_C4_2	Ebf3
3e-34	3.56367	0.602	0.346	9.01e-31	MSC_C4_2	Zfand5
9.69e-34	1.79094	0.475	0.228	2.91e-30	MSC_C4_2	Trib1
2.17e-33	1.63248	0.599	0.379	6.5e-30	MSC_C4_2	H3f3b
4.19e-31	2.14317	0.521	0.306	1.26e-27	MSC_C4_2	Slc5a3
7.22e-31	0.766182	0.465	0.231	2.17e-27	MSC_C4_2	Rrad
1.15e-30	1.32302	0.343	0.182	3.45e-27	MSC_C4_2	Icam1
1.37e-30	1.9771	0.583	0.397	4.1e-27	MSC_C4_2	Lepr
2.82e-30	1.44575	0.602	0.412	8.46e-27	MSC_C4_2	Kitl
3e-30	1.51019	0.592	0.362	9.01e-27	MSC_C4_2	Zfp36l2
1.89e-29	1.10685	0.572	0.328	5.68e-26	MSC_C4_2	Spry1
1.42e-28	2.96978	0.403	0.187	4.26e-25	MSC_C4_2	Erf
1.52e-28	2.75589	0.641	0.434	4.57e-25	MSC_C4_2	Chrdl1
3.36e-28	3.2336	0.32	0.133	1.01e-24	MSC_C4_2	Adamts4
9.45e-28	1.8329	0.431	0.232	2.84e-24	MSC_C4_2	Myc
4.69e-27	4.06711	0.371	0.222	1.41e-23	MSC_C4_2	Vegfa
1.55e-26	1.37691	0.593	0.399	4.65e-23	MSC_C4_2	Epas1
1.77e-26	2.31809	0.585	0.341	5.31e-23	MSC_C4_2	Marcksl1
2.7e-26	1.49195	0.629	0.416	8.09e-23	MSC_C4_2	Zbtb20
5.07e-26	2.01752	0.308	0.158	1.52e-22	MSC_C4_2	Tnfaip3
5.41e-26	2.5702	0.502	0.295	1.62e-22	MSC_C4_2	Vasn
6.2e-26	3.199	0.586	0.411	1.86e-22	MSC_C4_2	Pappa
8.49e-26	1.79655	0.338	0.135	2.55e-22	MSC_C4_2	Irs2
1.02e-25	1.85302	0.546	0.321	3.06e-22	MSC_C4_2	Sertad1
1.25e-25	1.44748	0.562	0.349	3.75e-22	MSC_C4_2	Lmna
2.86e-25	2.13682	0.537	0.367	8.59e-22	MSC_C4_2	C4b
4.26e-25	1.31814	0.371	0.221	1.28e-21	MSC_C4_2	Scara5
5.97e-25	0.602719	0.525	0.361	1.79e-21	MSC_C4_2	Col4a2
1.49e-24	0.348532	0.562	0.361	4.48e-21	MSC_C4_2	Brd2
6.01e-24	1.00498	0.438	0.219	1.8e-20	MSC_C4_2	Atf3
6.25e-24	1.69536	0.498	0.364	1.87e-20	MSC_C4_2	Col4a1
1.12e-23	1.59518	0.504	0.343	3.35e-20	MSC_C4_2	Chd4
1.26e-23	0.865335	0.467	0.275	3.77e-20	MSC_C4_2	Kdm6b
1.69e-23	1.28193	0.562	0.332	5.08e-20	MSC_C4_2	Gadd45b
3.96e-23	1.3387	0.574	0.434	1.19e-19	MSC_C4_2	Hp
4.69e-23	0.970983	0.319	0.145	1.41e-19	MSC_C4_2	Maff
5.57e-23	1.2933	0.572	0.39	1.67e-19	MSC_C4_2	Srsf2
6.39e-23	1.6858	0.539	0.347	1.92e-19	MSC_C4_2	Fam46a
2.67e-22	1.4012	0.528	0.388	8e-19	MSC_C4_2	Slc6a6
4.9e-22	1.45642	0.345	0.178	1.47e-18	MSC_C4_2	Ccl7
5.98e-22	1.48075	0.271	0.143	1.8e-18	MSC_C4_2	Cry2
6.16e-22	0.547082	0.509	0.326	1.85e-18	MSC_C4_2	Pim3
8.34e-21	1.38459	0.379	0.242	2.5e-17	MSC_C4_2	Serpina3n
1.87e-20	0.58489	0.507	0.324	5.62e-17	MSC_C4_2	Ptpn1
1.06e-19	2.09927	0.511	0.356	3.17e-16	MSC_C4_2	Ltbp2
4.2e-19	1.32072	0.342	0.225	1.26e-15	MSC_C4_2	Hivep2
6.02e-19	1.16839	0.567	0.419	1.81e-15	MSC_C4_2	Nrp1
7.79e-19	0.951746	0.544	0.404	2.34e-15	MSC_C4_2	Slc1a5
1.15e-18	1.92387	0.347	0.217	3.45e-15	MSC_C4_2	Acox1
1.48e-18	1.67932	0.352	0.205	4.45e-15	MSC_C4_2	Tiparp
8.46e-18	0.705844	0.539	0.377	2.54e-14	MSC_C4_2	Clk1
1.04e-17	1.33711	0.347	0.233	3.11e-14	MSC_C4_2	Cx3cl1
1.26e-17	0.916844	0.551	0.405	3.79e-14	MSC_C4_2	Tgfbr3
3.11e-17	0.511064	0.581	0.418	9.32e-14	MSC_C4_2	Rbms1
4.34e-17	4.06917	0.437	0.283	1.3e-13	MSC_C4_2	Mcl1
5.72e-17	1.57453	0.276	0.16	1.72e-13	MSC_C4_2	Casp4
7.19e-17	1.08384	0.371	0.234	2.16e-13	MSC_C4_2	Sphk1
7.33e-17	2.37828	0.331	0.199	2.2e-13	MSC_C4_2	Cbx4
8.56e-17	2.06438	0.377	0.246	2.57e-13	MSC_C4_2	Dapk1
2.29e-16	3.10368	0.312	0.195	6.87e-13	MSC_C4_2	Spsb1
2.36e-16	2.675	0.386	0.276	7.07e-13	MSC_C4_2	Nrip1
4.4e-16	1.82816	0.523	0.372	1.32e-12	MSC_C4_2	Fndc3b
4.93e-16	0.630815	0.516	0.37	1.48e-12	MSC_C4_2	Trf
7.89e-16	1.22385	0.523	0.361	2.37e-12	MSC_C4_2	Ccnl1
8.69e-16	2.33128	0.546	0.388	2.61e-12	MSC_C4_2	Hnrnph1
1.22e-15	3.65268	0.387	0.258	3.67e-12	MSC_C4_2	Azin1
4.48e-15	2.79884	0.35	0.243	1.34e-11	MSC_C4_2	Zfp703
5.69e-15	1.82262	0.361	0.254	1.71e-11	MSC_C4_2	Baiap2
7.29e-15	1.2479	0.333	0.271	2.19e-11	MSC_C4_2	Dact1
7.92e-15	1.47627	0.491	0.374	2.38e-11	MSC_C4_2	Mycbp2
9.38e-15	1.82247	0.273	0.225	2.81e-11	MSC_C4_2	Gprin3
9.79e-15	2.04982	0.282	0.196	2.94e-11	MSC_C4_2	Osmr
9.83e-15	2.7988	0.482	0.339	2.95e-11	MSC_C4_2	Fscn1
1.05e-14	1.27904	0.394	0.307	3.15e-11	MSC_C4_2	Rbpms
1.13e-14	1.28761	0.384	0.218	3.38e-11	MSC_C4_2	Serpine1
1.85e-14	1.14622	0.268	0.178	5.56e-11	MSC_C4_2	Ppp1r15b
2.73e-14	2.04061	0.41	0.298	8.18e-11	MSC_C4_2	Clic4
2.98e-14	2.50081	0.313	0.202	8.95e-11	MSC_C4_2	Arid5a
3.45e-14	3.31272	0.305	0.222	1.04e-10	MSC_C4_2	Gls
5.86e-14	1.49555	0.56	0.397	1.76e-10	MSC_C4_2	Bicc1
6.24e-14	0.803636	0.548	0.425	1.87e-10	MSC_C4_2	Cxcl14
8.85e-14	2.32815	0.333	0.239	2.65e-10	MSC_C4_2	Tifa
9.63e-14	0.412553	0.303	0.239	2.89e-10	MSC_C4_2	Egfr
1.15e-13	3.9277	0.516	0.38	3.46e-10	MSC_C4_2	Map4k4
1.55e-13	3.4951	0.269	0.198	4.65e-10	MSC_C4_2	Ptch1
1.63e-13	1.31038	0.254	0.142	4.89e-10	MSC_C4_2	Spry4
4.15e-13	0.365934	0.28	0.21	1.25e-09	MSC_C4_2	Ppp1r10
5.05e-13	1.8841	0.53	0.366	1.51e-09	MSC_C4_2	Sat1
6.96e-13	0.424758	0.269	0.224	2.09e-09	MSC_C4_2	Zfp503
7.16e-13	1.43169	0.329	0.245	2.15e-09	MSC_C4_2	Thbs1
1.47e-12	1.66118	0.271	0.128	4.4e-09	MSC_C4_2	Egr2
2.91e-12	1.39035	0.268	0.22	8.74e-09	MSC_C4_2	Gnaq
3.4e-12	2.83723	0.28	0.209	1.02e-08	MSC_C4_2	Kalrn
3.53e-12	1.14391	0.407	0.272	1.06e-08	MSC_C4_2	Phlda1
3.55e-12	0.750589	0.261	0.188	1.06e-08	MSC_C4_2	Mylip
4.13e-12	0.703372	0.306	0.252	1.24e-08	MSC_C4_2	Phactr1
4.78e-12	1.14027	0.269	0.194	1.43e-08	MSC_C4_2	Pcf11
4.96e-12	2.23237	0.366	0.293	1.49e-08	MSC_C4_2	Il1r1
6.77e-12	0.803548	0.322	0.255	2.03e-08	MSC_C4_2	Rbpj
8.96e-12	1.02927	0.266	0.215	2.69e-08	MSC_C4_2	C3
9.47e-12	0.653761	0.428	0.331	2.84e-08	MSC_C4_2	Ptp4a1
1.25e-11	1.93478	0.331	0.225	3.75e-08	MSC_C4_2	Ndrg1
1.43e-11	1.09757	0.535	0.408	4.28e-08	MSC_C4_2	Lmo4
1.52e-11	1.68842	0.542	0.396	4.56e-08	MSC_C4_2	Tra2b
3.13e-11	1.24141	0.563	0.434	9.38e-08	MSC_C4_2	Gpx3
4.16e-11	0.687373	0.41	0.258	1.25e-07	MSC_C4_2	Rasl11a
6.7e-11	2.0776	0.31	0.233	2.01e-07	MSC_C4_2	Coq10b
7.52e-11	0.872358	0.352	0.295	2.26e-07	MSC_C4_2	Notch3
9.78e-11	0.69076	0.548	0.412	2.93e-07	MSC_C4_2	Mylk
1.29e-10	3.24899	0.259	0.229	3.87e-07	MSC_C4_2	Adgrl2
1.98e-10	1.77108	0.262	0.197	5.95e-07	MSC_C4_2	Tnfaip2
2.33e-10	0.581592	0.32	0.259	7e-07	MSC_C4_2	Frmd6
2.52e-10	0.313307	0.496	0.383	7.56e-07	MSC_C4_2	Ddx3x
4.72e-10	1.04624	0.264	0.19	1.41e-06	MSC_C4_2	Hmox1
5.08e-10	1.80493	0.498	0.411	1.52e-06	MSC_C4_2	Samhd1
6.16e-10	1.72631	0.435	0.307	1.85e-06	MSC_C4_2	Odc1
7.79e-10	1.35484	0.461	0.358	2.34e-06	MSC_C4_2	Mat2a
8.23e-10	0.714117	0.488	0.409	2.47e-06	MSC_C4_2	Lpl
1.24e-09	0.262001	0.299	0.243	3.72e-06	MSC_C4_2	Cnnm1
1.55e-09	1.06717	0.289	0.169	4.65e-06	MSC_C4_2	Gem
1.64e-09	0.581555	0.357	0.306	4.92e-06	MSC_C4_2	Soat1
1.71e-09	0.783243	0.44	0.346	5.13e-06	MSC_C4_2	Plxna2
1.83e-09	0.424263	0.368	0.324	5.48e-06	MSC_C4_2	Clec2d
1.96e-09	2.25814	0.398	0.307	5.87e-06	MSC_C4_2	Ptx3
2.04e-09	1.49354	0.509	0.399	6.11e-06	MSC_C4_2	Nudt4
2.11e-09	1.19211	0.31	0.23	6.32e-06	MSC_C4_2	Sema6d
3.13e-09	1.09758	0.296	0.259	9.4e-06	MSC_C4_2	Fzd1
4.78e-09	0.499327	0.361	0.316	1.43e-05	MSC_C4_2	Lamc1
7.41e-09	0.955238	0.278	0.264	2.22e-05	MSC_C4_2	Lamb1
1.18e-08	0.904187	0.347	0.241	3.54e-05	MSC_C4_2	Chka
1.27e-08	0.326934	0.275	0.253	3.8e-05	MSC_C4_2	Dlg5
1.41e-08	0.576431	0.29	0.294	4.24e-05	MSC_C4_2	Angpt1
1.88e-08	2.1246	0.463	0.385	5.63e-05	MSC_C4_2	Pdgfra
2.32e-08	2.73147	0.268	0.228	6.96e-05	MSC_C4_2	Ing2
2.9e-08	0.791607	0.371	0.31	8.71e-05	MSC_C4_2	Myo1b
2.96e-08	1.91281	0.444	0.343	8.87e-05	MSC_C4_2	Uhrf2
3.13e-08	4.06419	0.363	0.318	9.38e-05	MSC_C4_2	Rbbp6
3.34e-08	1.40864	0.389	0.343	0.000100298	MSC_C4_2	Mpdz
5e-08	0.306465	0.458	0.386	0.000150125	MSC_C4_2	Igfbp5
5.93e-08	0.687738	0.389	0.342	0.0001779	MSC_C4_2	Ar
6.02e-08	0.341504	0.28	0.246	0.000180455	MSC_C4_2	Csmd1
6.88e-08	0.511798	0.315	0.285	0.000206402	MSC_C4_2	Sulf1
9.26e-08	1.07384	0.294	0.264	0.000277811	MSC_C4_2	Slc9a3r1
1.03e-07	2.99024	0.458	0.39	0.000308052	MSC_C4_2	Steap4
1.2e-07	1.11403	0.287	0.252	0.000359377	MSC_C4_2	Iigp1
1.23e-07	0.541584	0.278	0.242	0.000367869	MSC_C4_2	Chst15
1.29e-07	0.341288	0.496	0.405	0.000386032	MSC_C4_2	Fgfr2
1.4e-07	0.487135	0.437	0.362	0.000420514	MSC_C4_2	Sptbn1
2.02e-07	3.5008	0.28	0.223	0.000604803	MSC_C4_2	Irs1
2.41e-07	1.30157	0.511	0.404	0.000723246	MSC_C4_2	Igsf3
3.11e-07	0.35755	0.292	0.272	0.000933232	MSC_C4_2	Olfml2a
3.42e-07	0.936224	0.264	0.202	0.0010254	MSC_C4_2	Snai1
5.22e-07	1.55104	0.319	0.27	0.00156667	MSC_C4_2	Ddit3
5.35e-07	2.36828	0.504	0.46	0.00160531	MSC_C4_2	Esm1
6.5e-07	0.964137	0.317	0.235	0.00195124	MSC_C4_2	B4galt1
9.27e-07	1.24312	0.394	0.285	0.00278048	MSC_C4_2	Id2
9.72e-07	1.39401	0.354	0.297	0.00291504	MSC_C4_2	Stk17b
1.16e-06	0.943057	0.486	0.41	0.00348591	MSC_C4_2	Pik3r1
1.39e-06	3.52778	0.475	0.4	0.00418337	MSC_C4_2	Nnmt
1.54e-06	0.373816	0.287	0.271	0.00461239	MSC_C4_2	Plxnd1
2.23e-06	3.95428	0.363	0.307	0.00668405	MSC_C4_2	Trps1
3.01e-06	1.0444	0.296	0.294	0.00903324	MSC_C4_2	Cygb
3.56e-06	0.730199	0.505	0.422	0.0106732	MSC_C4_2	Foxc1
3.7e-06	0.480499	0.452	0.412	0.0110894	MSC_C4_2	Fbn1
4.02e-06	3.16894	0.408	0.344	0.0120561	MSC_C4_2	Amotl2
4.78e-06	1.27239	0.488	0.4	0.014327	MSC_C4_2	Top1
5.18e-06	0.378097	0.308	0.295	0.0155312	MSC_C4_2	Bmp5
6.92e-06	0.33012	0.449	0.391	0.0207705	MSC_C4_2	Fgf7
8.99e-06	1.55608	0.255	0.224	0.026966	MSC_C4_2	Tmbim1
1.34e-05	1.31384	0.252	0.256	0.0402735	MSC_C4_2	Il3ra
1.6e-05	0.388891	0.389	0.349	0.0481387	MSC_C4_2	Ltbp1
1.75e-05	1.80163	0.266	0.253	0.0523517	MSC_C4_2	Znrf1
2.24e-05	0.929848	0.489	0.397	0.0671715	MSC_C4_2	Klf13
3.88e-05	1.32499	0.278	0.381	0.116435	MSC_C4_2	Shox2
5.07e-05	1.31271	0.255	0.237	0.151972	MSC_C4_2	Nuak1
5.21e-05	0.363621	0.262	0.254	0.156157	MSC_C4_2	Hnrnpll
8.25e-05	1.8963	0.232	0.256	0.247521	MSC_C4_2	Lfng
0.000106624	0.809123	0.266	0.254	0.319873	MSC_C4_2	Pnp
0.000141175	2.98017	0.278	0.273	0.423526	MSC_C4_2	Rora
0.000188169	1.71585	0.261	0.272	0.564508	MSC_C4_2	Shroom3
0.000204983	0.572314	0.31	0.31	0.614949	MSC_C4_2	Peak1
0.000206485	1.65384	0.482	0.395	0.619456	MSC_C4_2	Gpx1
0.000238557	0.60994	0.308	0.308	0.715672	MSC_C4_2	Svep1
0.000268784	1.2295	0.38	0.337	0.806351	MSC_C4_2	Herpud1
0.000285423	2.10513	0.41	0.383	0.856269	MSC_C4_2	H2-Q10
0.000293539	1.40573	0.317	0.309	0.880617	MSC_C4_2	Prss23
0.000670625	0.799023	0.254	0.257	1	MSC_C4_2	Rbm4b
0.00090282	1.5097	0.391	0.349	1	MSC_C4_2	Sqstm1
0.00112286	3.25112	0.371	0.331	1	MSC_C4_2	Emb
0.00186815	0.92556	0.364	0.366	1	MSC_C4_2	Zfhx4
0.00260996	1.20244	0.415	0.387	1	MSC_C4_2	Apbb2
0.00365843	1.1567	0.243	0.252	1	MSC_C4_2	Ehd3
0.00382331	0.46803	0.414	0.387	1	MSC_C4_2	Lbp
0.00440185	0.962111	0.231	0.252	1	MSC_C4_2	Efna5
0.00500766	0.431855	0.197	0.253	1	MSC_C4_2	Mkrn1
0.00508726	3.98015	0.357	0.353	1	MSC_C4_2	Jak1
0.00741383	0.551062	0.31	0.271	1	MSC_C4_2	Litaf
5.76e-67	3.22525	0.984	0.262	1.73e-63	MSC_C5	Col3a1
8.93e-61	4.7415	0.92	0.346	2.68e-57	MSC_C5	Crip1
4.14e-60	3.26922	0.96	0.301	1.24e-56	MSC_C5	S100a6
3.02e-57	2.47586	0.952	0.262	9.05e-54	MSC_C5	Dcn
3.93e-55	3.86919	0.936	0.173	1.18e-51	MSC_C5	Nbl1
4.47e-52	3.89105	0.912	0.208	1.34e-48	MSC_C5	Comp
5.61e-51	5.33372	0.888	0.156	1.68e-47	MSC_C5	Sod3
6.62e-51	4.76518	0.888	0.129	1.99e-47	MSC_C5	Tppp3
5.37e-50	3.92068	0.872	0.113	1.61e-46	MSC_C5	S100a4
4.82e-49	3.59628	0.864	0.19	1.45e-45	MSC_C5	Fxyd5
1.85e-47	1.52272	0.896	0.189	5.55e-44	MSC_C5	Col1a1
5.05e-47	2.9643	0.92	0.3	1.52e-43	MSC_C5	Gsn
4.54e-42	3.66005	0.832	0.342	1.36e-38	MSC_C5	Crip2
4.4e-41	2.96532	0.896	0.399	1.32e-37	MSC_C5	S100a10
8.57e-40	3.30263	0.816	0.106	2.57e-36	MSC_C5	Lgals3
1.48e-39	2.69038	0.856	0.218	4.45e-36	MSC_C5	Fn1
2.04e-39	4.81774	0.84	0.364	6.12e-36	MSC_C5	Prelp
1.97e-36	3.19177	0.8	0.169	5.91e-33	MSC_C5	Fmod
2.43e-35	5.11054	0.776	0.063	7.28e-32	MSC_C5	Medag
2.68e-30	2.89881	0.832	0.388	8.05e-27	MSC_C5	Vim
5.99e-30	2.63585	0.832	0.394	1.8e-26	MSC_C5	Gpx1
3.94e-29	3.76824	0.784	0.34	1.18e-25	MSC_C5	Pam
8.82e-29	3.53578	0.752	0.127	2.65e-25	MSC_C5	Ndufa4l2
1.84e-26	2.15519	0.736	0.176	5.51e-23	MSC_C5	Col6a3
2.46e-25	2.36582	0.784	0.389	7.39e-22	MSC_C5	Cd9
8.74e-25	3.67931	0.704	0.112	2.62e-21	MSC_C5	Capg
1.35e-24	3.04824	0.688	0.151	4.06e-21	MSC_C5	Ninj1
7.06e-24	4.54087	0.688	0.087	2.12e-20	MSC_C5	Mustn1
3.76e-23	2.82702	0.688	0.07	1.13e-19	MSC_C5	Col15a1
8.49e-23	2.98587	0.656	0.117	2.55e-19	MSC_C5	Cav1
9.46e-23	3.22552	0.776	0.33	2.84e-19	MSC_C5	1500015O10Rik
6.49e-22	2.71176	0.656	0.093	1.95e-18	MSC_C5	Hbegf
6.66e-22	5.115	0.728	0.186	2e-18	MSC_C5	Fhl1
6.77e-22	0.641167	0.696	0.31	2.03e-18	MSC_C5	Gas1
7.08e-22	2.24094	0.712	0.266	2.12e-18	MSC_C5	Ccdc80
2.04e-21	4.19975	0.744	0.423	6.12e-18	MSC_C5	Abi3bp
6.13e-21	5.44143	0.768	0.405	1.84e-17	MSC_C5	Clu
8.92e-21	2.86276	0.608	0.057	2.68e-17	MSC_C5	Col8a2
9.33e-21	4.77094	0.72	0.396	2.8e-17	MSC_C5	Dstn
5.86e-20	3.69041	0.688	0.118	1.76e-16	MSC_C5	Cdh13
7.52e-20	4.11646	0.68	0.089	2.26e-16	MSC_C5	Creb5
1.06e-19	3.04627	0.712	0.221	3.17e-16	MSC_C5	Cyb5r3
2.5e-19	0.543634	0.656	0.123	7.5e-16	MSC_C5	Dkk3
6.76e-19	3.20347	0.68	0.202	2.03e-15	MSC_C5	4930523C07Rik
1.01e-18	1.6734	0.672	0.253	3.04e-15	MSC_C5	Plod2
1.39e-18	4.55854	0.664	0.045	4.18e-15	MSC_C5	Clec3b
1.44e-18	1.99231	0.736	0.417	4.31e-15	MSC_C5	Emp3
2.72e-18	2.82856	0.672	0.105	8.15e-15	MSC_C5	Meg3
3.87e-18	3.37806	0.664	0.143	1.16e-14	MSC_C5	Ly6c1
4.08e-18	3.84811	0.728	0.273	1.22e-14	MSC_C5	Tspo
4.31e-18	1.1345	0.616	0.169	1.29e-14	MSC_C5	Nt5e
4.86e-18	2.93157	0.672	0.141	1.46e-14	MSC_C5	Ccdc3
5.39e-18	1.61418	0.648	0.162	1.62e-14	MSC_C5	Ivns1abp
1.03e-17	0.258372	0.592	0.138	3.1e-14	MSC_C5	Ank
2.37e-17	3.22298	0.688	0.237	7.12e-14	MSC_C5	Htra3
4.4e-17	4.65197	0.648	0.073	1.32e-13	MSC_C5	Cdon
1.46e-15	1.5246	0.608	0.134	4.37e-12	MSC_C5	Tgfbi
1.78e-15	4.30015	0.624	0.085	5.34e-12	MSC_C5	Prrx2
2.32e-15	3.35385	0.64	0.177	6.95e-12	MSC_C5	Nrep
3.05e-15	1.93987	0.568	0.129	9.16e-12	MSC_C5	Slc20a1
5.22e-15	1.28532	0.648	0.182	1.56e-11	MSC_C5	Sox9
6.99e-15	4.40129	0.672	0.175	2.1e-11	MSC_C5	Prg4
6.83e-14	2.46816	0.584	0.153	2.05e-10	MSC_C5	Aqp1
4.66e-13	1.71881	0.64	0.258	1.4e-09	MSC_C5	Timp3
7.05e-13	4.50171	0.608	0.26	2.11e-09	MSC_C5	Fibin
7.83e-13	2.76258	0.568	0.12	2.35e-09	MSC_C5	Syne1
8.99e-13	1.94048	0.632	0.117	2.7e-09	MSC_C5	Cryab
9e-13	0.456174	0.512	0.304	2.7e-09	MSC_C5	Mgp
1.71e-12	4.11522	0.592	0.15	5.13e-09	MSC_C5	Ecm2
4.45e-12	1.95082	0.6	0.106	1.34e-08	MSC_C5	Ltbp4
4.54e-12	1.03738	0.616	0.171	1.36e-08	MSC_C5	Sdk2
3.1e-11	5.14406	0.56	0.106	9.29e-08	MSC_C5	Sbsn
3.8e-11	5.22359	0.656	0.418	1.14e-07	MSC_C5	Pmp22
5.31e-11	0.760003	0.688	0.41	1.59e-07	MSC_C5	Lrp1
5.36e-11	3.12864	0.616	0.133	1.61e-07	MSC_C5	Ly6a
1.06e-10	2.27826	0.624	0.112	3.19e-07	MSC_C5	Vcan
1.38e-10	0.623911	0.592	0.314	4.14e-07	MSC_C5	Cdkn1a
1.68e-10	1.10412	0.624	0.422	5.04e-07	MSC_C5	Malat1
2.1e-10	1.44252	0.552	0.096	6.29e-07	MSC_C5	Itpr3
2.43e-10	1.92911	0.624	0.27	7.28e-07	MSC_C5	Col5a1
3.11e-10	1.39756	0.664	0.414	9.32e-07	MSC_C5	Gnb1
4.31e-10	1.30839	0.632	0.321	1.29e-06	MSC_C5	Prr13
5.22e-10	3.59044	0.544	0.074	1.57e-06	MSC_C5	Fndc1
5.89e-10	1.0622	0.616	0.18	1.77e-06	MSC_C5	Trim47
2.81e-09	2.15464	0.472	0.101	8.44e-06	MSC_C5	Tnfrsf11b
3.11e-09	0.802846	0.704	0.459	9.34e-06	MSC_C5	Fth1
4.01e-09	2.38007	0.592	0.162	1.2e-05	MSC_C5	Plec
4.96e-09	0.321891	0.648	0.254	1.49e-05	MSC_C5	Ppp1r14b
1.16e-08	3.18644	0.52	0.091	3.47e-05	MSC_C5	Crispld2
2.65e-08	2.38309	0.648	0.312	7.95e-05	MSC_C5	Pmepa1
2.9e-08	2.70236	0.616	0.387	8.69e-05	MSC_C5	Mfge8
3.33e-08	0.919742	0.496	0.213	0.000100037	MSC_C5	Ehd2
4.7e-08	2.42662	0.488	0.081	0.000140921	MSC_C5	Hoxa11
5.73e-08	0.772829	0.648	0.434	0.0001719	MSC_C5	Zbtb20
7.72e-08	0.324023	0.536	0.106	0.000231573	MSC_C5	Xylt1
1.03e-07	1.71664	0.544	0.108	0.000309801	MSC_C5	Ablim1
1.13e-07	2.16381	0.472	0.069	0.000339994	MSC_C5	Kcnma1
1.59e-07	3.42355	0.552	0.095	0.000475827	MSC_C5	Meox2
1.72e-07	1.26959	0.488	0.094	0.000514654	MSC_C5	Fbln7
1.79e-07	0.283189	0.608	0.33	0.000536552	MSC_C5	Pdlim4
1.91e-07	0.445542	0.6	0.435	0.000574251	MSC_C5	Txn1
1.94e-07	1.57693	0.416	0.124	0.000582439	MSC_C5	Wwp2
2.23e-07	1.11684	0.488	0.31	0.000669949	MSC_C5	Sgk1
2.69e-07	0.531442	0.592	0.329	0.000806295	MSC_C5	Serpinb6a
4.23e-07	4.19261	0.544	0.068	0.00126936	MSC_C5	Sema3c
5.19e-07	0.279584	0.496	0.174	0.00155734	MSC_C5	Gem
7.79e-07	1.40127	0.512	0.168	0.00233796	MSC_C5	Nr1d1
1.24e-06	2.72833	0.504	0.093	0.00371836	MSC_C5	Cspg4
1.37e-06	2.2475	0.448	0.114	0.00412002	MSC_C5	Galr2
1.53e-06	2.00848	0.48	0.082	0.00457792	MSC_C5	Wdr19
3.91e-06	1.94636	0.504	0.132	0.0117175	MSC_C5	Abhd2
4.15e-06	1.22978	0.512	0.17	0.0124367	MSC_C5	P3h2
5.78e-06	2.11974	0.488	0.082	0.0173544	MSC_C5	Tpd52l1
8.49e-06	0.694472	0.488	0.268	0.0254741	MSC_C5	Id1
9.13e-06	2.78063	0.544	0.379	0.0273798	MSC_C5	Lox
9.14e-06	0.37067	0.576	0.238	0.0274319	MSC_C5	Dst
9.62e-06	1.53187	0.48	0.073	0.0288459	MSC_C5	Apba1
1.76e-05	2.89611	0.288	0.095	0.0527769	MSC_C5	Sertad4
2.54e-05	3.72385	0.496	0.079	0.0760518	MSC_C5	Mn1
4.22e-05	1.10466	0.488	0.073	0.126624	MSC_C5	Zfp953
5.77e-05	1.44885	0.504	0.182	0.173208	MSC_C5	Fam102b
6.27e-05	2.16907	0.44	0.25	0.187975	MSC_C5	Thbs1
6.89e-05	0.59486	0.504	0.189	0.206754	MSC_C5	Zfhx3
9.43e-05	3.79276	0.312	0.295	0.282906	MSC_C5	Nsg1
0.000104117	0.508695	0.56	0.379	0.31235	MSC_C5	Nupr1
0.00012108	0.913131	0.544	0.385	0.363239	MSC_C5	Nfib
0.000154842	2.4823	0.384	0.093	0.464525	MSC_C5	Serp2
0.000197783	1.13191	0.28	0.122	0.593349	MSC_C5	Gda
0.000216485	2.30204	0.48	0.159	0.649454	MSC_C5	Angptl1
0.000238988	1.26447	0.312	0.115	0.716963	MSC_C5	Sulf2
0.000271913	1.17741	0.296	0.093	0.815738	MSC_C5	Tmod2
0.000435908	0.386911	0.432	0.114	1	MSC_C5	Cdr2
0.000508122	3.51693	0.448	0.082	1	MSC_C5	Inhba
0.000546554	0.618869	0.264	0.103	1	MSC_C5	Bhlhe41
0.000818871	0.503507	0.496	0.345	1	MSC_C5	Slc39a1
0.000960397	2.28321	0.424	0.135	1	MSC_C5	Rapgef1
0.00122974	1.17273	0.448	0.152	1	MSC_C5	Clip1
0.00141096	0.324907	0.512	0.214	1	MSC_C5	Arl4a
0.00206353	2.35424	0.424	0.084	1	MSC_C5	Acta2
0.00209451	2.2435	0.488	0.064	1	MSC_C5	Aspn
0.00237812	0.615137	0.304	0.083	1	MSC_C5	Kif21a
0.00245675	0.438907	0.448	0.155	1	MSC_C5	Ank2
0.00246579	1.41728	0.536	0.324	1	MSC_C5	Rnase4
0.00253677	0.930125	0.432	0.192	1	MSC_C5	Thbd
0.00290415	0.805335	0.312	0.047	1	MSC_C5	Pdpn
0.00331888	5.08614	0.488	0.234	1	MSC_C5	Il11ra1
0.00355632	0.829196	0.4	0.277	1	MSC_C5	Tgm2
0.00434871	0.970937	0.408	0.084	1	MSC_C5	Sipa1l2
0.00513543	2.43802	0.424	0.063	1	MSC_C5	Sema3b
0.00532813	2.87751	0.32	0.086	1	MSC_C5	Fgf18
0.00555969	0.916531	0.272	0.088	1	MSC_C5	Btbd11
0.00565219	1.38892	0.432	0.065	1	MSC_C5	Abcb1b
0.00565371	3.49733	0.448	0.044	1	MSC_C5	Fez1
0.00585077	0.620763	0.28	0.119	1	MSC_C5	Shisa2
0.00783337	2.4958	0.456	0.114	1	MSC_C5	Nfatc1
0.00912927	0.967288	0.4	0.189	1	MSC_C5	Nedd9
0.00966542	0.968821	0.472	0.232	1	MSC_C5	Hivep2
1e-42	4.14447	0.975	0.222	3e-39	MSC_C6	Fn1
2.58e-35	2.24394	0.912	0.194	7.75e-32	MSC_C6	Col11a1
2.92e-32	3.91003	0.925	0.36	8.76e-29	MSC_C6	Tsc22d1
1.23e-26	4.76912	0.838	0.346	3.7e-23	MSC_C6	Col2a1
2.71e-26	2.49565	0.862	0.301	8.13e-23	MSC_C6	Mgp
3.56e-25	1.29326	0.862	0.307	1.07e-21	MSC_C6	Klf4
2.06e-24	3.92109	0.862	0.344	6.17e-21	MSC_C6	Sdc4
2.06e-24	3.85651	0.812	0.184	6.19e-21	MSC_C6	Sox9
6.06e-23	2.12135	0.838	0.182	1.82e-19	MSC_C6	Cpe
8.2e-23	3.86143	0.8	0.112	2.46e-19	MSC_C6	Lgals3
3.25e-22	0.735075	0.85	0.393	9.74e-19	MSC_C6	Rplp0
1.13e-21	4.28415	0.825	0.197	3.4e-18	MSC_C6	Fxyd5
1.87e-21	0.819343	0.85	0.312	5.6e-18	MSC_C6	Tob1
4.02e-21	2.90367	0.775	0.309	1.21e-17	MSC_C6	S100a6
6.51e-20	2.56871	0.762	0.233	1.95e-16	MSC_C6	Timp1
7.6e-20	3.45456	0.788	0.187	2.28e-16	MSC_C6	Bhlhe40
8.91e-20	6.05586	0.762	0.165	2.67e-16	MSC_C6	Ivns1abp
1.15e-19	4.1932	0.762	0.334	3.45e-16	MSC_C6	1500015O10Rik
6.45e-19	0.355641	0.775	0.269	1.93e-15	MSC_C6	Sparc
7.7e-19	2.73705	0.8	0.355	2.31e-15	MSC_C6	Cdc42ep3
1.44e-18	5.14913	0.8	0.336	4.33e-15	MSC_C6	Pkm
2.16e-18	0.987902	0.812	0.397	6.48e-15	MSC_C6	Rplp1
7.67e-18	4.7668	0.775	0.349	2.3e-14	MSC_C6	Fgfr1
1.79e-17	4.56613	0.762	0.386	5.38e-14	MSC_C6	Mfge8
2.94e-17	6.52948	0.725	0.186	8.82e-14	MSC_C6	Prnp
3.47e-17	5.31655	0.712	0.051	1.04e-13	MSC_C6	F13a1
4.69e-17	0.901351	0.075	0.443	1.41e-13	MSC_C6	Cxcl14
5.05e-17	4.95567	0.725	0.135	1.52e-13	MSC_C6	Tspan13
7.49e-17	0.272938	0.788	0.407	2.25e-13	MSC_C6	Rps2
1.1e-16	4.14126	0.725	0.164	3.29e-13	MSC_C6	Cd24a
1.05e-15	4.06663	0.788	0.24	3.15e-12	MSC_C6	Htra3
3.78e-15	3.14814	0.762	0.18	1.13e-11	MSC_C6	Col6a3
6.93e-15	3.81662	0.725	0.393	2.08e-11	MSC_C6	Cd9
4.18e-14	2.16934	0.725	0.216	1.25e-10	MSC_C6	Comp
5.53e-14	4.12749	0.675	0.156	1.66e-10	MSC_C6	Ninj1
1.08e-13	5.15377	0.738	0.335	3.23e-10	MSC_C6	Ptp4a1
3e-13	4.53546	0.725	0.205	8.99e-10	MSC_C6	4930523C07Rik
3.32e-13	1.66496	0.712	0.124	9.96e-10	MSC_C6	Col11a2
7.84e-13	2.87086	0.7	0.22	2.35e-09	MSC_C6	Tmbim1
1.78e-12	5.20216	0.662	0.172	5.33e-09	MSC_C6	Col9a2
1.79e-12	4.03149	0.712	0.27	5.36e-09	MSC_C6	Ccdc80
3.47e-12	2.56638	0.775	0.421	1.04e-08	MSC_C6	Malat1
4.48e-12	4.49867	0.75	0.406	1.34e-08	MSC_C6	S100a10
6e-12	5.66382	0.662	0.133	1.8e-08	MSC_C6	Tgfb2
6.88e-12	3.77125	0.662	0.114	2.06e-08	MSC_C6	Fam20c
1.57e-11	6.47174	0.675	0.241	4.71e-08	MSC_C6	Col27a1
2.96e-11	1.26933	0.7	0.374	8.88e-08	MSC_C6	Tcf4
3.32e-11	4.3653	0.7	0.256	9.97e-08	MSC_C6	Plod2
4.15e-11	2.78068	0.65	0.141	1.24e-07	MSC_C6	Ank
5.38e-11	0.908426	0.738	0.317	1.62e-07	MSC_C6	S100a1
7.47e-11	1.66298	0.162	0.402	2.24e-07	MSC_C6	Ibsp
9.03e-11	1.30989	0.75	0.434	2.71e-07	MSC_C6	Txn1
1.01e-10	2.55572	0.725	0.366	3.04e-07	MSC_C6	Lmna
1.37e-10	2.61648	0.662	0.177	4.1e-07	MSC_C6	Fmod
1.54e-10	3.77212	0.725	0.348	4.62e-07	MSC_C6	Crip2
1.83e-10	2.73924	0.638	0.315	5.49e-07	MSC_C6	Pth1r
1.95e-10	4.94237	0.638	0.152	5.85e-07	MSC_C6	Rbp4
2.12e-10	2.5618	0.662	0.316	6.35e-07	MSC_C6	Cdkn1a
2.79e-10	4.44748	0.662	0.172	8.36e-07	MSC_C6	Nt5e
3.31e-10	4.56611	0.688	0.214	9.93e-07	MSC_C6	Raph1
3.53e-10	4.60634	0.662	0.145	1.06e-06	MSC_C6	Nr4a2
3.63e-10	4.88492	0.638	0.161	1.09e-06	MSC_C6	Msi2
5.44e-10	1.46191	0.65	0.31	1.63e-06	MSC_C6	Gsn
6.34e-10	2.6087	0.625	0.214	1.9e-06	MSC_C6	Skil
8.09e-10	5.12686	0.6	0.086	2.43e-06	MSC_C6	Prkg2
8.95e-10	0.402752	0.725	0.398	2.69e-06	MSC_C6	Rpl39
8.96e-10	2.51277	0.75	0.434	2.69e-06	MSC_C6	Zbtb20
1.33e-09	0.948655	0.688	0.406	4e-06	MSC_C6	Rpl41
1.57e-09	3.16194	0.638	0.181	4.71e-06	MSC_C6	Nrep
1.84e-09	5.64245	0.638	0.281	5.51e-06	MSC_C6	Tgfb1
5.82e-09	0.926046	0.712	0.254	1.75e-05	MSC_C6	Ets1
6.36e-09	1.35405	0.7	0.236	1.91e-05	MSC_C6	Atf3
6.92e-09	0.444445	0.675	0.411	2.07e-05	MSC_C6	Rps18
1.02e-08	3.24908	0.6	0.391	3.07e-05	MSC_C6	Emp1
2.01e-08	1.44987	0.6	0.23	6.02e-05	MSC_C6	Serpine1
2.02e-08	3.88576	0.662	0.366	6.05e-05	MSC_C6	Btg1
2.68e-08	3.918	0.612	0.38	8.05e-05	MSC_C6	Nupr1
2.77e-08	0.474998	0.662	0.419	8.3e-05	MSC_C6	Rpl32
3.15e-08	0.260385	0.625	0.323	9.44e-05	MSC_C6	Ier2
3.96e-08	3.6268	0.6	0.095	0.000118884	MSC_C6	Cspg4
5.66e-08	2.08702	0.588	0.303	0.000169852	MSC_C6	Gm26532
1.34e-07	1.49419	0.562	0.287	0.000400806	MSC_C6	Spp1
2.3e-07	4.77948	0.588	0.124	0.000689355	MSC_C6	Wwp2
2.41e-07	0.428546	0.662	0.425	0.000723846	MSC_C6	Timp2
3.11e-07	2.67301	0.612	0.232	0.000932335	MSC_C6	Gadd45a
3.2e-07	3.26976	0.638	0.226	0.000958737	MSC_C6	Cyb5r3
3.84e-07	4.30619	0.575	0.127	0.00115221	MSC_C6	Mia
3.97e-07	6.45488	0.575	0.07	0.00119185	MSC_C6	Chst1
4.73e-07	3.93133	0.562	0.197	0.00141848	MSC_C6	Ddit4l
6.04e-07	3.6421	0.138	0.391	0.00181227	MSC_C6	Ecm1
6.79e-07	3.16564	0.65	0.309	0.0020376	MSC_C6	Sgk1
7.6e-07	3.51025	0.612	0.183	0.00227873	MSC_C6	Trim47
8.3e-07	1.89947	0.612	0.247	0.00249148	MSC_C6	Chka
9.68e-07	1.4473	0.638	0.305	0.00290405	MSC_C6	Clic4
1.07e-06	6.07378	0.612	0.358	0.00320556	MSC_C6	Mbnl1
1.29e-06	5.85422	0.562	0.118	0.00388225	MSC_C6	Chadl
1.43e-06	3.25184	0.662	0.239	0.00428774	MSC_C6	Shisa4
1.72e-06	4.16973	0.612	0.136	0.00515853	MSC_C6	Tnfrsf12a
1.73e-06	5.95528	0.588	0.386	0.00518568	MSC_C6	Eif5
1.92e-06	2.51158	0.612	0.356	0.00576026	MSC_C6	Crip1
4.16e-06	1.69636	0.662	0.307	0.0124915	MSC_C6	Tm4sf1
4.77e-06	4.13856	0.688	0.278	0.0143114	MSC_C6	Atf5
5.54e-06	1.2485	0.612	0.268	0.0166114	MSC_C6	Id1
8.22e-06	2.33051	0.588	0.347	0.0246459	MSC_C6	Pam
1.13e-05	2.84205	0.612	0.377	0.0338154	MSC_C6	Actg1
1.18e-05	3.96522	0.562	0.115	0.0355117	MSC_C6	Nfatc1
1.64e-05	2.58185	0.262	0.432	0.0491709	MSC_C6	Sdc1
1.68e-05	6.79669	0.6	0.389	0.0504888	MSC_C6	Htra1
1.74e-05	3.28443	0.588	0.193	0.0521983	MSC_C6	Enpp1
1.88e-05	3.34403	0.55	0.119	0.0564721	MSC_C6	Capg
1.92e-05	0.691081	0.55	0.073	0.0575695	MSC_C6	Cthrc1
2.13e-05	0.600131	0.275	0.265	0.0640148	MSC_C6	Pycard
2.34e-05	3.07727	0.6	0.424	0.0701268	MSC_C6	Anxa2
2.5e-05	4.33426	0.538	0.099	0.0751163	MSC_C6	Lsp1
2.69e-05	3.6899	0.538	0.112	0.0806752	MSC_C6	Peg3
2.79e-05	1.23661	0.5	0.232	0.0835749	MSC_C6	Mmp13
3.32e-05	3.46053	0.6	0.387	0.0994625	MSC_C6	Atp2b1
5.07e-05	3.02354	0.275	0.313	0.152033	MSC_C6	Slc40a1
7.07e-05	3.31361	0.538	0.4	0.212104	MSC_C6	Col6a2
7.49e-05	2.13243	0.55	0.079	0.224723	MSC_C6	Pcsk6
8.13e-05	0.660693	0.188	0.274	0.243824	MSC_C6	Plxnd1
8.37e-05	1.30198	0.588	0.26	0.25117	MSC_C6	Gpc1
0.000102107	4.81485	0.612	0.243	0.306321	MSC_C6	Hspg2
0.000127513	3.98103	0.5	0.101	0.38254	MSC_C6	Pde4b
0.000144685	1.74787	0.562	0.101	0.434056	MSC_C6	Osr2
0.000178774	1.99352	0.512	0.238	0.536321	MSC_C6	Mef2c
0.000188712	4.67037	0.525	0.133	0.566136	MSC_C6	Oaf
0.000195304	3.21189	0.288	0.176	0.585913	MSC_C6	Fzd9
0.000219933	0.654542	0.488	0.168	0.659798	MSC_C6	Plpp1
0.000313423	1.98624	0.5	0.103	0.940268	MSC_C6	Ldlrad4
0.000328628	2.65621	0.55	0.158	0.985884	MSC_C6	Insig1
0.000414027	3.46487	0.512	0.097	1	MSC_C6	Fbln7
0.000416996	5.01134	0.575	0.22	1	MSC_C6	Ppa1
0.000427722	1.49849	0.262	0.288	1	MSC_C6	Nrip1
0.000450626	2.00948	0.388	0.335	1	MSC_C6	Sox4
0.000482949	6.25052	0.575	0.421	1	MSC_C6	Col6a1
0.000487436	1.32265	0.225	0.346	1	MSC_C6	Errfi1
0.000508389	1.06628	0.562	0.16	1	MSC_C6	Sobp
0.00055448	3.78802	0.588	0.395	1	MSC_C6	Vim
0.000969473	0.838967	0.538	0.202	1	MSC_C6	Ptgis
0.00103912	2.14301	0.55	0.259	1	MSC_C6	Ppp1r14b
0.00117423	4.97439	0.488	0.167	1	MSC_C6	Plec
0.00123532	2.41128	0.488	0.189	1	MSC_C6	Sgms2
0.00138374	2.67499	0.512	0.144	1	MSC_C6	Usp53
0.00139337	0.860553	0.212	0.264	1	MSC_C6	Fzd1
0.0015417	3.86269	0.512	0.124	1	MSC_C6	Klhl21
0.00156596	2.4635	0.475	0.126	1	MSC_C6	S100a4
0.00160892	0.781038	0.538	0.306	1	MSC_C6	H1f0
0.00175892	3.09621	0.538	0.384	1	MSC_C6	Mif
0.00178301	0.785448	0.55	0.263	1	MSC_C6	Timp3
0.00182218	0.265965	0.562	0.241	1	MSC_C6	Dst
0.0018571	0.413546	0.325	0.423	1	MSC_C6	Lmo4
0.00199053	0.274924	0.575	0.375	1	MSC_C6	Ccnl1
0.00241846	2.80051	0.275	0.199	1	MSC_C6	Net1
0.00252547	3.90823	0.45	0.083	1	MSC_C6	Kif21a
0.00254525	1.94201	0.512	0.184	1	MSC_C6	Aebp1
0.00266278	0.813183	0.275	0.225	1	MSC_C6	Dync1h1
0.00288122	3.85302	0.512	0.132	1	MSC_C6	Bpgm
0.00289767	1.43057	0.488	0.095	1	MSC_C6	Mustn1
0.00352653	1.19837	0.562	0.303	1	MSC_C6	Luzp1
0.00360125	0.627818	0.55	0.283	1	MSC_C6	Pdcd4
0.00396932	4.38346	0.488	0.112	1	MSC_C6	Trp53i11
0.00453794	2.07365	0.538	0.384	1	MSC_C6	Ctnnb1
0.00465349	4.70544	0.512	0.075	1	MSC_C6	Cemip
0.00469704	1.38391	0.538	0.216	1	MSC_C6	Arl4a
0.00482389	3.66159	0.312	0.172	1	MSC_C6	Hivep3
0.00510817	4.00291	0.5	0.119	1	MSC_C6	Rcan1
0.00626325	1.20401	0.538	0.375	1	MSC_C6	Metap2
0.00652529	2.42474	0.575	0.319	1	MSC_C6	Mef2a
0.00662207	3.978	0.488	0.072	1	MSC_C6	Kcnma1
0.00728482	4.0455	0.488	0.095	1	MSC_C6	Crispld2
0.00759885	1.60567	0.625	0.42	1	MSC_C6	Hspe1
0.00783066	0.785616	0.525	0.311	1	MSC_C6	Klf3
0.0084707	0.716376	0.288	0.142	1	MSC_C6	Pak1
0.00860492	0.465857	0.262	0.07	1	MSC_C6	Ctxn1
0.00863531	0.945292	0.462	0.416	1	MSC_C6	Ahnak
0.008639	0.920744	0.388	0.118	1	MSC_C6	Jam2
0.00884509	4.39968	0.475	0.243	1	MSC_C6	Raf1
0.00886585	1.61101	0.5	0.405	1	MSC_C6	Klf13
0.00943991	0.971479	0.3	0.155	1	MSC_C6	Wisp1
0.0095171	3.84802	0.438	0.106	1	MSC_C6	Itga6
2.55e-118	4.38436	0.995	0.25	7.65e-115	MSC_D1	Sparc
5.81e-117	4.46637	0.995	0.237	1.74e-113	MSC_D1	Col1a2
9.12e-111	3.00862	1	0.175	2.74e-107	MSC_D1	Col1a1
2.93e-104	3.63809	0.969	0.296	8.78e-101	MSC_D1	Lgals1
2.71e-100	2.6868	0.974	0.162	8.13e-97	MSC_D1	Cpe
1.08e-99	3.5034	0.927	0.124	3.23e-96	MSC_D1	Bglap
1.42e-97	4.80931	0.948	0.287	4.26e-94	MSC_D1	Col5a2
4.68e-94	4.78751	0.922	0.104	1.4e-90	MSC_D1	Col11a2
1.83e-92	2.71895	0.943	0.253	5.48e-89	MSC_D1	Dcn
1.03e-91	3.48191	0.969	0.382	3.08e-88	MSC_D1	Rplp1
1.75e-91	3.70018	0.969	0.39	5.26e-88	MSC_D1	Rpl41
1.14e-90	1.95171	0.969	0.379	3.42e-87	MSC_D1	Rplp0
1.26e-90	5.33671	0.917	0.095	3.77e-87	MSC_D1	Tmem119
2.48e-90	3.5497	0.917	0.119	7.43e-87	MSC_D1	Bglap2
5.54e-89	5.42467	0.959	0.375	1.66e-85	MSC_D1	Rpl38
1.59e-88	2.8499	0.969	0.379	4.77e-85	MSC_D1	Serpinh1
6.15e-86	3.94454	0.927	0.293	1.85e-82	MSC_D1	Serpinf1
2.89e-85	7.0291	0.927	0.384	8.67e-82	MSC_D1	Sec61b
1.4e-84	2.0888	0.922	0.129	4.21e-81	MSC_D1	Wisp1
1.23e-83	7.71554	0.855	0.046	3.68e-80	MSC_D1	Cgref1
2e-82	4.33368	0.902	0.178	6.01e-79	MSC_D1	Col11a1
3.96e-78	5.75265	0.907	0.35	1.19e-74	MSC_D1	Kdelr2
8.31e-78	2.49976	0.948	0.383	2.49e-74	MSC_D1	Rpl39
3.23e-77	5.34197	0.86	0.047	9.69e-74	MSC_D1	Smpd3
9.68e-77	1.58529	0.902	0.217	2.9e-73	MSC_D1	Mef2c
4.19e-76	2.29149	0.938	0.243	1.26e-72	MSC_D1	Metrnl
1.55e-74	5.80185	0.881	0.319	4.65e-71	MSC_D1	Nrp2
4.17e-74	0.639688	0.912	0.394	1.25e-70	MSC_D1	Rps2
9.43e-74	2.3409	0.902	0.181	2.83e-70	MSC_D1	Ptgis
1.01e-73	3.36513	0.886	0.228	3.04e-70	MSC_D1	Kazald1
7.64e-73	2.60632	0.876	0.168	2.29e-69	MSC_D1	Mmp2
1.91e-70	3.57027	0.881	0.167	5.73e-67	MSC_D1	Sgms2
5.1e-70	6.37451	0.896	0.387	1.53e-66	MSC_D1	Sec61g
5.92e-70	4.43142	0.85	0.074	1.78e-66	MSC_D1	Cdo1
1.74e-69	1.18499	0.031	0.391	5.21e-66	MSC_D1	Col4a2
6.73e-68	2.40108	0.87	0.197	2.02e-64	MSC_D1	Lum
4.53e-67	4.63993	0.891	0.402	1.36e-63	MSC_D1	Ssr4
5.87e-67	7.11503	0.824	0.127	1.76e-63	MSC_D1	Fkbp11
2.8e-66	3.18666	0.881	0.148	8.39e-63	MSC_D1	Cadm1
3.87e-65	4.51461	0.85	0.087	1.16e-61	MSC_D1	Bglap3
6.26e-65	4.12327	0.865	0.212	1.88e-61	MSC_D1	Creb3l1
9.04e-64	5.43381	0.808	0.053	2.71e-60	MSC_D1	Cthrc1
2.01e-63	3.90288	0.845	0.125	6.04e-60	MSC_D1	Gxylt2
5.02e-63	2.29614	0.876	0.379	1.51e-59	MSC_D1	Rps26
6.62e-63	6.12208	0.886	0.344	1.99e-59	MSC_D1	Nme1
3.07e-61	1.6465	0.876	0.397	9.22e-58	MSC_D1	Rps18
1.4e-60	1.70989	0.886	0.405	4.19e-57	MSC_D1	Rpl32
9.38e-60	4.27199	0.834	0.103	2.81e-56	MSC_D1	Cryab
2.04e-59	3.20254	0.026	0.401	6.12e-56	MSC_D1	Ecm1
3.91e-59	0.661769	0.86	0.3	1.17e-55	MSC_D1	Pth1r
6.99e-59	2.01972	0.839	0.224	2.1e-55	MSC_D1	Bambi
9.35e-59	3.6455	0.876	0.371	2.8e-55	MSC_D1	Rps28
9.84e-58	2.70133	0.829	0.084	2.95e-54	MSC_D1	Ramp1
3.89e-57	1.85692	0.834	0.219	1.17e-53	MSC_D1	Timp1
1.14e-56	1.73145	0.031	0.391	3.43e-53	MSC_D1	Col4a1
1.94e-55	4.46013	0.855	0.257	5.82e-52	MSC_D1	Col5a1
1.01e-54	0.41595	0.808	0.211	3.03e-51	MSC_D1	Fn1
7.99e-53	4.23149	0.803	0.301	2.4e-49	MSC_D1	Snhg18
4.28e-52	3.15157	0.788	0.059	1.28e-48	MSC_D1	Col13a1
1.01e-50	0.327639	0.772	0.228	3.04e-47	MSC_D1	Alpl
3.21e-46	5.67189	0.793	0.399	9.62e-43	MSC_D1	Rcn3
5.8e-45	1.7181	0.782	0.244	1.74e-41	MSC_D1	Plod2
3.14e-44	1.58598	0.824	0.244	9.42e-41	MSC_D1	Gpc1
6.79e-42	2.73818	0.824	0.207	2.04e-38	MSC_D1	Satb2
1.07e-41	5.27736	0.772	0.204	3.22e-38	MSC_D1	Srm
8.8e-41	0.25796	0.109	0.385	2.64e-37	MSC_D1	Prelp
3.68e-40	1.10242	0.751	0.298	1.11e-36	MSC_D1	Gsn
2.46e-39	2.35596	0.767	0.176	7.37e-36	MSC_D1	Ptprs
4.52e-39	0.590853	0.772	0.169	1.36e-35	MSC_D1	Unc5b
9.22e-35	3.80167	0.762	0.363	2.77e-31	MSC_D1	Fkbp10
1.29e-34	3.75508	0.788	0.244	3.86e-31	MSC_D1	Ppp1r14b
2.54e-33	1.99821	0.751	0.211	7.61e-30	MSC_D1	Sp7
6.6e-32	1.18784	0.777	0.408	1.98e-28	MSC_D1	Tmsb10
8.55e-32	3.0361	0.731	0.34	2.56e-28	MSC_D1	Ckb
1.24e-31	2.63353	0.124	0.345	3.73e-28	MSC_D1	Sdf2l1
4.28e-31	1.77414	0.767	0.334	1.29e-27	MSC_D1	Cfh
1.94e-30	1.18646	0.767	0.372	5.83e-27	MSC_D1	Ctnnb1
6.2e-29	2.10268	0.746	0.328	1.86e-25	MSC_D1	Pkm
1.38e-26	4.19039	0.715	0.222	4.14e-23	MSC_D1	Atp1b3
2.72e-25	1.51457	0.648	0.066	8.17e-22	MSC_D1	Pcsk6
4.64e-23	1.06709	0.684	0.233	1.39e-19	MSC_D1	Dapk2
3.75e-22	2.14347	0.684	0.306	1.12e-18	MSC_D1	Fap
4.27e-22	1.47934	0.653	0.373	1.28e-18	MSC_D1	Lox
9.15e-22	2.59447	0.694	0.172	2.74e-18	MSC_D1	Prcp
5.55e-21	2.20663	0.642	0.306	1.67e-17	MSC_D1	Bmp1
1.43e-18	0.389895	0.668	0.381	4.3e-15	MSC_D1	Cd63
5.44e-16	0.466038	0.658	0.187	1.63e-12	MSC_D1	Sdc3
9.51e-16	0.29642	0.244	0.268	2.85e-12	MSC_D1	Timp3
6.5e-15	0.302294	0.674	0.173	1.95e-11	MSC_D1	Nbl1
8.62e-14	1.18143	0.622	0.417	2.59e-10	MSC_D1	Fkbp9
1.69e-13	3.34804	0.601	0.092	5.08e-10	MSC_D1	Cyfip2
7.47e-13	3.01734	0.611	0.366	2.24e-09	MSC_D1	Gm42418
2.31e-12	3.87035	0.585	0.07	6.94e-09	MSC_D1	Mmp16
7.94e-12	0.631261	0.269	0.224	2.38e-08	MSC_D1	Sash1
8.66e-12	3.25366	0.57	0.065	2.6e-08	MSC_D1	Pcdh7
2.65e-11	4.95957	0.585	0.192	7.96e-08	MSC_D1	Mgst3
7.72e-11	1.42885	0.58	0.345	2.31e-07	MSC_D1	Col2a1
7.87e-11	1.593	0.264	0.104	2.36e-07	MSC_D1	Tnfrsf11b
9.79e-11	0.385304	0.259	0.072	2.94e-07	MSC_D1	4833422C13Rik
1.17e-10	0.309175	0.591	0.416	3.52e-07	MSC_D1	Hspe1
2.5e-10	1.28572	0.591	0.081	7.5e-07	MSC_D1	Bmp3
4.61e-10	2.38625	0.617	0.243	1.38e-06	MSC_D1	Myo10
1.25e-09	0.98666	0.549	0.14	3.74e-06	MSC_D1	Elmo1
1.53e-09	1.83663	0.28	0.093	4.59e-06	MSC_D1	Ccnd1
2.06e-09	0.912032	0.591	0.208	6.17e-06	MSC_D1	Hpgd
2.26e-09	2.72533	0.534	0.075	6.78e-06	MSC_D1	Pdgfrl
3.06e-09	1.14054	0.622	0.168	9.17e-06	MSC_D1	Lrp4
5.64e-09	0.834073	0.285	0.116	1.69e-05	MSC_D1	Lgals3
6.68e-09	0.362932	0.259	0.093	2.01e-05	MSC_D1	Rps6ka1
6.7e-09	1.39549	0.585	0.147	2.01e-05	MSC_D1	Aqp1
7.32e-09	0.258053	0.228	0.404	2.2e-05	MSC_D1	Ibsp
2.32e-08	4.0735	0.544	0.13	6.95e-05	MSC_D1	Mthfd2
6.41e-08	2.12299	0.492	0.089	0.000192223	MSC_D1	Pdzd2
1.05e-07	2.00825	0.275	0.066	0.00031564	MSC_D1	Tspan11
1.06e-07	0.727907	0.259	0.099	0.000318856	MSC_D1	Unc5c
1.17e-07	0.719683	0.332	0.282	0.000352495	MSC_D1	Churc1
1.41e-07	1.77011	0.254	0.2	0.00042323	MSC_D1	Car2
1.77e-07	2.60198	0.269	0.11	0.000531594	MSC_D1	Pdk1
1.87e-07	1.06375	0.565	0.295	0.000562028	MSC_D1	Ctsh
2.23e-07	1.21591	0.259	0.077	0.000669781	MSC_D1	Pick1
2.99e-07	0.696127	0.591	0.158	0.000897925	MSC_D1	Vdr
4.33e-07	3.09633	0.534	0.063	0.00130015	MSC_D1	Ano1
4.48e-07	1.99876	0.518	0.132	0.00134254	MSC_D1	Gpcpd1
1.52e-06	1.58515	0.275	0.061	0.00455401	MSC_D1	Tdrp
1.53e-06	3.00154	0.503	0.062	0.00457887	MSC_D1	Grrp1
3.18e-06	0.813044	0.275	0.069	0.00953568	MSC_D1	Ptprz1
4.6e-06	1.96518	0.518	0.087	0.0137864	MSC_D1	Shc2
1.28e-05	0.489605	0.565	0.403	0.0384383	MSC_D1	Pcolce
1.34e-05	1.40578	0.269	0.09	0.0403454	MSC_D1	Epha2
1.41e-05	1.01303	0.264	0.201	0.0421695	MSC_D1	Prr7
2.46e-05	0.924935	0.56	0.237	0.0739295	MSC_D1	Hspg2
2.83e-05	0.511041	0.316	0.213	0.0849671	MSC_D1	Hspa1a
2.97e-05	0.978387	0.316	0.227	0.0891813	MSC_D1	Adamts9
9.85e-05	1.48556	0.56	0.231	0.295499	MSC_D1	Atf3
0.000104654	1.41683	0.316	0.131	0.313963	MSC_D1	Hoxb2
0.000112296	2.2427	0.554	0.149	0.336889	MSC_D1	Insig1
0.000129584	1.64381	0.316	0.121	0.388753	MSC_D1	Aplp1
0.000353997	3.46857	0.549	0.38	1	MSC_D1	Mif
0.000443122	0.396737	0.487	0.317	1	MSC_D1	Mef2a
0.000493521	1.08521	0.259	0.056	1	MSC_D1	Gm11266
0.000552223	2.57216	0.28	0.123	1	MSC_D1	Fdps
0.000596532	0.763702	0.259	0.111	1	MSC_D1	Gngt2
0.000621041	0.263612	0.513	0.265	1	MSC_D1	Ugdh
0.000947963	2.80767	0.528	0.186	1	MSC_D1	Scd2
0.00124961	1.03006	0.513	0.245	1	MSC_D1	Thbs1
0.00148116	0.462112	0.347	0.071	1	MSC_D1	Cemip
0.00182528	0.924908	0.254	0.124	1	MSC_D1	Lars2
0.00186943	1.88289	0.42	0.123	1	MSC_D1	Lrp5
0.00349459	1.95059	0.316	0.098	1	MSC_D1	Tmem158
0.00435766	0.673647	0.492	0.14	1	MSC_D1	Nr4a2
0.00463105	0.258955	0.539	0.372	1	MSC_D1	Metap2
0.0052402	1.03462	0.508	0.299	1	MSC_D1	Luzp1
0.00739897	0.449803	0.389	0.24	1	MSC_D1	Shisa4
0.00741624	3.04155	0.383	0.432	1	MSC_D1	Cst3
0.00765695	1.58422	0.539	0.171	1	MSC_D1	Fmod
0.00861506	1.1422	0.456	0.102	1	MSC_D1	Vldlr
0.00862705	0.814504	0.482	0.231	1	MSC_D1	Mical3
0.00939492	1.47894	0.44	0.11	1	MSC_D1	Jam2
0.00942603	1.54122	0.29	0.166	1	MSC_D1	Bmp2k
4.17e-202	3.47697	0.916	0.23	1.25e-198	MSC_D2	Spp1
3.5e-188	1.90997	0.884	0.139	1.05e-184	MSC_D2	Col1a1
3.89e-156	1.78425	0.84	0.128	1.17e-152	MSC_D2	Cpe
4.28e-154	1.60977	0.855	0.264	1.28e-150	MSC_D2	S100a6
1.82e-151	1.83917	0.891	0.343	5.45e-148	MSC_D2	Cd63
7.34e-144	1.34812	0.853	0.211	2.2e-140	MSC_D2	Metrnl
6.19e-140	3.5473	0.83	0.281	1.86e-136	MSC_D2	Lifr
4.8e-139	1.20395	0.819	0.147	1.44e-135	MSC_D2	Ptgis
7.77e-138	2.75981	0.847	0.302	2.33e-134	MSC_D2	Cfh
3.06e-134	3.28444	0.819	0.271	9.19e-131	MSC_D2	Fap
5.25e-130	1.65416	0.744	0.096	1.58e-126	MSC_D2	Bglap
7.15e-129	1.43292	0.805	0.225	2.15e-125	MSC_D2	Ccdc80
1.18e-123	1.47282	0.794	0.188	3.55e-120	MSC_D2	Mef2c
4.69e-122	4.13402	0.729	0.201	1.41e-118	MSC_D2	Alpl
7.02e-120	3.02341	0.788	0.274	2.11e-116	MSC_D2	Pth1r
2.05e-116	2.07937	0.828	0.337	6.15e-113	MSC_D2	Tnc
6.64e-116	1.57382	0.714	0.092	1.99e-112	MSC_D2	Bglap2
2.16e-114	1.18411	0.095	0.453	6.49e-111	MSC_D2	Igf1
7.12e-114	0.489928	0.832	0.358	2.14e-110	MSC_D2	Rplp0
9.29e-112	3.18194	0.773	0.24	2.79e-108	MSC_D2	Cd200
1.14e-111	4.56148	0.733	0.062	3.41e-108	MSC_D2	Postn
2.13e-109	1.54784	0.811	0.364	6.4e-106	MSC_D2	Rpl39
5.31e-109	4.40682	0.792	0.348	1.59e-105	MSC_D2	Ppic
8.39e-109	2.72407	0.765	0.138	2.52e-105	MSC_D2	Mmp2
4.54e-107	1.88029	0.813	0.376	1.36e-103	MSC_D2	Rps18
9.54e-104	0.810484	0.815	0.363	2.86e-100	MSC_D2	Rplp1
1.3e-103	2.78842	0.723	0.173	3.91e-100	MSC_D2	Lum
4.41e-103	1.76259	0.109	0.428	1.32e-99	MSC_D2	Sfrp4
6.3e-101	2.44125	0.746	0.187	1.89e-97	MSC_D2	Mmp13
2.86e-96	6.91978	0.752	0.194	8.57e-93	MSC_D2	Itgb5
7.24e-95	2.12769	0.695	0.208	2.17e-91	MSC_D2	Wif1
4.02e-93	1.06713	0.103	0.324	1.21e-89	MSC_D2	Ptgfr
1.71e-91	4.02445	0.739	0.13	5.14e-88	MSC_D2	Lrp4
2.25e-91	3.13268	0.752	0.201	6.76e-88	MSC_D2	Dapk2
6.28e-89	6.29168	0.735	0.283	1.88e-85	MSC_D2	Clec11a
7.37e-89	2.11646	0.763	0.361	2.21e-85	MSC_D2	Rps26
4.27e-88	1.57368	0.803	0.386	1.28e-84	MSC_D2	Rpl32
4.91e-87	1.79053	0.777	0.348	1.47e-83	MSC_D2	Ctnnb1
1.92e-85	0.455948	0.786	0.374	5.76e-82	MSC_D2	Rpl41
2.94e-83	1.19341	0.765	0.353	8.82e-80	MSC_D2	Rps28
6.14e-78	4.36297	0.693	0.211	1.84e-74	MSC_D2	Col12a1
3.01e-77	3.24315	0.716	0.174	9.02e-74	MSC_D2	Hpgd
1.9e-74	0.987001	0.706	0.283	5.69e-71	MSC_D2	Lgals1
3.36e-72	1.82358	0.729	0.346	1.01e-68	MSC_D2	Actg1
7.76e-71	2.56941	0.681	0.125	2.33e-67	MSC_D2	Vdr
1.15e-68	0.658239	0.729	0.372	3.44e-65	MSC_D2	Dstn
1.46e-68	3.39897	0.676	0.302	4.37e-65	MSC_D2	Olfml3
1.77e-67	1.5418	0.668	0.28	5.32e-64	MSC_D2	Gsn
5.51e-67	2.84024	0.67	0.199	1.65e-63	MSC_D2	Timp1
1.47e-64	1.99651	0.7	0.318	4.42e-61	MSC_D2	Olfml2b
2.21e-63	2.2826	0.712	0.361	6.64e-60	MSC_D2	Calm2
1.12e-60	1.65713	0.668	0.107	3.36e-57	MSC_D2	Wisp1
1.67e-60	2.01372	0.195	0.453	5.02e-57	MSC_D2	Ogn
5.87e-60	1.33059	0.683	0.272	1.76e-56	MSC_D2	Limch1
1.05e-59	2.49686	0.691	0.185	3.15e-56	MSC_D2	Sp7
5.12e-59	2.29143	0.641	0.145	1.53e-55	MSC_D2	Col6a3
1.88e-56	2.49039	0.716	0.221	5.63e-53	MSC_D2	Gpc1
2.04e-56	2.20472	0.649	0.129	6.12e-53	MSC_D2	Cadm1
6.03e-56	5.06656	0.651	0.152	1.81e-52	MSC_D2	Slit2
3.17e-55	2.80532	0.695	0.378	9.52e-52	MSC_D2	Sdc2
8.26e-55	1.15482	0.714	0.393	2.48e-51	MSC_D2	Tmsb10
5.19e-53	2.63795	0.7	0.287	1.56e-49	MSC_D2	S100a1
7.07e-52	4.67141	0.674	0.2	2.12e-48	MSC_D2	Pard6g
6.27e-51	1.18495	0.685	0.37	1.88e-47	MSC_D2	Cd9
8.78e-50	1.86098	0.601	0.246	2.63e-46	MSC_D2	Dcn
1.08e-48	2.82292	0.611	0.15	3.24e-45	MSC_D2	Prcp
8.07e-47	0.525161	0.168	0.383	2.42e-43	MSC_D2	Myl9
2.98e-45	1.07613	0.658	0.35	8.93e-42	MSC_D2	Fkbp10
3.43e-44	0.393078	0.634	0.285	1.03e-40	MSC_D2	Serpinf1
7.18e-44	1.27879	0.197	0.282	2.15e-40	MSC_D2	Olfml2a
7.15e-41	1.75954	0.605	0.333	2.14e-37	MSC_D2	Rgs3
1.05e-38	0.717733	0.574	0.2	3.14e-35	MSC_D2	Fn1
1.2e-38	3.89515	0.553	0.1	3.59e-35	MSC_D2	Mgll
2.58e-38	2.2228	0.641	0.306	7.73e-35	MSC_D2	Srpx2
1.22e-36	3.06867	0.639	0.334	3.65e-33	MSC_D2	Mmp14
4.02e-36	2.14263	0.628	0.328	1.21e-32	MSC_D2	Ckb
3.1e-35	1.66355	0.235	0.419	9.3e-32	MSC_D2	Hist1h2bc
3.17e-35	0.349295	0.216	0.367	9.52e-32	MSC_D2	Ltbp1
3.82e-35	1.16259	0.605	0.29	1.15e-31	MSC_D2	Bmp1
5.22e-35	3.71707	0.542	0.073	1.57e-31	MSC_D2	Vldlr
4.47e-34	1.63312	0.569	0.188	1.34e-30	MSC_D2	Raph1
8.01e-34	1.84362	0.632	0.198	2.4e-30	MSC_D2	Ncam1
9.84e-34	4.20423	0.651	0.407	2.95e-30	MSC_D2	Ctsb
1.4e-31	2.46315	0.595	0.298	4.19e-28	MSC_D2	Ccnd2
8.37e-29	1.7163	0.218	0.369	2.51e-25	MSC_D2	Plxna2
2e-28	3.11726	0.632	0.402	6.01e-25	MSC_D2	Tubb5
6.82e-28	2.24634	0.626	0.386	2.05e-24	MSC_D2	Serpine2
1.66e-27	1.99071	0.586	0.34	4.98e-24	MSC_D2	Cdc42ep3
8.81e-27	2.20114	0.523	0.083	2.64e-23	MSC_D2	Fam20c
4.62e-26	0.794006	0.248	0.259	1.39e-22	MSC_D2	Klf7
1e-25	1.56909	0.588	0.285	3.01e-22	MSC_D2	Tm4sf1
2.14e-25	1.47433	0.609	0.302	6.41e-22	MSC_D2	Bin1
4.1e-25	0.979421	0.624	0.392	1.23e-21	MSC_D2	Cnn2
1.42e-24	0.706231	0.252	0.418	4.25e-21	MSC_D2	Gsr
1.75e-24	0.929278	0.548	0.299	5.24e-21	MSC_D2	Cdkn1a
2.68e-24	1.67694	0.578	0.244	8.05e-21	MSC_D2	Ugdh
1.24e-23	0.991913	0.565	0.197	3.71e-20	MSC_D2	Satb2
2.2e-23	2.48063	0.548	0.17	6.6e-20	MSC_D2	Sdc3
3.6e-23	1.92405	0.559	0.155	1.08e-19	MSC_D2	Unc5b
6.17e-23	1.53499	0.54	0.24	1.85e-19	MSC_D2	Timp3
3.98e-22	0.589155	0.183	0.261	1.19e-18	MSC_D2	Fbln1
5.33e-22	1.01982	0.605	0.38	1.6e-18	MSC_D2	Serpinh1
1.1e-21	0.767572	0.513	0.075	3.31e-18	MSC_D2	Bglap3
1.18e-21	3.96367	0.588	0.38	3.55e-18	MSC_D2	Tpm1
6.95e-21	0.531467	0.515	0.072	2.08e-17	MSC_D2	Ramp1
1.58e-20	3.6853	0.479	0.063	4.74e-17	MSC_D2	Ccnd1
5.01e-20	0.951202	0.574	0.259	1.5e-16	MSC_D2	Fat1
5.66e-20	1.29958	0.546	0.205	1.7e-16	MSC_D2	Creb3l1
7.79e-20	1.19995	0.254	0.266	2.34e-16	MSC_D2	Pycard
4.71e-19	5.30768	0.59	0.413	1.41e-15	MSC_D2	Timp2
4.83e-18	0.263768	0.254	0.412	1.45e-14	MSC_D2	Vim
5.58e-18	2.44066	0.477	0.047	1.67e-14	MSC_D2	Col13a1
1.02e-17	2.83916	0.513	0.142	3.06e-14	MSC_D2	Ctsc
1.16e-17	1.10665	0.517	0.354	3.48e-14	MSC_D2	Tsc22d1
1.71e-17	1.04631	0.546	0.156	5.14e-14	MSC_D2	Nbl1
1.88e-17	4.27981	0.59	0.406	5.65e-14	MSC_D2	Mxra8
1.95e-17	1.97462	0.504	0.117	5.84e-14	MSC_D2	Ppfibp2
1.99e-17	1.73405	0.55	0.333	5.98e-14	MSC_D2	Sdc4
5.3e-17	0.994359	0.471	0.255	1.59e-13	MSC_D2	Rasl11a
2.42e-16	4.81922	0.567	0.406	7.25e-13	MSC_D2	H2afz
6.22e-16	3.95064	0.557	0.224	1.87e-12	MSC_D2	Nt5dc2
1.16e-15	2.67313	0.574	0.419	3.47e-12	MSC_D2	Cp
3.8e-15	1.3256	0.275	0.262	1.14e-11	MSC_D2	S1pr1
2.16e-14	2.80454	0.536	0.236	6.49e-11	MSC_D2	1190002N15Rik
2.27e-14	2.11257	0.273	0.397	6.81e-11	MSC_D2	Anxa1
5.64e-14	3.05367	0.492	0.061	1.69e-10	MSC_D2	Bmp3
8.78e-14	0.277393	0.563	0.25	2.63e-10	MSC_D2	Pdgfa
1.12e-13	2.30143	0.462	0.162	3.35e-10	MSC_D2	Aebp1
1.13e-13	1.78926	0.588	0.415	3.38e-10	MSC_D2	Cst3
1.18e-13	1.22052	0.519	0.314	3.55e-10	MSC_D2	Dlx5
1.31e-12	1.02605	0.471	0.268	3.94e-09	MSC_D2	Phlda1
1.85e-12	3.38311	0.445	0.119	5.56e-09	MSC_D2	Ank
2.7e-12	3.45206	0.525	0.226	8.11e-09	MSC_D2	Qsox1
3.3e-12	0.320192	0.454	0.325	9.9e-09	MSC_D2	Sox4
8.91e-12	2.32563	0.546	0.396	2.67e-08	MSC_D2	Pcolce
9.59e-12	0.400654	0.303	0.245	2.88e-08	MSC_D2	Efna5
1.56e-11	1.00482	0.458	0.134	4.68e-08	MSC_D2	Aqp1
3.85e-11	3.09444	0.475	0.111	1.15e-07	MSC_D2	Pak1
1.21e-10	1.16143	0.479	0.169	3.63e-07	MSC_D2	Bhlhe40
1.33e-10	1.56009	0.464	0.121	4e-07	MSC_D2	Gxylt2
2.49e-10	3.86864	0.534	0.381	7.46e-07	MSC_D2	Atp1a1
2.98e-10	1.37593	0.321	0.355	8.95e-07	MSC_D2	Il6st
8.22e-10	2.51104	0.527	0.382	2.47e-06	MSC_D2	Emp1
8.32e-10	2.52223	0.256	0.13	2.5e-06	MSC_D2	Ndnf
8.71e-10	3.10354	0.445	0.081	2.61e-06	MSC_D2	Fam78b
9.04e-10	1.52375	0.258	0.121	2.71e-06	MSC_D2	Mia
2.48e-09	1.2659	0.345	0.371	7.44e-06	MSC_D2	Tnfrsf19
3.58e-09	0.633363	0.548	0.379	1.07e-05	MSC_D2	Runx2
3.86e-09	0.881506	0.441	0.339	1.16e-05	MSC_D2	Actb
3.98e-09	1.18952	0.315	0.406	1.19e-05	MSC_D2	Itm2a
4.35e-09	1.12097	0.508	0.336	1.31e-05	MSC_D2	Ctsk
7.74e-09	0.92933	0.534	0.354	2.32e-05	MSC_D2	Shox2
1.39e-08	1.07131	0.319	0.308	4.17e-05	MSC_D2	Irx3
2.28e-08	1.40257	0.433	0.126	6.84e-05	MSC_D2	Ccdc3
2.36e-08	1.19693	0.34	0.442	7.08e-05	MSC_D2	Ctsl
2.74e-08	0.491564	0.328	0.406	8.23e-05	MSC_D2	Pdlim2
2.97e-08	1.04517	0.471	0.218	8.9e-05	MSC_D2	Atp1b3
6.17e-08	0.49584	0.485	0.254	0.000185226	MSC_D2	Litaf
6.53e-08	4.43394	0.464	0.148	0.000195889	MSC_D2	Sema7a
7.48e-08	1.72824	0.261	0.293	0.000224528	MSC_D2	Hist1h1c
7.5e-08	1.35724	0.483	0.231	0.000224973	MSC_D2	Kcnk2
1.25e-07	0.951521	0.321	0.421	0.000374352	MSC_D2	Kctd12
1.45e-07	0.805437	0.437	0.307	0.000434646	MSC_D2	Ier3
2.39e-07	0.925611	0.338	0.464	0.000717712	MSC_D2	S100a11
9.37e-07	1.6431	0.273	0.105	0.00281161	MSC_D2	Spata13
1.02e-06	3.15219	0.277	0.11	0.00305396	MSC_D2	Dync1i1
5.19e-06	3.46607	0.498	0.367	0.0155567	MSC_D2	Tcf4
6.39e-06	2.84037	0.391	0.054	0.0191833	MSC_D2	F3
6.98e-06	3.59483	0.462	0.392	0.0209506	MSC_D2	Gja1
8.2e-06	3.21101	0.387	0.159	0.024607	MSC_D2	Pdgfd
1.06e-05	3.23847	0.338	0.208	0.0318546	MSC_D2	Skil
1.13e-05	1.91044	0.313	0.262	0.0339946	MSC_D2	Ddit4
1.41e-05	0.467424	0.376	0.075	0.0421729	MSC_D2	Cdo1
1.7e-05	1.04897	0.275	0.133	0.0508784	MSC_D2	Mthfd2
3.88e-05	0.441382	0.254	0.186	0.116426	MSC_D2	Gm26699
4e-05	2.06181	0.261	0.086	0.120149	MSC_D2	Prelid2
4.06e-05	3.25939	0.273	0.171	0.121706	MSC_D2	Cd82
6.09e-05	3.02969	0.393	0.079	0.18278	MSC_D2	Mest
8.11e-05	2.57353	0.273	0.067	0.243232	MSC_D2	Itga10
8.3e-05	1.07081	0.324	0.206	0.248886	MSC_D2	Hspa1a
0.000102355	2.5114	0.355	0.408	0.307065	MSC_D2	Gstm1
0.000163541	1.6163	0.265	0.099	0.490622	MSC_D2	Cd59a
0.000166851	0.56368	0.317	0.329	0.500554	MSC_D2	Prr13
0.000210571	2.70461	0.387	0.035	0.631712	MSC_D2	Bmp8a
0.000300145	2.16768	0.252	0.056	0.900434	MSC_D2	Tspan11
0.000341363	0.945172	0.395	0.298	1	MSC_D2	Rai14
0.000353635	1.39378	0.382	0.399	1	MSC_D2	Maf
0.000356514	0.532818	0.5	0.355	1	MSC_D2	Enah
0.000381512	3.56876	0.462	0.26	1	MSC_D2	Hmgn2
0.00045007	3.64185	0.496	0.291	1	MSC_D2	H1f0
0.000498669	1.54265	0.265	0.108	1	MSC_D2	Cdr2
0.00058368	3.59341	0.384	0.449	1	MSC_D2	Loxl1
0.000596847	0.887171	0.336	0.239	1	MSC_D2	Sorbs2
0.000611266	0.612064	0.454	0.212	1	MSC_D2	Ctgf
0.00067956	0.261324	0.286	0.214	1	MSC_D2	Rpl39l
0.000766648	2.1326	0.403	0.082	1	MSC_D2	Cyfip2
0.000861964	1.96566	0.275	0.28	1	MSC_D2	Col3a1
0.000915905	0.742262	0.502	0.306	1	MSC_D2	Mef2a
0.00110681	0.997293	0.424	0.206	1	MSC_D2	Fign
0.00132785	1.92012	0.29	0.123	1	MSC_D2	Foxc2
0.0014493	0.357777	0.366	0.391	1	MSC_D2	Nfib
0.00160428	2.71597	0.363	0.137	1	MSC_D2	Smc4
0.0020063	0.80788	0.256	0.138	1	MSC_D2	Pcdh18
0.0024174	0.863098	0.349	0.387	1	MSC_D2	Nupr1
0.00263508	1.91982	0.328	0.157	1	MSC_D2	Hey1
0.00321961	1.9678	0.307	0.273	1	MSC_D2	Tubb4b
0.00581405	1.2023	0.269	0.09	1	MSC_D2	Tmem158
0.00620349	0.295627	0.307	0.201	1	MSC_D2	Grb14
0.00637568	0.985347	0.433	0.366	1	MSC_D2	Lmna
0.00673048	0.939241	0.372	0.114	1	MSC_D2	Pik3ip1
0.00777044	0.296885	0.382	0.313	1	MSC_D2	Pmepa1
0.00792163	0.45241	0.252	0.056	1	MSC_D2	Ctxn1
0.00797859	0.559065	0.282	0.31	1	MSC_D2	Gm26532
0.00852466	0.35512	0.485	0.421	1	MSC_D2	Mxd4
5.3e-14	8.03602	1	0.17	1.59e-10	MSC_D3	Plpp1
5.44e-14	6.64208	1	0.05	1.63e-10	MSC_D3	Pdpn
5.55e-14	6.96894	1	0.18	1.67e-10	MSC_D3	Phex
6.07e-14	5.63268	1	0.108	1.82e-10	MSC_D3	Ramp1
6.11e-14	6.41513	1	0.212	1.83e-10	MSC_D3	Irx5
6.58e-14	5.59524	1	0.243	1.97e-10	MSC_D3	Bambi
6.91e-14	5.66883	1	0.1	2.07e-10	MSC_D3	Fbln7
7.07e-14	7.15737	1	0.073	2.12e-10	MSC_D3	Ptprz1
7.2e-14	6.76327	1	0.275	2.16e-10	MSC_D3	Pdgfa
7.36e-14	5.41482	1	0.239	2.21e-10	MSC_D3	Mef2c
9.87e-14	5.38228	1	0.172	2.96e-10	MSC_D3	Bmp2
1.5e-13	6.35722	1	0.147	4.51e-10	MSC_D3	Cd44
1.59e-13	5.34187	1	0.204	4.77e-10	MSC_D3	Ptgis
1.6e-13	3.94599	1	0.274	4.81e-10	MSC_D3	Sparc
1.73e-13	5.36553	1	0.265	5.19e-10	MSC_D3	Metrnl
2.1e-13	5.09442	1	0.154	6.31e-10	MSC_D3	Wisp1
2.31e-13	5.08592	1	0.249	6.94e-10	MSC_D3	Kazald1
2.92e-13	3.46128	1	0.262	8.75e-10	MSC_D3	Col1a2
3.32e-13	3.41159	1	0.144	9.96e-10	MSC_D3	Bglap2
3.33e-13	4.07065	1	0.318	9.98e-10	MSC_D3	Cdkn1a
3.53e-13	3.34295	1	0.15	1.06e-09	MSC_D3	Bglap
5.09e-13	3.88557	1	0.318	1.53e-09	MSC_D3	Lgals1
5.48e-13	3.37362	1	0.13	1.65e-09	MSC_D3	Col11a2
6.29e-13	3.96522	1	0.189	1.89e-09	MSC_D3	Cpe
6.74e-13	4.47629	1	0.285	2.02e-09	MSC_D3	Cd200
9.14e-13	3.40808	1	0.126	2.74e-09	MSC_D3	Cryab
1.32e-12	7.92781	1	0.213	3.95e-09	MSC_D3	Evl
1.41e-12	2.75817	1	0.202	4.24e-09	MSC_D3	Col1a1
1.5e-12	3.41653	1	0.308	4.51e-09	MSC_D3	Col5a2
1.84e-12	4.23947	0.947	0.314	5.53e-09	MSC_D3	Serpinf1
2.11e-12	6.35756	0.947	0.083	6.32e-09	MSC_D3	Pcsk6
1.06e-11	1.86594	1	0.421	3.17e-08	MSC_D3	Tubb5
2.61e-11	4.15764	0.895	0.314	7.82e-08	MSC_D3	Myo1b
3.18e-11	9.85846	0.947	0.275	9.54e-08	MSC_D3	Wasl
3.81e-11	2.99286	0.947	0.39	1.14e-07	MSC_D3	Calm2
7.46e-11	4.19717	0.947	0.19	2.24e-07	MSC_D3	Sgms2
1.46e-10	1.65625	0.895	0.362	4.39e-07	MSC_D3	Nme1
1.47e-10	2.83303	0.947	0.202	4.41e-07	MSC_D3	Col11a1
1.52e-10	2.97075	0.947	0.248	4.56e-07	MSC_D3	Wif1
1.66e-10	5.34349	0.895	0.08	4.99e-07	MSC_D3	Pcdh7
2.06e-10	5.69095	0.947	0.285	6.18e-07	MSC_D3	Fat1
2.9e-10	4.89779	0.947	0.353	8.69e-07	MSC_D3	Fgfr1
1.04e-09	0.927185	0.947	0.203	3.12e-06	MSC_D3	Mgst3
2.8e-09	4.63183	0.895	0.064	8.4e-06	MSC_D3	Bmp8a
5.88e-09	2.75378	0.895	0.111	1.76e-05	MSC_D3	Bglap3
6.31e-09	1.13201	0.895	0.36	1.89e-05	MSC_D3	Mbnl1
8.49e-09	4.09259	0.895	0.097	2.55e-05	MSC_D3	Bmp3
8.69e-09	3.33665	0.895	0.12	2.61e-05	MSC_D3	Fam20c
9.32e-09	1.29696	0.895	0.191	2.8e-05	MSC_D3	Mmp2
1.54e-08	4.48283	0.947	0.378	4.62e-05	MSC_D3	Actg1
2.09e-08	3.83061	0.947	0.316	6.28e-05	MSC_D3	Snhg18
2.94e-08	3.37446	0.947	0.396	8.82e-05	MSC_D3	Ibsp
3.22e-08	6.45504	0.842	0.143	9.67e-05	MSC_D3	Dnajc9
3.23e-08	6.36881	0.842	0.091	9.7e-05	MSC_D3	Spns2
3.26e-08	3.31575	0.895	0.243	9.79e-05	MSC_D3	Shisa4
5.05e-08	6.18843	0.842	0.085	0.00015136	MSC_D3	Rab27b
5.38e-08	0.418881	0.842	0.407	0.000161525	MSC_D3	Nnmt
6.03e-08	4.09289	0.947	0.424	0.000180851	MSC_D3	Anxa2
1e-07	2.28953	0.895	0.227	0.000300495	MSC_D3	Satb2
1.17e-07	2.00189	0.895	0.24	0.000351633	MSC_D3	Sema5a
1.99e-07	6.68679	0.842	0.223	0.000596581	MSC_D3	Sash1
2.37e-07	4.80863	0.842	0.099	0.000709613	MSC_D3	Adm
7.77e-07	0.826558	0.842	0.421	0.00233161	MSC_D3	Calm1
8.16e-07	3.79176	0.789	0.12	0.00244694	MSC_D3	Jam2
1.26e-06	7.00654	0.789	0.086	0.00379224	MSC_D3	Satb1
1.38e-06	1.14303	0.842	0.389	0.00413196	MSC_D3	Atp2b1
3.67e-06	1.23793	0.842	0.187	0.01101	MSC_D3	Trim47
3.69e-06	1.2986	0.895	0.311	0.0110693	MSC_D3	Trps1
3.92e-06	1.6898	0.789	0.382	0.0117632	MSC_D3	Lox
4.24e-06	2.36115	0.789	0.285	0.0127233	MSC_D3	Tgfb1
5.34e-06	1.27066	0.842	0.236	0.0160183	MSC_D3	Sema6d
7.34e-06	2.28273	0.789	0.321	0.022022	MSC_D3	Mef2a
7.87e-06	2.39522	0.842	0.195	0.0235976	MSC_D3	Ptprs
1.92e-05	3.92384	0.789	0.229	0.0576524	MSC_D3	Ptp4a3
2.45e-05	0.991573	0.789	0.174	0.0734301	MSC_D3	Itpkb
2.65e-05	3.616	0.789	0.2	0.0794772	MSC_D3	Ppp2r5a
5.43e-05	1.2672	0.842	0.261	0.162914	MSC_D3	Plod2
6.42e-05	3.94634	0.737	0.119	0.192657	MSC_D3	Rhobtb1
6.88e-05	3.28863	0.737	0.099	0.206309	MSC_D3	Mustn1
8.83e-05	0.978559	0.789	0.234	0.264777	MSC_D3	Ndrg1
0.000127258	5.00798	0.737	0.111	0.381774	MSC_D3	Inpp4a
0.000137324	1.93977	0.737	0.162	0.411972	MSC_D3	Ninj1
0.000190909	0.575963	0.842	0.47	0.572727	MSC_D3	Bgn
0.00031257	4.84221	0.684	0.082	0.93771	MSC_D3	Col15a1
0.000469173	1.37722	0.684	0.355	1	MSC_D3	Gadd45b
0.000526917	3.61481	0.684	0.106	1	MSC_D3	Gimap6
0.000649769	1.25451	0.789	0.215	1	MSC_D3	Kalrn
0.000805286	3.94962	0.684	0.131	1	MSC_D3	Scarb1
0.000907005	5.78621	0.684	0.135	1	MSC_D3	Pik3ip1
0.00110384	2.3497	0.684	0.124	1	MSC_D3	Specc1
0.00112306	2.21536	0.632	0.22	1	MSC_D3	Hpgd
0.00123826	1.27377	0.737	0.318	1	MSC_D3	Pmepa1
0.00144808	0.575829	0.737	0.229	1	MSC_D3	Sp7
0.00146487	3.49887	0.684	0.1	1	MSC_D3	Cdo1
0.00203467	6.20436	0.684	0.288	1	MSC_D3	Basp1
0.00205865	5.06259	0.684	0.089	1	MSC_D3	Enho
0.00272382	1.7073	0.684	0.396	1	MSC_D3	Rps26
0.00291388	0.281023	0.737	0.202	1	MSC_D3	Sdc3
0.00480317	1.50496	0.263	0.362	1	MSC_D3	Cdc42ep3
0.00491877	4.0967	0.632	0.3	1	MSC_D3	Bmp4
0.00599473	4.79555	0.263	0.066	1	MSC_D3	Cystm1
