# Supplementary material for: Deconvolution of the hematopoietic stem cell microenvironment reveals a high degree of specialization and conservation
Source: iScience. 2022 Apr 8;25(5):104225. doi: 10.1016/j.isci.2022.104225 (PMC9046238; doi:10.1016/j.isci.2022.104225)
Supplement: Table S6. Marker genes between mesenchymal and osteolineage in Mouse Mesenchymal cells (MSC vs OLN), related to Figure 5 [file mmc7.xlsx]

## Sheet: S6
Table S6 Marker genes between mesenchymal and osteolineage in Mouse Mesenchymal cells (MSC vs OLN), related to Figure 5
p_val	avg_log2FC	pct.1	pct.2	p_val_adj	cluster	gene
0	3.62238	0.855	0.185	0	MSC	Adipoq
0	3.4302	0.989	0.73	0	MSC	Cxcl12
0	3.40929	0.929	0.439	0	MSC	Hp
0	3.20155	0.907	0.26	0	MSC	Lpl
0	3.02698	0.867	0.199	0	MSC	Esm1
0	2.7465	0.953	0.514	0	MSC	Apoe
0	2.576	0.965	0.576	0	MSC	Gas6
0	2.51573	0.963	0.707	0	MSC	Igfbp4
8.12819e-298	2.26553	0.934	0.385	1.70594e-293	MSC	Cxcl14
1.9581e-296	1.90155	0.99	0.753	4.10965e-292	MSC	Igfbp7
4.54781e-292	2.24934	0.941	0.52	9.54495e-288	MSC	Serping1
3.57958e-288	2.17125	0.908	0.386	7.51282e-284	MSC	Plpp3
1.04885e-283	2.32051	0.921	0.67	2.20133e-279	MSC	Sepp1
1.10632e-279	2.4101	0.864	0.301	2.32194e-275	MSC	Kitl
3.38877e-257	2.36748	0.916	0.433	7.11234e-253	MSC	Igfbp5
5.00544e-251	2.32605	0.791	0.206	1.05054e-246	MSC	Dpep1
3.64682e-248	2.41143	0.857	0.377	7.65395e-244	MSC	Vcam1
1.03403e-245	2.10362	0.86	0.402	2.17023e-241	MSC	Gdpd2
2.45683e-237	1.49466	0.973	0.806	5.15639e-233	MSC	H2-K1
5.27695e-223	1.43253	0.99	0.904	1.10753e-218	MSC	H2-D1
5.77841e-220	1.27578	0.983	0.817	1.21277e-215	MSC	Ifitm3
1.43192e-217	2.11859	0.731	0.17	3.00531e-213	MSC	1500009L16Rik
4.10838e-212	1.69647	0.955	0.879	8.62268e-208	MSC	Gpx3
1.98233e-208	1.77515	0.861	0.393	4.16052e-204	MSC	Fbln5
6.62673e-207	2.2165	0.723	0.177	1.39082e-202	MSC	Chrdl1
6.40782e-203	2.10796	0.771	0.247	1.34487e-198	MSC	Rarres2
1.4687e-202	1.3719	0.934	0.867	3.0825e-198	MSC	Tmem176b
6.41038e-199	1.12383	0.997	0.961	1.34541e-194	MSC	Tmsb4x
1.07758e-190	1.9737	0.739	0.217	2.26163e-186	MSC	Pappa
2.57269e-183	1.31037	0.903	0.624	5.39956e-179	MSC	Fstl1
9.85081e-178	1.87327	0.685	0.186	2.06749e-173	MSC	Ebf3
4.46014e-174	2.11286	0.617	0.087	9.36094e-170	MSC	Il34
2.54004e-173	0.925893	0.996	0.994	5.33103e-169	MSC	Fth1
1.06859e-168	1.93713	0.721	0.263	2.24276e-164	MSC	Lepr
3.26843e-166	1.23023	0.933	0.68	6.85979e-162	MSC	Ebf1
7.81005e-161	2.12544	0.63	0.144	1.63917e-156	MSC	Fst
3.89726e-159	1.81803	0.697	0.286	8.17958e-155	MSC	Agt
1.51957e-157	2.23943	0.622	0.121	3.18927e-153	MSC	Grem1
4.423e-155	1.90974	0.703	0.279	9.283e-151	MSC	Slc6a6
2.52206e-150	1.82236	0.589	0.109	5.29329e-146	MSC	Kng1
1.29019e-145	1.84287	0.578	0.109	2.70786e-141	MSC	Kng2
5.87785e-145	1.83467	0.609	0.171	1.23364e-140	MSC	Cebpa
8.45031e-143	1.64224	0.616	0.175	1.77355e-138	MSC	Gpm6b
1.37954e-140	1.09447	0.911	0.843	2.89538e-136	MSC	Tmem176a
1.71363e-140	1.66311	0.636	0.19	3.59657e-136	MSC	Mgst1
1.96075e-139	1.55362	0.717	0.375	4.11522e-135	MSC	Nrp1
2.14598e-139	0.906912	0.986	0.955	4.50398e-135	MSC	B2m
6.69482e-136	1.34766	0.786	0.544	1.40511e-131	MSC	Rbms1
2.8688e-135	2.06023	0.564	0.118	6.02104e-131	MSC	Serpina3g
5.58231e-133	1.10335	0.874	0.783	1.17162e-128	MSC	Cd302
5.76888e-132	1.5364	0.691	0.312	1.21077e-127	MSC	Cyp1b1
4.47621e-115	1.49785	0.649	0.299	9.39467e-111	MSC	Arrdc4
7.08427e-113	1.03059	0.742	0.395	1.48685e-108	MSC	Sfrp4
2.20216e-112	1.55253	0.721	0.422	4.6219e-108	MSC	Rgcc
2.50185e-112	2.59246	0.623	0.309	5.25088e-108	MSC	Trf
3.8158e-107	1.47105	0.554	0.19	8.00861e-103	MSC	Slc1a5
4.08449e-106	0.878665	0.777	0.543	8.57253e-102	MSC	Clu
1.76746e-105	1.44628	0.609	0.269	3.70954e-101	MSC	Epas1
1.65805e-104	0.773927	0.986	0.997	3.47992e-100	MSC	Ftl1
1.03338e-101	1.32679	0.744	0.529	2.16886e-97	MSC	Runx1
1.23449e-100	1.43102	0.455	0.082	2.59094e-96	MSC	Ms4a4d
4.63213e-99	1.11693	0.622	0.233	9.72192e-95	MSC	Igf1
1.31365e-97	1.51915	0.518	0.161	2.75709e-93	MSC	AW112010
2.26751e-97	1.4284	0.498	0.144	4.75904e-93	MSC	H2-Q10
2.16981e-96	1.3332	0.643	0.385	4.554e-92	MSC	Ghr
4.29179e-93	1.33658	0.485	0.14	9.00762e-89	MSC	Vegfc
2.42272e-91	1.14953	0.686	0.423	5.0848e-87	MSC	Plxdc2
6.91215e-90	1.30399	0.625	0.353	1.45072e-85	MSC	Mylk
3.36032e-89	1.27302	0.611	0.315	7.05263e-85	MSC	Samhd1
3.08117e-85	1.54902	0.426	0.083	6.46677e-81	MSC	Fmo2
1.08432e-84	1.3755	0.511	0.181	2.27578e-80	MSC	C4b
9.0058e-82	1.21923	0.409	0.085	1.89014e-77	MSC	Wdr86
1.14258e-81	1.32964	0.709	0.457	2.39804e-77	MSC	Errfi1
6.90579e-81	1.22624	0.504	0.191	1.44939e-76	MSC	Fgf7
1.01551e-80	1.34423	0.617	0.301	2.13136e-76	MSC	Wisp2
1.24078e-80	1.33661	0.501	0.196	2.60414e-76	MSC	C1ra
1.31151e-79	1.29781	0.518	0.196	2.7526e-75	MSC	Lbp
7.69945e-78	1.23224	0.409	0.093	1.61596e-73	MSC	2001-03-01
2.19948e-77	1.37974	0.387	0.075	4.61627e-73	MSC	Gm4951
4.44268e-76	1.29893	0.445	0.124	9.32429e-72	MSC	Ltbp2
7.1186e-76	0.81135	0.831	0.817	1.49405e-71	MSC	Npc2
1.59987e-75	1.16486	0.519	0.225	3.35781e-71	MSC	Nnmt
6.52736e-75	0.954155	0.66	0.373	1.36996e-70	MSC	Abi3bp
2.73864e-71	1.26471	0.349	0.053	5.74786e-67	MSC	Slc26a7
1.63771e-70	1.42799	0.45	0.165	3.43723e-66	MSC	Spry1
3.3924e-69	0.983616	0.661	0.421	7.11996e-65	MSC	H2-Q7
2.62285e-68	1.08043	0.481	0.178	5.50483e-64	MSC	Col4a1
9.99029e-68	1.47666	0.376	0.088	2.09676e-63	MSC	Ptx3
2.50725e-67	1.09995	0.615	0.356	5.26221e-63	MSC	Mdk
6.56593e-67	1.28161	0.495	0.221	1.37806e-62	MSC	Id4
8.3995e-67	1.14789	0.539	0.291	1.76289e-62	MSC	Mme
4.4461e-64	1.21196	0.388	0.112	9.33148e-60	MSC	Clec2d
7.82091e-64	1.27902	0.326	0.052	1.64145e-59	MSC	Pdzrn4
1.99914e-63	1.67306	0.712	0.505	4.19579e-59	MSC	Mt1
2.5305e-63	1.47313	0.67	0.523	5.311e-59	MSC	Btg2
5.65537e-63	1.00018	0.868	0.807	1.18695e-58	MSC	Zfp36l1
6.85895e-63	1.05873	0.335	0.063	1.43956e-58	MSC	Il7
5.39682e-62	1.07203	0.437	0.177	1.13268e-57	MSC	Fam69a
8.08516e-62	0.783531	0.962	0.974	1.69691e-57	MSC	Hspa8
1.17537e-60	0.688424	0.845	0.773	2.46686e-56	MSC	Sepw1
1.94314e-60	1.05092	0.543	0.317	4.07826e-56	MSC	Tgfbr3
2.51842e-60	0.964486	0.656	0.449	5.28567e-56	MSC	Pdgfrb
2.96659e-60	1.08433	0.432	0.167	6.22627e-56	MSC	Col4a2
4.05862e-60	0.994114	0.53	0.292	8.51824e-56	MSC	Sdc1
6.51007e-60	1.3461	0.552	0.334	1.36633e-55	MSC	Glul
1.68364e-59	1.31544	0.347	0.083	3.53362e-55	MSC	Serpina12
2.07335e-59	0.87927	0.727	0.622	4.35154e-55	MSC	Adamts2
1.35722e-58	1.35254	0.316	0.057	2.84854e-54	MSC	Igfbp3
1.66225e-58	1.00027	0.537	0.337	3.48873e-54	MSC	Pon2
2.18767e-58	1.53802	0.484	0.244	4.59149e-54	MSC	Adamts1
5.45242e-58	1.19649	0.29	0.041	1.14435e-53	MSC	C2
5.50399e-58	1.34718	0.3	0.045	1.15518e-53	MSC	Il1rn
1.42338e-56	1.44716	0.606	0.447	2.98739e-52	MSC	Ier5
1.86062e-56	1.64401	0.319	0.065	3.90507e-52	MSC	Iigp1
2.72694e-56	1.02731	0.344	0.094	5.7233e-52	MSC	Rbpms
4.77771e-56	1.43383	0.732	0.624	1.00275e-51	MSC	Dusp1
2.15018e-55	1.06327	0.854	0.824	4.51279e-51	MSC	Junb
5.74982e-55	1.47256	0.713	0.601	1.20677e-50	MSC	Zfp36
3.3184e-54	0.981605	0.271	0.034	6.96466e-50	MSC	Serpina3c
2.38532e-53	1.05138	0.471	0.264	5.00631e-49	MSC	Ak3
1.60327e-52	0.904818	0.474	0.224	3.36495e-48	MSC	Ggt5
2.24196e-52	0.83185	0.657	0.538	4.70542e-48	MSC	Cyb5a
3.15201e-52	1.02206	0.365	0.132	6.61544e-48	MSC	Mpdz
5.26801e-52	0.78431	0.673	0.495	1.10565e-47	MSC	Csf1
1.09661e-51	1.13015	0.626	0.497	2.30156e-47	MSC	Zfp36l2
1.21107e-51	1.28731	0.267	0.037	2.5418e-47	MSC	Serpina3f
1.17835e-50	0.976251	0.288	0.054	2.47312e-46	MSC	Rspo2
1.59548e-50	0.994908	0.6	0.449	3.34859e-46	MSC	Foxc1
4.97799e-50	0.568415	0.927	0.944	1.04478e-45	MSC	Rbm39
8.10727e-50	0.883987	0.693	0.638	1.70155e-45	MSC	Prdx4
1.7087e-49	1.00989	0.541	0.372	3.58622e-45	MSC	Dlc1
2.64457e-49	1.11892	0.378	0.148	5.55043e-45	MSC	Slc5a3
1.15152e-48	0.942624	0.537	0.382	2.4168e-44	MSC	Ifnar2
3.00052e-48	0.712496	0.594	0.356	6.29748e-44	MSC	Ogn
4.46135e-47	0.971455	0.636	0.579	9.36349e-43	MSC	Scp2
1.5639e-46	0.885019	0.397	0.158	3.28231e-42	MSC	C1s1
1.06694e-45	0.90818	0.492	0.302	2.23929e-41	MSC	Lgals3bp
1.72901e-44	0.947823	0.625	0.482	3.62884e-40	MSC	Bst2
5.15587e-44	0.936237	0.453	0.241	1.08211e-39	MSC	Rspo3
5.18225e-44	0.71864	0.764	0.677	1.08765e-39	MSC	Zeb2
5.99195e-44	0.650345	0.537	0.323	1.25759e-39	MSC	Fbn1
7.11622e-44	0.905163	0.313	0.099	1.49355e-39	MSC	Svep1
2.73931e-43	0.8407	0.255	0.049	5.74926e-39	MSC	Shroom3
3.14459e-43	0.877891	0.258	0.055	6.59986e-39	MSC	Phactr1
5.16098e-43	0.899521	0.515	0.354	1.08319e-38	MSC	H2-T22
1.45746e-42	0.605262	0.8	0.832	3.05892e-38	MSC	Gpx8
3.80084e-42	1.13096	0.535	0.378	7.97719e-38	MSC	Irf1
7.63561e-42	0.799329	0.529	0.351	1.60256e-37	MSC	Psmb8
7.91125e-42	0.891861	0.399	0.199	1.66041e-37	MSC	Mrps6
9.00633e-42	1.00454	0.426	0.219	1.89025e-37	MSC	Cdkn1c
9.19154e-42	0.986238	0.848	0.861	1.92912e-37	MSC	Jun
9.59239e-42	0.86239	0.533	0.365	2.01325e-37	MSC	2004-09-01
3.37325e-41	0.937687	0.589	0.405	7.07979e-37	MSC	Angptl4
3.65433e-41	0.810646	0.881	0.905	7.66971e-37	MSC	Fos
6.45157e-41	1.06748	0.354	0.153	1.35406e-36	MSC	Adgrf5
6.82458e-41	0.91418	0.427	0.255	1.43234e-36	MSC	Tmem159
1.15795e-40	0.643307	0.776	0.796	2.4303e-36	MSC	App
1.26415e-40	0.693961	0.892	0.915	2.6532e-36	MSC	Ubc
1.28027e-40	0.837088	0.313	0.108	2.68703e-36	MSC	Gstt1
2.79257e-40	0.952343	0.322	0.118	5.86104e-36	MSC	Bmp4
4.55763e-40	0.818476	0.264	0.066	9.56556e-36	MSC	Sult1a1
1.39366e-39	1.09618	0.334	0.138	2.92501e-35	MSC	G0s2
1.58011e-39	0.521867	0.838	0.844	3.31634e-35	MSC	Psap
2.34575e-38	0.808851	0.431	0.218	4.92326e-34	MSC	Steap4
2.35115e-38	0.840729	0.286	0.094	4.93459e-34	MSC	Angpt1
5.79406e-38	0.737479	0.341	0.125	1.21606e-33	MSC	Cygb
6.28058e-38	0.883698	0.752	0.691	1.31817e-33	MSC	Nfkbia
6.35227e-38	0.445101	0.906	0.908	1.33322e-33	MSC	S100a11
1.06427e-37	1.02669	0.285	0.087	2.23369e-33	MSC	C3
1.19396e-37	0.87007	0.334	0.143	2.50588e-33	MSC	Soat1
6.91466e-37	0.821546	0.284	0.093	1.45125e-32	MSC	Notch3
7.58946e-37	0.841179	0.407	0.216	1.59288e-32	MSC	Myl9
7.96803e-37	1.30787	0.487	0.329	1.67233e-32	MSC	Pim1
8.59718e-37	0.980672	0.748	0.718	1.80438e-32	MSC	Egr1
9.69339e-37	0.836017	0.264	0.075	2.03445e-32	MSC	Gpr88
1.29603e-36	0.731221	0.633	0.529	2.7201e-32	MSC	Igsf3
1.48669e-36	0.880444	0.588	0.504	3.12026e-32	MSC	Pik3r1
1.74395e-36	0.592499	0.793	0.81	3.6602e-32	MSC	Son
3.68153e-36	0.499312	0.811	0.853	7.7268e-32	MSC	Tmbim6
8.07045e-36	1.11043	0.301	0.112	1.69383e-31	MSC	Isg15
1.20454e-35	0.909458	0.396	0.217	2.52808e-31	MSC	Snai2
5.00178e-35	0.727892	0.64	0.551	1.04977e-30	MSC	Hmgn3
8.28456e-35	0.322102	0.983	0.991	1.73876e-30	MSC	Itm2b
9.2214e-35	0.84029	0.658	0.582	1.93539e-30	MSC	Klf9
1.70217e-34	0.753581	0.303	0.118	3.57251e-30	MSC	Ptgfr
3.14464e-34	0.843568	0.474	0.326	6.59997e-30	MSC	Apbb2
3.56759e-34	1.6862	0.496	0.339	7.48765e-30	MSC	Mt2
8.5815e-34	0.75602	0.284	0.103	1.80109e-29	MSC	Lamb1
8.62008e-34	0.950541	0.565	0.443	1.80918e-29	MSC	Rhob
8.91472e-34	0.680878	0.708	0.698	1.87102e-29	MSC	Aplp2
9.11786e-34	0.742162	0.626	0.576	1.91366e-29	MSC	Pgrmc1
9.25286e-34	0.58469	0.729	0.733	1.94199e-29	MSC	Fcgrt
1.14336e-33	0.862054	0.298	0.11	2.39967e-29	MSC	Ccl19
9.8445e-33	0.742052	0.289	0.109	2.06616e-28	MSC	Fmo1
1.23295e-32	0.60743	0.335	0.141	2.58771e-28	MSC	Nid1
1.32443e-32	0.786893	0.486	0.351	2.77971e-28	MSC	Cd1d1
2.4457e-32	0.798175	0.728	0.746	5.13303e-28	MSC	Dnaja1
2.84113e-32	0.769518	0.263	0.093	5.96297e-28	MSC	Fzd1
9.44014e-32	0.546884	0.745	0.658	1.9813e-27	MSC	Cdh11
1.11416e-31	1.21941	0.265	0.092	2.3384e-27	MSC	Apod
3.74767e-31	0.621256	0.621	0.488	7.86561e-27	MSC	Kctd12
4.71498e-31	0.771285	0.309	0.133	9.89579e-27	MSC	Sfrp1
8.45513e-31	0.826296	0.415	0.28	1.77456e-26	MSC	Rab9
2.17685e-30	0.51485	0.771	0.8	4.56877e-26	MSC	Ndufa4
2.90498e-30	0.702568	0.615	0.516	6.09696e-26	MSC	Tns3
3.84353e-30	0.843352	0.387	0.234	8.0668e-26	MSC	Gpc6
4.35289e-30	0.373021	0.997	0.996	9.13584e-26	MSC	Malat1
6.62984e-30	0.766162	0.292	0.128	1.39147e-25	MSC	Il1r1
1.15329e-29	0.792661	0.369	0.219	2.42052e-25	MSC	Il10rb
2.20452e-29	0.685241	0.265	0.103	4.62685e-25	MSC	Mgmt
8.66837e-29	0.648358	0.275	0.103	1.81932e-24	MSC	Itih5
3.02298e-28	0.763728	0.469	0.331	6.34463e-24	MSC	Ackr4
3.11068e-28	0.678483	0.263	0.106	6.52869e-24	MSC	Umad1
6.27542e-28	0.735164	0.258	0.103	1.31709e-23	MSC	Amy1
6.69308e-28	0.968158	0.363	0.222	1.40474e-23	MSC	Pim3
9.45462e-28	0.92777	0.466	0.343	1.98434e-23	MSC	Cldn10
9.88655e-28	0.791416	0.504	0.404	2.07499e-23	MSC	Mycbp2
1.63086e-27	0.700444	0.568	0.505	3.42285e-23	MSC	Tnfrsf1a
2.77304e-27	0.516111	0.696	0.602	5.82006e-23	MSC	Islr
2.91074e-27	1.31313	0.534	0.446	6.10907e-23	MSC	Cited2
3.31511e-27	0.639986	0.669	0.609	6.95776e-23	MSC	Tsc22d3
3.57338e-27	0.802113	0.349	0.206	7.4998e-23	MSC	Atp13a3
4.07021e-27	1.14137	0.383	0.239	8.54256e-23	MSC	Gm12216
5.16062e-27	1.07435	0.715	0.713	1.08311e-22	MSC	Fosb
3.39232e-26	0.45489	0.864	0.9	7.1198e-22	MSC	Ddx5
4.22251e-26	1.02131	0.418	0.287	8.8622e-22	MSC	Ly6e
6.25005e-26	0.658224	0.599	0.532	1.31176e-21	MSC	St3gal6
1.04184e-25	0.703626	0.396	0.252	2.18662e-21	MSC	Rbms3
1.8387e-25	0.733696	0.902	0.931	3.85907e-21	MSC	Jund
3.06166e-25	0.714422	0.325	0.178	6.42582e-21	MSC	Rftn1
3.39122e-25	0.725454	0.467	0.354	7.11749e-21	MSC	Emp2
5.47395e-25	0.441625	0.787	0.794	1.14887e-20	MSC	Ctsl
7.46477e-25	0.893356	0.625	0.602	1.56671e-20	MSC	Slc38a2
1.15075e-24	0.500143	0.756	0.801	2.41519e-20	MSC	Itm2c
1.32866e-24	0.742408	0.273	0.124	2.78859e-20	MSC	Ramp2
1.47365e-24	0.505317	0.839	0.857	3.0929e-20	MSC	Hspa5
2.01485e-24	0.343977	0.873	0.914	4.22877e-20	MSC	Cd81
2.81619e-24	0.672306	0.495	0.403	5.91063e-20	MSC	Gsr
2.89266e-24	1.06698	0.289	0.141	6.07112e-20	MSC	Hspb1
2.99546e-24	0.69825	0.292	0.146	6.28686e-20	MSC	Prss23
4.19098e-24	0.488292	0.639	0.58	8.79603e-20	MSC	Epdr1
3.33655e-23	0.621229	0.589	0.555	7.00276e-19	MSC	Oat
6.06363e-23	0.702808	0.761	0.689	1.27263e-18	MSC	Socs3
6.14401e-23	0.72432	0.357	0.233	1.2895e-18	MSC	P2rx4
6.21365e-23	0.798271	0.442	0.337	1.30412e-18	MSC	S1pr3
7.21616e-23	0.796601	0.424	0.329	1.51453e-18	MSC	Tmed5
1.14095e-22	0.678957	0.549	0.498	2.39462e-18	MSC	Lmo4
3.73137e-22	0.725828	0.37	0.25	7.83139e-18	MSC	Emb
4.6135e-22	0.510164	0.682	0.675	9.68281e-18	MSC	Ifi27
1.48547e-21	0.657626	0.28	0.151	3.1177e-17	MSC	Gypc
2.38197e-21	0.614456	0.53	0.473	4.99927e-17	MSC	Fermt2
7.45951e-21	0.63373	0.535	0.488	1.5656e-16	MSC	Tapbp
1.16592e-20	0.684164	0.41	0.318	2.44702e-16	MSC	Emc2
1.93439e-20	0.654193	0.391	0.287	4.0599e-16	MSC	Tnfsf12
2.00809e-20	0.69101	0.556	0.538	4.21458e-16	MSC	Serinc3
3.16713e-20	0.498618	0.746	0.773	6.64717e-16	MSC	Rsrp1
3.52885e-20	0.619386	0.568	0.545	7.40635e-16	MSC	Ifngr1
4.21267e-20	0.554863	0.497	0.384	8.84156e-16	MSC	Fhl2
5.3957e-20	1.09043	0.252	0.128	1.13245e-15	MSC	Rrad
5.54284e-20	0.642925	0.477	0.4	1.16333e-15	MSC	Fgfr2
8.61101e-20	0.613849	0.301	0.176	1.80728e-15	MSC	Psmb9
1.47666e-19	0.736542	0.467	0.406	3.0992e-15	MSC	Pten
7.60496e-19	0.337861	0.846	0.913	1.59613e-14	MSC	Lamp1
8.37609e-19	0.592278	0.325	0.206	1.75797e-14	MSC	Lamc1
1.27087e-18	0.670551	0.303	0.195	2.66729e-14	MSC	Gns
1.88143e-18	0.472066	0.643	0.664	3.94875e-14	MSC	Aldoa
3.64176e-18	0.576337	0.559	0.559	7.64334e-14	MSC	Lrpap1
3.8366e-18	0.590971	0.289	0.168	8.05226e-14	MSC	Man1a
8.00637e-18	0.644329	0.369	0.267	1.68038e-13	MSC	Rras
8.05631e-18	0.410229	0.772	0.803	1.69086e-13	MSC	Nedd4
4.61738e-17	0.388482	0.78	0.819	9.69096e-13	MSC	Nenf
5.17763e-17	0.569243	0.379	0.27	1.08668e-12	MSC	Ltbp1
6.03967e-17	0.673864	0.395	0.301	1.26761e-12	MSC	Pid1
9.47838e-17	0.584786	0.453	0.371	1.98932e-12	MSC	Pdgfra
1.0388e-16	0.608459	0.383	0.298	2.18023e-12	MSC	Smpdl3a
1.08999e-16	0.604963	0.307	0.195	2.28767e-12	MSC	Cpxm1
1.71553e-16	0.318064	0.834	0.82	3.60056e-12	MSC	Marcks
6.12581e-16	0.533878	0.63	0.664	1.28568e-11	MSC	Srsf5
6.91999e-16	0.428785	0.703	0.756	1.45237e-11	MSC	Pdia6
1.23198e-15	0.679896	0.462	0.421	2.58568e-11	MSC	Ppp1r2
1.43434e-15	0.607776	0.35	0.263	3.0104e-11	MSC	Dtnbp1
2.35295e-15	0.764259	0.348	0.263	4.93837e-11	MSC	Amotl2
3.36415e-15	0.260731	0.977	0.994	7.06068e-11	MSC	Ubb
4.10201e-15	0.579717	0.562	0.589	8.6093e-11	MSC	Saraf
4.68506e-15	0.563169	0.424	0.354	9.83301e-11	MSC	Cd151
5.79856e-15	0.959169	0.714	0.727	1.217e-10	MSC	Klf6
6.78161e-15	0.449314	0.607	0.57	1.42332e-10	MSC	Clmp
1.3521e-14	0.391176	0.674	0.725	2.83779e-10	MSC	Cd47
1.99662e-14	0.529429	0.53	0.531	4.19051e-10	MSC	Grn
2.21675e-14	0.674851	0.357	0.265	4.65252e-10	MSC	Plxna2
2.24167e-14	0.616737	0.437	0.371	4.70482e-10	MSC	Foxp1
2.26777e-14	0.306964	0.814	0.894	4.7596e-10	MSC	Myl12a
2.35424e-14	0.59139	0.348	0.256	4.94108e-10	MSC	Ar
2.55434e-14	0.452958	0.626	0.618	5.36105e-10	MSC	Tspan4
4.28033e-14	1.15767	0.459	0.424	8.98355e-10	MSC	Dnajb1
5.34942e-14	0.537825	0.514	0.477	1.12274e-09	MSC	Bicc1
5.46045e-14	0.613644	0.289	0.199	1.14604e-09	MSC	Peak1
6.80186e-14	0.557137	0.299	0.206	1.42757e-09	MSC	Tle2
7.05063e-14	0.530751	0.586	0.62	1.47979e-09	MSC	Cstb
1.07695e-13	0.830453	0.561	0.541	2.26031e-09	MSC	Hes1
1.30389e-13	0.549873	0.261	0.158	2.7366e-09	MSC	Tmem86a
1.4989e-13	0.470168	0.308	0.213	3.14589e-09	MSC	Nsg1
1.51989e-13	0.275677	0.967	0.985	3.18995e-09	MSC	H3f3b
2.98483e-13	0.505503	0.537	0.489	6.26456e-09	MSC	Hist1h2bc
3.84448e-13	0.332364	0.702	0.67	8.0688e-09	MSC	Zbtb20
4.3274e-13	0.483103	0.558	0.562	9.08234e-09	MSC	Myl12b
6.53338e-13	0.663521	0.359	0.284	1.37123e-08	MSC	Six1
6.56508e-13	0.743897	0.492	0.469	1.37788e-08	MSC	Ppp1r15a
7.00815e-13	0.559501	0.477	0.443	1.47087e-08	MSC	Antxr1
7.91125e-13	0.435019	0.652	0.705	1.66041e-08	MSC	Eif4a2
1.2415e-12	0.511673	0.282	0.197	2.60565e-08	MSC	Hfe
1.8393e-12	0.516033	0.276	0.19	3.86032e-08	MSC	Plekhf1
2.49996e-12	0.483934	0.278	0.193	5.24691e-08	MSC	Tap2
2.53606e-12	0.628074	0.365	0.306	5.32269e-08	MSC	Dag1
3.87627e-12	0.503131	0.488	0.468	8.13552e-08	MSC	Shisa5
4.20151e-12	0.537038	0.325	0.244	8.81812e-08	MSC	Pdlim4
4.91918e-12	0.263359	0.619	0.539	1.03244e-07	MSC	Loxl1
8.84955e-12	0.256569	0.876	0.927	1.85734e-07	MSC	Gng5
1.18e-11	0.532833	0.398	0.345	2.47658e-07	MSC	Srpx
2.15392e-11	0.506018	0.654	0.683	4.52065e-07	MSC	Pnrc1
2.24086e-11	0.837306	0.646	0.643	4.70311e-07	MSC	Cebpb
2.44428e-11	0.350982	0.695	0.769	5.13005e-07	MSC	Lamp2
2.77201e-11	0.261571	0.499	0.403	5.8179e-07	MSC	Ecm1
3.58759e-11	0.531433	0.297	0.213	7.52963e-07	MSC	H2-Q6
3.70479e-11	0.289733	0.8	0.845	7.77562e-07	MSC	Hsp90b1
5.74713e-11	0.437949	0.599	0.655	1.20621e-06	MSC	Atxn7l3b
7.48148e-11	0.578975	0.354	0.311	1.57021e-06	MSC	Cib1
1.66249e-10	0.626102	0.363	0.326	3.48923e-06	MSC	Picalm
1.79046e-10	0.691684	0.546	0.539	3.75783e-06	MSC	Fam46a
3.14151e-10	0.494661	0.521	0.533	6.59341e-06	MSC	Nptn
3.36315e-10	0.414577	0.675	0.738	7.05857e-06	MSC	Fus
4.35846e-10	0.372404	0.408	0.325	9.14753e-06	MSC	H2-Q4
5.94823e-10	0.623294	0.508	0.536	1.24841e-05	MSC	Tra2a
7.995e-10	0.560451	0.41	0.392	1.67799e-05	MSC	Sod2
1.28278e-09	0.410993	0.464	0.37	2.69231e-05	MSC	Col8a1
1.38122e-09	0.338532	0.667	0.728	2.89889e-05	MSC	Map1lc3a
1.38461e-09	0.481808	0.251	0.185	2.90601e-05	MSC	2008-09-01
2.05411e-09	0.482008	0.551	0.571	4.31118e-05	MSC	Gm10116
2.07419e-09	0.587962	0.526	0.529	4.3533e-05	MSC	Sat1
2.881e-09	0.268066	0.718	0.737	6.04663e-05	MSC	Slc29a1
2.91086e-09	0.439208	0.472	0.439	6.10931e-05	MSC	Pdlim2
5.18435e-09	0.885206	0.644	0.679	0.000108809	MSC	Gadd45g
7.59102e-09	0.414336	0.631	0.711	0.00015932	MSC	Rpn2
7.64389e-09	0.444791	0.35	0.297	0.00016043	MSC	Dhrs3
7.99507e-09	0.395072	0.612	0.628	0.000167801	MSC	Nudt4
8.74785e-09	0.695902	0.383	0.348	0.0001836	MSC	Nfkbiz
1.27033e-08	0.33871	0.684	0.775	0.000266618	MSC	Prdx5
1.53538e-08	0.472754	0.372	0.331	0.000322245	MSC	Psmb10
2.01325e-08	0.597158	0.346	0.315	0.000422541	MSC	Gtpbp2
2.0597e-08	0.421205	0.543	0.535	0.000432291	MSC	Ptprd
2.13262e-08	0.650963	0.726	0.747	0.000447594	MSC	Klf2
3.69458e-08	0.445805	0.326	0.271	0.000775418	MSC	Tln2
4.19374e-08	0.484523	0.424	0.404	0.000880183	MSC	Lmo7
4.64854e-08	0.325206	0.69	0.726	0.000975635	MSC	Myeov2
4.88782e-08	0.406185	0.461	0.439	0.00102586	MSC	Mmp23
5.55632e-08	0.423366	0.274	0.208	0.00116616	MSC	Slc40a1
5.79286e-08	0.334471	0.282	0.212	0.0012158	MSC	Fbln1
6.07502e-08	0.484801	0.278	0.23	0.00127503	MSC	Idh1
6.33764e-08	0.289785	0.736	0.76	0.00133014	MSC	Tuba1a
6.62651e-08	0.500893	0.256	0.197	0.00139077	MSC	Ssh2
6.66794e-08	0.367844	0.542	0.748	0.00139947	MSC	Gm42418
8.40652e-08	0.38007	0.563	0.622	0.00176436	MSC	1810037I17Rik
8.92396e-08	0.452455	0.517	0.561	0.00187296	MSC	Nisch
9.07695e-08	0.411439	0.571	0.629	0.00190507	MSC	Comt
1.03413e-07	0.547962	0.378	0.354	0.00217043	MSC	Fscn1
1.08002e-07	0.589503	0.388	0.372	0.00226675	MSC	Phip
1.16995e-07	0.596539	0.511	0.515	0.0024555	MSC	Marcksl1
1.30882e-07	0.368917	0.581	0.628	0.00274696	MSC	Rap1b
1.70357e-07	0.38492	0.258	0.196	0.00357546	MSC	Bmp5
1.83279e-07	0.467504	0.456	0.476	0.00384665	MSC	Slc50a1
2.03755e-07	0.270274	0.515	0.471	0.00427642	MSC	Gstm1
2.07706e-07	0.262	0.646	0.68	0.00435933	MSC	Tuba1b
2.42675e-07	0.291618	0.653	0.745	0.00509325	MSC	Ywhaq
3.33208e-07	0.620669	0.746	0.788	0.00699337	MSC	Cyr61
4.05588e-07	0.381325	0.327	0.28	0.00851248	MSC	Aig1
4.90727e-07	0.374059	0.357	0.311	0.0102994	MSC	Rasgrp2
5.06885e-07	0.265939	0.666	0.713	0.0106385	MSC	Lhfp
5.45039e-07	0.448684	0.45	0.458	0.0114393	MSC	Thra
6.04519e-07	0.441605	0.263	0.208	0.0126876	MSC	Eva1a
7.65965e-07	0.353172	0.624	0.701	0.0160761	MSC	Sdf4
8.32968e-07	0.483291	0.328	0.297	0.0174823	MSC	Hoxa10
1.27012e-06	0.328829	0.364	0.308	0.0266573	MSC	Tnfrsf19
1.3288e-06	0.40773	0.394	0.372	0.0278888	MSC	Sgce
1.84631e-06	0.376882	0.318	0.273	0.0387504	MSC	Sgk1
2.13348e-06	0.474818	0.42	0.433	0.0447776	MSC	Slbp
2.7497e-06	0.387852	0.314	0.278	0.0577107	MSC	Sdf2l1
2.8303e-06	0.398487	0.276	0.234	0.0594024	MSC	Limd2
5.27896e-06	0.412247	0.368	0.343	0.110795	MSC	Camk2n1
5.32165e-06	0.377495	0.501	0.516	0.111691	MSC	Itm2a
5.96201e-06	0.58197	0.445	0.446	0.125131	MSC	Sptbn1
6.74224e-06	0.25356	0.55	0.52	0.141506	MSC	Anxa1
8.20867e-06	0.41279	0.434	0.447	0.172284	MSC	Lims1
8.38772e-06	0.55065	0.451	0.485	0.176042	MSC	Brd2
9.63688e-06	0.449501	0.529	0.542	0.202259	MSC	Gadd45b
1.11121e-05	0.426725	0.261	0.227	0.233221	MSC	Idnk
1.15173e-05	0.426724	0.452	0.489	0.241725	MSC	Tmem160
1.38612e-05	0.518311	0.381	0.366	0.290919	MSC	Vgll4
1.78008e-05	0.391935	0.362	0.346	0.373603	MSC	Ankrd12
2.03724e-05	0.394835	0.309	0.277	0.427575	MSC	Myo1b
2.0573e-05	0.44412	0.387	0.39	0.431785	MSC	Psme1
2.12833e-05	0.407287	0.352	0.342	0.446694	MSC	Ift43
2.26855e-05	0.398716	0.296	0.26	0.476123	MSC	Ptrf
2.46089e-05	0.300606	0.638	0.736	0.516491	MSC	Itgb1
2.57421e-05	0.419294	0.339	0.324	0.540274	MSC	Tcn2
2.98414e-05	0.421798	0.262	0.227	0.626312	MSC	Rbpj
3.49085e-05	0.416256	0.258	0.223	0.73266	MSC	Klhl24
3.78053e-05	0.358346	0.528	0.614	0.793457	MSC	Emc7
3.7916e-05	0.314526	0.477	0.483	0.79578	MSC	Pmp22
3.89274e-05	0.306291	0.609	0.704	0.817008	MSC	Dnajc3
5.23407e-05	0.429656	0.473	0.505	1	MSC	Map4k4
6.44322e-05	0.408183	0.371	0.375	1	MSC	Degs1
6.44741e-05	0.382602	0.33	0.305	1	MSC	Tmod3
7.38348e-05	0.455291	0.339	0.336	1	MSC	Ahcyl1
8.52433e-05	0.59658	0.661	0.761	1	MSC	Hsp90aa1
8.67895e-05	0.314557	0.612	0.7	1	MSC	Nop10
9.34998e-05	0.354815	0.206	0.288	1	MSC	Serpine1
0.000107279	0.43385	0.386	0.41	1	MSC	Anxa6
0.000109773	0.403404	0.497	0.546	1	MSC	Ogt
0.000139588	0.413647	0.259	0.227	1	MSC	Synpo
0.000153688	0.587397	0.299	0.291	1	MSC	Tob2
0.000192696	0.379369	0.31	0.291	1	MSC	Chd3
0.000217267	0.330613	0.685	0.784	1	MSC	Srsf2
0.000229433	0.305877	0.417	0.399	1	MSC	Tuba1c
0.000241319	0.32479	0.454	0.489	1	MSC	Arl6ip1
0.000256519	0.433788	0.494	0.552	1	MSC	Clk1
0.00029954	0.410302	0.324	0.319	1	MSC	Gaa
0.000300118	0.472392	0.4	0.432	1	MSC	Stat3
0.000311924	0.358809	0.29	0.265	1	MSC	Gstm2
0.000337411	0.380514	0.272	0.246	1	MSC	Gnai1
0.000353523	0.383302	0.37	0.365	1	MSC	Palld
0.000425886	0.318579	0.517	0.577	1	MSC	Ypel3
0.000474884	0.346443	0.6	0.693	1	MSC	Tra2b
0.000477591	0.428629	0.364	0.376	1	MSC	Lpp
0.000477796	0.455849	0.327	0.328	1	MSC	Gm2a
0.000478582	0.434047	0.286	0.277	1	MSC	Clk4
0.000560654	0.442336	0.379	0.403	1	MSC	Krit1
0.000779772	0.497307	0.37	0.398	1	MSC	Macf1
0.000823314	0.319657	0.437	0.464	1	MSC	Ostf1
0.000880671	0.75735	0.375	0.404	1	MSC	Ifrd1
0.00107611	0.313668	0.591	0.697	1	MSC	Csnk1a1
0.00111959	0.340143	0.304	0.283	1	MSC	Irx3
0.00122953	0.375752	0.334	0.343	1	MSC	Derl2
0.00176996	0.372991	0.304	0.301	1	MSC	Sbds
0.00180737	0.372828	0.281	0.275	1	MSC	Ddt
0.0018743	0.303319	0.626	0.739	1	MSC	Lrrc58
0.00231492	0.260433	0.51	0.557	1	MSC	Oaz2
0.00248925	0.323715	0.483	0.558	1	MSC	Ggh
0.00257867	0.370754	0.356	0.372	1	MSC	Ccser2
0.00267801	0.423923	0.472	0.536	1	MSC	Hnrnph1
0.00300048	0.271839	0.448	0.452	1	MSC	Maf
0.00352873	0.390774	0.289	0.28	1	MSC	Wnt4
0.00384904	0.31428	0.536	0.633	1	MSC	Mpc2
0.00396817	0.322869	0.517	0.616	1	MSC	Scand1
0.00411617	0.295526	0.259	0.241	1	MSC	Phactr2
0.00425221	0.297407	0.564	0.653	1	MSC	Eva1b
0.00519271	0.399421	0.441	0.492	1	MSC	Pnisr
0.0064496	0.348462	0.886	0.929	1	MSC	Id3
0.00816627	0.342485	0.327	0.34	1	MSC	Iah1
0.00826662	0.272759	0.526	0.597	1	MSC	Cpq
0	5.91263	0.705	0.095	0	OLN	Bglap
0	5.69291	0.873	0.392	0	OLN	Col1a1
0	5.02951	0.663	0.075	0	OLN	Bglap2
0	3.22719	0.486	0.033	0	OLN	Bglap3
0	2.72638	0.495	0.042	0	OLN	Car3
0	2.57032	0.746	0.065	0	OLN	Cpe
0	2.56979	0.686	0.126	0	OLN	Fn1
0	2.16988	0.722	0.091	0	OLN	Ptgis
0	2.10398	0.466	0.037	0	OLN	Postn
0	1.84227	0.718	0.148	0	OLN	Mef2c
0	1.4823	0.634	0.095	0	OLN	Mmp2
3.53254e-297	2.53202	0.722	0.164	7.4141e-293	OLN	Lum
1.20717e-295	1.54953	0.497	0.051	2.53361e-291	OLN	Wisp1
5.27219e-295	1.77497	0.357	0.013	1.10653e-290	OLN	Ifitm5
7.27297e-292	1.49006	0.399	0.023	1.52645e-287	OLN	Ramp1
1.62074e-291	0.965132	0.311	0.004	3.4016e-287	OLN	Col13a1
3.33095e-291	1.52031	0.588	0.084	6.99099e-287	OLN	Col6a3
4.66945e-284	1.74021	0.787	0.211	9.80024e-280	OLN	Ccdc80
2.29482e-281	1.13462	0.442	0.038	4.81636e-277	OLN	Cryab
7.99967e-261	0.919835	0.318	0.011	1.67897e-256	OLN	Bmp3
3.01414e-255	1.57572	0.681	0.16	6.32609e-251	OLN	Metrnl
4.5446e-253	1.21654	0.998	0.926	9.53821e-249	OLN	Rplp0
1.73844e-252	1.41483	0.424	0.042	3.64863e-248	OLN	Tmem119
6.47192e-250	1.1966	0.422	0.041	1.35833e-245	OLN	Vldlr
5.76632e-244	2.03192	0.644	0.152	1.21023e-239	OLN	Timp1
6.50771e-244	0.838378	0.255	0.002	1.36584e-239	OLN	Col22a1
1.6682e-241	1.47427	0.526	0.081	3.50122e-237	OLN	Nbl1
2.30965e-238	1.42558	0.258	0.003	4.84749e-234	OLN	Cthrc1
1.93606e-236	1.45303	0.506	0.078	4.0634e-232	OLN	Cadm1
3.90509e-223	0.937088	0.252	0.005	8.19601e-219	OLN	Cgref1
1.48623e-222	0.56829	0.26	0.006	3.11929e-218	OLN	Itga10
1.98579e-222	1.39297	0.385	0.039	4.16777e-218	OLN	Fam20c
3.4001e-219	1.22638	0.535	0.097	7.13612e-215	OLN	Sgms2
1.25549e-218	1.02782	0.339	0.026	2.63503e-214	OLN	Cdo1
3.52721e-212	1.34863	0.809	0.288	7.40291e-208	OLN	Gsn
2.86313e-211	1.07436	0.991	0.925	6.00913e-207	OLN	Rpl23
2.62255e-210	1.0273	0.992	0.927	5.50421e-206	OLN	Rpl39
2.91085e-205	2.35692	0.261	0.011	6.10929e-201	OLN	Dmp1
1.39181e-203	1.51479	0.523	0.102	2.92113e-199	OLN	Lrp4
2.76415e-201	1.05436	0.99	0.927	5.8014e-197	OLN	Rplp1
7.11596e-201	1.2687	0.665	0.185	1.4935e-196	OLN	Plod2
6.20002e-190	0.915934	0.251	0.011	1.30126e-185	OLN	Smpd3
1.248e-181	1.94671	0.693	0.245	2.61931e-177	OLN	Alpl
1.71634e-180	0.772117	0.256	0.015	3.60225e-176	OLN	Ccnd1
8.4169e-180	0.980154	0.992	0.885	1.76654e-175	OLN	Rps2
5.43605e-177	2.48978	0.492	0.111	1.14092e-172	OLN	Col11a1
8.29038e-176	0.897207	0.997	0.919	1.73999e-171	OLN	Rps3
1.12459e-174	0.877956	0.417	0.069	2.36028e-170	OLN	Gxylt2
1.47718e-174	0.814704	0.998	0.97	3.10031e-170	OLN	Rps19
4.38801e-174	0.769491	0.996	0.973	9.20956e-170	OLN	Rps14
7.75809e-174	1.60235	0.815	0.405	1.62827e-169	OLN	Pth1r
1.06971e-173	1.73158	0.851	0.436	2.2451e-169	OLN	S100a6
1.45316e-171	1.1292	0.448	0.083	3.04989e-167	OLN	Fxyd5
5.39874e-171	1.00379	0.62	0.169	1.13309e-166	OLN	Gpc1
1.65034e-170	0.766827	0.997	0.972	3.46374e-166	OLN	Rps8
3.83544e-170	0.887777	0.998	0.951	8.04983e-166	OLN	Rps3a1
4.76986e-165	0.705797	0.378	0.056	1.0011e-160	OLN	Adk
3.9063e-163	2.28382	0.326	0.044	8.19855e-159	OLN	Col11a2
3.91488e-162	0.940717	0.992	0.936	8.21655e-158	OLN	Rps18
4.0015e-160	0.85326	0.991	0.951	8.39834e-156	OLN	Rpl32
4.94557e-160	1.44425	0.586	0.173	1.03798e-155	OLN	Col12a1
3.43682e-159	1.20287	0.57	0.161	7.21321e-155	OLN	Dapk2
2.92643e-158	0.998507	0.996	0.968	6.142e-154	OLN	Eef1a1
3.50651e-158	1.33702	0.686	0.256	7.35947e-154	OLN	Cd200
1.46776e-157	1.32031	0.775	0.331	3.08054e-153	OLN	Fap
1.65759e-157	0.731299	0.997	0.945	3.47894e-153	OLN	Rpl35a
3.83768e-157	0.856237	0.996	0.948	8.05453e-153	OLN	Rps4x
1.96701e-156	0.89881	0.523	0.126	4.12836e-152	OLN	Sp7
3.41033e-155	2.10576	0.985	0.988	7.15761e-151	OLN	Sparc
5.18682e-155	0.783333	0.99	0.931	1.08861e-150	OLN	Rps5
2.48269e-154	0.692885	1	0.985	5.21066e-150	OLN	Rpl13
1.02311e-151	0.801375	0.99	0.92	2.14731e-147	OLN	Rpl17
3.7448e-151	0.846392	0.994	0.938	7.85959e-147	OLN	Rps15a
2.0942e-150	0.884725	0.4	0.074	4.3953e-146	OLN	Vdr
2.88272e-150	0.906734	0.991	0.862	6.05026e-146	OLN	Rpl10a
8.46377e-150	0.429264	0.366	0.057	1.77638e-145	OLN	Mgll
1.06403e-149	0.732239	0.992	0.923	2.23318e-145	OLN	Rpl34
2.18948e-147	0.768562	0.993	0.954	4.59529e-143	OLN	Rps27a
7.70716e-147	1.06248	0.564	0.16	1.61758e-142	OLN	Itgb5
2.86006e-146	0.9172	0.517	0.13	6.00269e-142	OLN	Raph1
5.31684e-145	1.08524	0.521	0.142	1.1159e-140	OLN	Slc36a2
1.03704e-144	0.909937	0.573	0.156	2.17654e-140	OLN	Ncam1
2.72279e-143	1.29402	0.365	0.064	5.7146e-139	OLN	Ank
4.82816e-141	0.739259	1	0.963	1.01333e-136	OLN	Rpl18a
1.12713e-140	0.804936	0.431	0.092	2.36561e-136	OLN	Prcp
5.39652e-140	0.953458	0.461	0.11	1.13262e-135	OLN	Slit2
3.42979e-139	0.78744	0.992	0.932	7.19844e-135	OLN	Rpl14
4.55757e-138	0.733539	0.991	0.938	9.56543e-134	OLN	Rpl26
4.8367e-138	0.773279	0.492	0.12	1.01513e-133	OLN	Sdc3
1.20523e-137	0.716956	0.997	0.968	2.52954e-133	OLN	Rpl37a
1.20862e-137	0.790012	0.984	0.891	2.53665e-133	OLN	Rpl7
6.00213e-137	0.653921	0.28	0.035	1.25973e-132	OLN	Chn1
1.11318e-136	0.804408	1	0.974	2.33635e-132	OLN	Rpl41
6.42818e-136	0.882772	0.974	0.799	1.34915e-131	OLN	Rpl4
1.3208e-134	0.811357	0.981	0.847	2.77208e-130	OLN	Rps7
2.22089e-133	0.765047	0.989	0.913	4.6612e-129	OLN	Rpl37
2.40421e-132	0.714776	0.364	0.068	5.04595e-128	OLN	Ppfibp2
3.7574e-132	2.00698	0.829	0.522	7.88602e-128	OLN	Dcn
1.225e-131	0.772432	0.987	0.905	2.57103e-127	OLN	Rpl3
2.82366e-130	1.09506	0.473	0.125	5.92629e-126	OLN	Hpgd
9.35533e-130	0.952532	0.942	0.651	1.9635e-125	OLN	Rps26
1.35225e-129	1.49352	0.833	0.548	2.8381e-125	OLN	Lgals1
4.88168e-129	0.567021	0.258	0.03	1.02457e-124	OLN	Cyfip2
3.20365e-128	0.842387	0.983	0.864	6.72381e-124	OLN	Rpsa
4.15918e-128	0.771633	0.991	0.911	8.72929e-124	OLN	Rps6
1.20952e-126	0.666768	0.994	0.946	2.53853e-122	OLN	Rpl8
1.25874e-126	0.937047	0.691	0.273	2.64184e-122	OLN	Pkm
2.83853e-125	0.713584	0.996	0.951	5.95751e-121	OLN	Rpl27a
3.07914e-125	0.660946	0.347	0.065	6.4625e-121	OLN	Pak1
3.21997e-125	0.66042	0.991	0.944	6.75808e-121	OLN	Rps9
1.51816e-124	1.03055	0.869	0.542	3.18632e-120	OLN	Ppic
2.3585e-124	0.810837	0.983	0.895	4.95001e-120	OLN	Rps17
5.46619e-122	0.731411	0.985	0.881	1.14724e-117	OLN	Rps25
5.56535e-120	0.764043	0.988	0.944	1.16806e-115	OLN	Rps24
6.06722e-119	0.67811	0.991	0.902	1.27339e-114	OLN	Rpl18
9.30853e-118	0.819222	0.487	0.14	1.95367e-113	OLN	Pard6g
6.32245e-115	0.601561	0.386	0.087	1.32696e-110	OLN	Unc5b
1.53446e-112	0.692787	0.984	0.901	3.22053e-108	OLN	Rps13
2.35909e-112	0.742959	0.978	0.885	4.95125e-108	OLN	Rpl28
7.77183e-111	0.635753	0.437	0.114	1.63115e-106	OLN	Ptprs
2.9331e-107	0.813335	0.97	0.795	6.156e-103	OLN	Rpl38
3.90421e-107	0.820596	0.968	0.806	8.19415e-103	OLN	Rpl36a
9.88834e-107	0.82642	0.928	0.689	2.07537e-102	OLN	Rpl5
7.12916e-106	1.16928	0.497	0.162	1.49627e-101	OLN	Bambi
1.33609e-105	0.63834	0.992	0.882	2.8042e-101	OLN	Rpl11
4.31137e-105	1.36729	0.683	0.336	9.04871e-101	OLN	Col5a2
1.16831e-104	0.900906	0.84	0.515	2.45204e-100	OLN	Eef1b2
1.79719e-104	2.96864	0.947	0.922	3.77195e-100	OLN	Col1a2
2.34544e-102	0.629831	0.978	0.881	4.92262e-98	OLN	Rplp2
8.06835e-102	0.759932	0.796	0.392	1.69339e-97	OLN	Ctnnb1
1.42123e-101	0.83153	0.461	0.141	2.98288e-97	OLN	Creb3l1
2.82631e-99	0.744859	0.641	0.256	5.93185e-95	OLN	S100a1
5.10611e-99	0.626216	0.499	0.157	1.07167e-94	OLN	Atp1b3
5.74262e-99	0.552602	0.996	0.967	1.20526e-94	OLN	Rps11
1.98536e-98	0.531623	0.487	0.146	4.16686e-94	OLN	Cbfb
4.48572e-98	0.564724	0.997	0.949	9.41463e-94	OLN	Rpl19
8.40598e-98	0.571085	0.994	0.956	1.76425e-93	OLN	Rps16
3.05632e-97	1.07788	0.505	0.181	6.4146e-93	OLN	Kazald1
4.84767e-96	0.965651	0.789	0.484	1.01743e-91	OLN	Gm8730
4.93673e-96	1.05621	0.534	0.196	1.03612e-91	OLN	Timp3
9.30804e-96	0.694263	0.983	0.948	1.95357e-91	OLN	Rpl13a
3.99716e-95	0.589831	0.989	0.919	8.38923e-91	OLN	Rpl24
8.65751e-95	0.516959	0.342	0.081	1.81704e-90	OLN	Ap1s2
8.78129e-95	0.817854	0.929	0.75	1.84302e-90	OLN	Rpl12
4.92444e-94	3.64203	0.842	0.814	1.03354e-89	OLN	Spp1
5.61032e-94	0.720298	0.948	0.813	1.17749e-89	OLN	Rpl29
7.84048e-94	2.15946	0.433	0.141	1.64556e-89	OLN	Comp
1.33499e-93	0.654081	0.46	0.144	2.80187e-89	OLN	Satb2
3.05325e-93	0.720072	0.971	0.858	6.40815e-89	OLN	Rps10
3.1977e-93	0.618038	0.99	0.888	6.71133e-89	OLN	Rpl36
5.74242e-93	0.669344	0.955	0.749	1.20522e-88	OLN	Naca
2.14629e-92	0.515767	0.993	0.928	4.50463e-88	OLN	Rpl21
2.62974e-91	0.712119	0.966	0.796	5.5193e-87	OLN	Rps21
4.73243e-89	0.723692	0.793	0.418	9.93242e-85	OLN	Gm10073
9.25006e-89	0.938222	0.871	0.518	1.9414e-84	OLN	Rpl15
1.63995e-88	0.985416	0.661	0.316	3.44193e-84	OLN	Clec11a
1.83269e-88	0.768988	0.703	0.316	3.84645e-84	OLN	Fgfr1
3.22761e-86	0.767427	0.992	0.908	6.7741e-82	OLN	Cd63
1.86382e-85	0.471894	0.417	0.123	3.91179e-81	OLN	Slc44a1
9.8613e-84	0.743314	0.736	0.389	2.06969e-79	OLN	Dap
1.10438e-83	0.724442	0.859	0.535	2.31787e-79	OLN	Rpl10-ps3
2.6761e-83	0.443626	0.291	0.066	5.6166e-79	OLN	Pik3ip1
4.2233e-83	0.930696	0.95	0.69	8.86385e-79	OLN	Cd9
5.141e-83	0.656588	0.672	0.295	1.07899e-78	OLN	Tecr
5.9825e-83	0.565424	0.366	0.103	1.25561e-78	OLN	Plp2
7.63962e-83	0.838778	0.941	0.696	1.6034e-78	OLN	Rps28
1.27433e-82	0.679038	0.376	0.11	2.67456e-78	OLN	Bhlhe40
1.55305e-82	1.58196	0.292	0.073	3.25954e-78	OLN	Fmod
2.56096e-82	1.59363	0.657	0.378	5.37494e-78	OLN	Serpinf1
1.49184e-80	0.643685	0.482	0.173	3.13107e-76	OLN	Ppp1r14b
2.2881e-80	0.373121	0.26	0.055	4.80226e-76	OLN	Coro1c
8.39839e-80	0.717642	0.943	0.772	1.76265e-75	OLN	Eef2
1.26645e-79	1.24646	0.681	0.363	2.65803e-75	OLN	Wif1
1.57977e-79	0.720643	0.916	0.693	3.31563e-75	OLN	Eef1g
2.35014e-79	0.695318	0.961	0.842	4.93248e-75	OLN	Rpl22l1
1.9262e-78	0.37501	0.255	0.054	4.0427e-74	OLN	Cercam
2.75465e-78	0.686324	0.533	0.206	5.78145e-74	OLN	Tgfb1
3.69403e-78	0.415255	0.305	0.075	7.75303e-74	OLN	Smco4
1.31124e-77	1.0979	0.292	0.077	2.75202e-73	OLN	Omd
1.43608e-77	0.469194	0.325	0.087	3.01404e-73	OLN	Rgs10
8.47378e-77	0.783501	0.31	0.084	1.77848e-72	OLN	Fkbp11
1.92705e-76	0.780284	0.975	0.816	4.0445e-72	OLN	Actg1
2.61742e-76	0.700914	0.992	0.958	5.49343e-72	OLN	Tpt1
2.60684e-74	0.765111	0.677	0.34	5.47124e-70	OLN	Nme1
1.15791e-73	1.20128	0.75	0.483	2.43023e-69	OLN	Lifr
3.71726e-73	0.509139	0.99	0.922	7.80178e-69	OLN	Rps15
5.60658e-73	0.732704	0.698	0.374	1.17671e-68	OLN	Fkbp10
6.61887e-73	0.453539	0.999	0.973	1.38917e-68	OLN	Rps23
1.27901e-72	0.569103	0.981	0.915	2.68439e-68	OLN	Rps20
1.72087e-72	0.708991	0.384	0.129	3.61177e-68	OLN	Aebp1
1.81761e-72	0.595523	0.324	0.092	3.8148e-68	OLN	Insig1
6.02498e-71	0.617674	0.947	0.797	1.26452e-66	OLN	Rpl30
6.98953e-70	0.628534	0.516	0.21	1.46696e-65	OLN	Ugdh
1.56026e-68	0.435605	0.365	0.114	3.27468e-64	OLN	Mrc2
2.91461e-68	0.473249	0.495	0.189	6.11718e-64	OLN	Rpl13a-ps1
9.2597e-68	0.589744	0.976	0.891	1.94343e-63	OLN	Rpl31
9.67853e-68	0.563409	0.601	0.267	2.03133e-63	OLN	Bmp1
1.34109e-67	0.574319	0.309	0.089	2.81469e-63	OLN	Ivns1abp
3.52235e-67	0.632633	0.802	0.485	7.39271e-63	OLN	Rps12-ps3
1.57397e-66	0.619593	0.871	0.807	3.30344e-62	OLN	Shfm1
2.82707e-66	0.638594	0.891	0.62	5.93345e-62	OLN	Npm1
4.01561e-66	0.658953	0.708	0.382	8.42797e-62	OLN	Rpl6l
2.05279e-65	0.359892	0.336	0.101	4.3084e-61	OLN	Zfhx3
1.58544e-64	0.603684	0.613	0.286	3.32752e-60	OLN	Snhg18
1.68839e-64	0.587303	0.82	0.473	3.54359e-60	OLN	Eif3h
9.82473e-64	0.55761	0.669	0.32	2.06201e-59	OLN	Gm9493
3.47156e-63	0.753283	0.795	0.61	7.28611e-59	OLN	Gnb2l1
4.75029e-63	0.378825	0.297	0.085	9.9699e-59	OLN	Sdk2
2.79008e-61	0.991254	0.634	0.368	5.85581e-57	OLN	Nrp2
5.50328e-61	1.03702	0.782	0.656	1.15503e-56	OLN	Cfh
7.82242e-61	0.684508	0.626	0.326	1.64177e-56	OLN	Ckb
1.25949e-60	0.522386	0.438	0.171	2.64341e-56	OLN	Rps26-ps1
1.03798e-59	0.36923	0.321	0.101	2.17852e-55	OLN	Neo1
1.05028e-59	0.600366	0.987	0.917	2.20433e-55	OLN	Serf2
2.70407e-59	0.561433	0.904	0.705	5.6753e-55	OLN	Rpl22
2.87026e-59	0.396212	0.363	0.124	6.02411e-55	OLN	Mpnd
1.30353e-58	0.666975	0.92	0.643	2.73584e-54	OLN	Dstn
3.06129e-58	0.446513	0.98	0.889	6.42503e-54	OLN	Gnas
1.17747e-57	2.48034	0.588	0.404	2.47128e-53	OLN	Mmp13
7.68612e-57	0.401577	0.429	0.166	1.61316e-52	OLN	Pls3
8.53059e-57	0.709168	0.959	0.804	1.7904e-52	OLN	Calm2
1.2758e-56	0.575018	0.251	0.071	2.67765e-52	OLN	Cd44
6.21282e-56	0.400374	0.477	0.194	1.30395e-51	OLN	C1qtnf6
7.78487e-56	0.873606	0.693	0.403	1.63389e-51	OLN	Sdc4
8.39666e-56	0.434262	0.446	0.178	1.76229e-51	OLN	Fam3c
1.78066e-55	0.419025	0.404	0.153	3.73725e-51	OLN	Shisa4
1.81629e-55	0.547163	0.824	0.495	3.81203e-51	OLN	Atpif1
2.6027e-55	0.708982	0.981	0.925	5.46255e-51	OLN	Serpinh1
3.36538e-55	0.293203	0.277	0.082	7.06326e-51	OLN	Snd1
4.04558e-55	0.425719	0.457	0.185	8.49086e-51	OLN	2310022B05Rik
5.49787e-55	0.757416	0.777	0.481	1.15389e-50	OLN	Olfml3
6.53011e-55	0.38314	0.354	0.125	1.37054e-50	OLN	Snx7
1.15668e-54	0.685556	0.684	0.378	2.42763e-50	OLN	Cdc42ep3
1.15997e-54	0.694204	0.924	0.669	2.43455e-50	OLN	Rpl6
1.18702e-54	0.379117	0.264	0.078	2.49131e-50	OLN	Plec
1.61133e-54	0.505642	0.38	0.146	3.38186e-50	OLN	Srm
1.30309e-53	0.400171	0.404	0.154	2.73492e-49	OLN	Gm15013
2.21526e-53	0.298367	0.259	0.075	4.6494e-49	OLN	Agpat4
2.99923e-53	0.334247	0.317	0.105	6.29479e-49	OLN	2010111I01Rik
4.06612e-53	0.497066	0.654	0.327	8.53397e-49	OLN	Arl6ip5
2.06553e-52	0.404709	0.452	0.186	4.33514e-48	OLN	Tmem263
4.22561e-52	0.322552	0.269	0.082	8.86871e-48	OLN	Smc4
7.0353e-52	0.552357	0.298	0.102	1.47657e-47	OLN	Sema7a
1.0018e-51	0.287031	0.352	0.124	2.10259e-47	OLN	Snhg6
3.97944e-51	2.50836	0.277	0.096	8.35206e-47	OLN	Chad
4.50426e-51	0.498965	0.422	0.175	9.45354e-47	OLN	Cyb5r3
5.73424e-51	0.67739	0.691	0.387	1.2035e-46	OLN	Cdkn1a
1.61098e-50	0.592869	0.914	0.689	3.38113e-46	OLN	Sec61g
1.88318e-50	0.293883	0.314	0.106	3.95242e-46	OLN	Ykt6
3.32925e-50	0.637061	0.468	0.211	6.98742e-46	OLN	Pdgfa
3.70996e-50	0.465857	0.907	0.654	7.78646e-46	OLN	Arf5
5.78162e-50	0.528404	0.505	0.237	1.21345e-45	OLN	Kdelr3
6.37469e-50	0.480444	0.861	0.591	1.33792e-45	OLN	Atp5g2
2.88844e-49	0.455372	0.712	0.384	6.06226e-45	OLN	Snrpf
3.43671e-49	0.284573	0.391	0.15	7.21297e-45	OLN	Tanc1
1.11408e-48	0.512886	0.656	0.353	2.33823e-44	OLN	Mmp14
1.16891e-48	3.1102	0.567	0.297	2.4533e-44	OLN	Col2a1
1.17615e-48	0.418336	0.628	0.316	2.46851e-44	OLN	Bag1
1.46755e-48	0.498234	0.482	0.222	3.0801e-44	OLN	Col5a1
1.68702e-48	0.368956	0.449	0.189	3.54073e-44	OLN	Nsa2
2.18706e-48	0.334239	0.348	0.129	4.5902e-44	OLN	Nhp2
3.79359e-48	0.322286	0.355	0.132	7.96198e-44	OLN	Snx5
4.02633e-48	0.600495	0.311	0.116	8.45047e-44	OLN	Prnp
4.39589e-48	0.3949	0.979	0.849	9.2261e-44	OLN	Cox4i1
6.79249e-48	0.464674	0.608	0.319	1.42561e-43	OLN	Hdlbp
1.72116e-47	0.520699	0.454	0.205	3.61237e-43	OLN	Tspan6
3.7992e-47	0.496183	0.554	0.273	7.97375e-43	OLN	Zfos1
3.96187e-47	0.349652	0.996	0.988	8.31518e-43	OLN	mt-Co1
5.56851e-47	0.52026	0.297	0.108	1.16872e-42	OLN	Ctsc
1.37094e-46	1.36695	0.321	0.119	2.87733e-42	OLN	Ppa1
1.5627e-46	0.275161	0.439	0.179	3.2798e-42	OLN	Glo1
1.99204e-46	0.280358	0.327	0.119	4.18088e-42	OLN	Lrrfip2
3.07768e-46	0.466062	0.73	0.409	6.45943e-42	OLN	Rpl9-ps6
3.82061e-46	0.351155	0.433	0.184	8.01869e-42	OLN	Eif4b
4.16335e-46	0.266165	0.278	0.092	8.73805e-42	OLN	Slc35a2
8.49764e-46	0.40318	0.486	0.223	1.78348e-41	OLN	Fat1
1.21125e-45	0.499272	0.702	0.403	2.54218e-41	OLN	Ckap4
1.5728e-45	0.297573	0.345	0.13	3.301e-41	OLN	Sh3pxd2b
3.90229e-45	0.392808	0.439	0.19	8.19012e-41	OLN	Mdfi
8.09388e-45	0.42753	0.665	0.353	1.69874e-40	OLN	Wdr89
2.21317e-44	0.492231	0.446	0.201	4.64501e-40	OLN	Fibin
2.26185e-44	0.477788	0.849	0.582	4.74718e-40	OLN	Pabpc1
2.46012e-44	0.439701	0.532	0.252	5.1633e-40	OLN	H1f0
2.53285e-44	0.379208	0.371	0.151	5.31596e-40	OLN	Nt5dc2
5.61069e-44	0.412639	0.609	0.312	1.17757e-39	OLN	Lman1
6.61896e-44	0.279237	0.252	0.082	1.38919e-39	OLN	Htatsf1
1.2041e-43	0.314879	0.518	0.235	2.52716e-39	OLN	Rpl27-ps3
1.45745e-43	0.268632	0.252	0.082	3.05889e-39	OLN	P4ha2
2.54158e-43	0.461361	0.809	0.503	5.33427e-39	OLN	Minos1
2.59007e-43	0.451792	0.928	0.739	5.43603e-39	OLN	Atp5e
4.00745e-43	0.589777	0.748	0.498	8.41084e-39	OLN	Rpl23a-ps3
4.88347e-43	0.530029	0.607	0.331	1.02494e-38	OLN	Lgmn
5.07096e-43	0.342571	0.334	0.13	1.06429e-38	OLN	Gm10020
6.80247e-43	0.395542	0.561	0.274	1.4277e-38	OLN	Mef2a
9.17048e-43	0.427353	0.675	0.368	1.9247e-38	OLN	Anp32b
1.07481e-42	0.32491	0.467	0.209	2.25582e-38	OLN	Msn
3.13432e-42	0.331986	0.264	0.092	6.5783e-38	OLN	Msi2
3.22674e-42	0.631235	0.4	0.182	6.77228e-38	OLN	Ctgf
3.92957e-42	0.310869	0.535	0.252	8.24738e-38	OLN	Cmpk1
4.55214e-42	0.33158	0.561	0.27	9.55402e-38	OLN	Eif3m
5.32591e-42	0.592	0.54	0.296	1.1178e-37	OLN	Srpx2
6.13399e-42	0.407856	0.422	0.186	1.2874e-37	OLN	Qsox1
8.65017e-42	0.469553	0.717	0.42	1.8155e-37	OLN	Copz2
1.09925e-41	0.328639	0.604	0.304	2.3071e-37	OLN	Eif3i
1.10386e-41	0.468394	0.859	0.594	2.31679e-37	OLN	Rpl7a
1.50327e-41	0.293231	0.432	0.19	3.15506e-37	OLN	C1qbp
1.78044e-41	0.486505	0.419	0.193	3.73678e-37	OLN	Htra3
1.82174e-41	0.308855	0.427	0.191	3.82346e-37	OLN	Hspg2
4.14947e-41	0.262809	0.251	0.085	8.7089e-37	OLN	Gipc1
4.87243e-41	0.419408	0.421	0.191	1.02263e-36	OLN	Rps18-ps3
1.60315e-40	0.299346	0.377	0.156	3.3647e-36	OLN	Abracl
1.76578e-40	0.512142	0.614	0.349	3.70602e-36	OLN	Rpl13-ps3
1.83462e-40	0.343786	0.506	0.244	3.8505e-36	OLN	Serf1
3.12458e-40	0.373915	0.513	0.251	6.55787e-36	OLN	P3h4
3.38685e-40	0.375963	0.363	0.151	7.10832e-36	OLN	Skil
4.27589e-40	0.377951	0.571	0.293	8.97423e-36	OLN	Gm10036
1.07911e-39	0.614501	0.841	0.608	2.26484e-35	OLN	Sec61b
1.29727e-39	0.416326	0.936	0.731	2.7227e-35	OLN	Btf3
2.28124e-39	0.367746	0.622	0.321	4.78787e-35	OLN	Gm11808
4.02625e-39	0.429333	0.982	0.879	8.4503e-35	OLN	Rps29
6.28876e-39	0.368919	0.306	0.121	1.31988e-34	OLN	Nrep
1.48448e-38	0.421664	0.727	0.42	3.11563e-34	OLN	Chmp4b
5.13293e-38	0.403266	0.792	0.502	1.0773e-33	OLN	Pebp1
5.5509e-38	0.385202	0.947	0.793	1.16502e-33	OLN	Ybx1
5.95632e-38	0.272443	0.436	0.196	1.25011e-33	OLN	Oxct1
8.97421e-38	0.271595	0.442	0.2	1.88351e-33	OLN	Taf10
9.55223e-38	0.307115	0.346	0.144	2.00482e-33	OLN	Hpcal1
1.09769e-37	0.286706	0.403	0.178	2.30383e-33	OLN	1190002N15Rik
2.80725e-37	0.685829	0.787	0.538	5.89186e-33	OLN	Kdelr2
3.1163e-37	0.320477	0.493	0.234	6.54048e-33	OLN	Cd164
3.47224e-37	2.44048	0.251	0.094	7.28753e-33	OLN	Cytl1
2.50112e-36	0.401323	0.675	0.38	5.24935e-32	OLN	Hnrnpa1
2.9457e-36	0.274509	0.518	0.253	6.18243e-32	OLN	Cct2
3.83452e-36	0.289245	0.282	0.11	8.04788e-32	OLN	Gm10263
4.30298e-36	0.2725	0.465	0.218	9.0311e-32	OLN	Aprt
4.50464e-36	0.449613	0.847	0.603	9.45435e-32	OLN	Rbm3
4.6066e-36	0.565353	0.858	0.622	9.66833e-32	OLN	Emp3
5.72357e-36	0.315227	0.579	0.297	1.20126e-31	OLN	Pdap1
6.96341e-35	0.443741	0.832	0.586	1.46148e-30	OLN	Ost4
8.81607e-35	0.505368	0.813	0.578	1.85032e-30	OLN	Ssr4
1.88561e-34	0.72211	0.323	0.15	3.95751e-30	OLN	Angpt4
2.52719e-34	0.391813	0.802	0.539	5.30407e-30	OLN	Reep5
2.91209e-34	0.257155	0.291	0.118	6.11189e-30	OLN	Scd2
3.26718e-34	0.316347	0.488	0.246	6.85717e-30	OLN	Trps1
3.80213e-34	0.300018	0.473	0.234	7.9799e-30	OLN	Pdrg1
6.63482e-34	0.293024	0.505	0.253	1.39252e-29	OLN	Taldo1
9.62646e-34	0.446681	0.849	0.571	2.0204e-29	OLN	Clta
1.73798e-33	0.250996	0.255	0.098	3.64766e-29	OLN	Igsf8
2.09114e-33	0.367947	0.312	0.135	4.38889e-29	OLN	4930523C07Rik
2.18419e-33	0.296149	0.609	0.328	4.58419e-29	OLN	Use1
2.08794e-32	0.392859	0.746	0.476	4.38217e-28	OLN	Smim14
2.6291e-32	0.416959	0.797	0.545	5.51796e-28	OLN	Ostc
5.56825e-32	0.275953	0.329	0.145	1.16866e-27	OLN	Tpst2
6.5894e-32	0.273113	0.292	0.123	1.38298e-27	OLN	Twist1
6.78145e-32	0.409236	0.553	0.307	1.42329e-27	OLN	Dlx5
8.38077e-32	0.280094	0.552	0.29	1.75896e-27	OLN	Sec61a1
1.14153e-31	0.250131	0.541	0.277	2.39583e-27	OLN	Slc39a7
1.38565e-31	0.380306	0.511	0.276	2.9082e-27	OLN	Bin1
2.14365e-31	0.59232	0.557	0.324	4.49909e-27	OLN	Crip2
2.49134e-31	0.315536	0.531	0.281	5.22883e-27	OLN	Emilin1
2.87079e-31	0.454082	0.809	0.555	6.02522e-27	OLN	Anxa5
3.03736e-31	0.462549	0.954	0.89	6.37481e-27	OLN	Tmsb10
3.10567e-31	0.260217	0.465	0.23	6.51818e-27	OLN	Rnf11
5.05864e-31	0.346503	0.935	0.737	1.06171e-26	OLN	Cox7c
5.50786e-31	0.313691	0.433	0.216	1.15599e-26	OLN	Gm2000
7.55757e-31	0.338566	0.741	0.46	1.58618e-26	OLN	Morf4l2
8.27843e-29	0.430454	0.854	0.67	1.73748e-24	OLN	Rrbp1
1.40817e-28	0.267908	0.604	0.332	2.95546e-24	OLN	Hdgf
1.52031e-28	0.255165	0.482	0.251	3.19082e-24	OLN	Txn2
1.60071e-28	0.298566	0.683	0.402	3.35958e-24	OLN	Eif2s2
2.26316e-28	0.368839	0.804	0.549	4.74991e-24	OLN	Ccdc12
2.83626e-28	0.305592	0.405	0.204	5.95274e-24	OLN	Anxa7
2.8656e-28	0.276714	0.549	0.301	6.01432e-24	OLN	Surf4
3.19546e-28	0.375466	0.67	0.406	6.70664e-24	OLN	Serp1
3.54031e-28	0.285705	0.52	0.281	7.43039e-24	OLN	Pgam1
7.1313e-28	1.04133	0.383	0.195	1.49672e-23	OLN	Hspa1a
1.19127e-27	0.308687	0.541	0.298	2.50023e-23	OLN	Higd1a
1.33521e-27	0.353908	0.862	0.618	2.80233e-23	OLN	Tmed9
2.31479e-27	0.341723	0.789	0.518	4.85829e-23	OLN	Tmem258
2.32202e-27	0.257175	0.712	0.421	4.87346e-23	OLN	Ndufb5
2.44785e-27	0.337566	0.866	0.636	5.13755e-23	OLN	Rps27l
4.96827e-27	0.364002	0.793	0.54	1.04274e-22	OLN	Atp5g1
1.06041e-26	0.368675	0.777	0.516	2.22559e-22	OLN	Cox7a2l
1.76729e-26	0.309091	0.688	0.419	3.70919e-22	OLN	Cope
2.20228e-26	0.393093	0.756	0.573	4.62214e-22	OLN	Gm9843
2.50997e-26	0.340811	0.755	0.516	5.26792e-22	OLN	P4hb
2.68182e-26	0.289312	0.663	0.398	5.62861e-22	OLN	2410015M20Rik
2.82852e-26	0.315657	0.582	0.344	5.9365e-22	OLN	Tbrg1
3.9728e-26	0.257096	0.702	0.424	8.33812e-22	OLN	Cox5a
4.06552e-26	0.28871	0.705	0.428	8.53272e-22	OLN	Lmna
4.64383e-26	0.401232	0.273	0.127	9.74647e-22	OLN	Enpp1
5.07275e-26	0.384838	0.813	0.627	1.06467e-21	OLN	Rpl36al
5.9904e-26	0.281778	0.685	0.432	1.25727e-21	OLN	Klf4
1.21095e-25	0.289732	0.588	0.337	2.54154e-21	OLN	Ppp3ca
1.44084e-25	0.477663	0.884	0.629	3.02404e-21	OLN	Rpl35
1.4825e-25	0.284524	0.451	0.246	3.11148e-21	OLN	Gpx7
1.59785e-25	0.33561	0.83	0.563	3.35356e-21	OLN	Serbp1
6.52353e-25	0.350283	0.624	0.395	1.36916e-20	OLN	Ift20
1.33068e-24	0.297803	0.69	0.425	2.79283e-20	OLN	Ranbp1
1.68117e-24	0.293988	0.689	0.431	3.52844e-20	OLN	Ssr1
2.10839e-24	0.293255	0.7	0.445	4.42509e-20	OLN	Ndufa1
2.4894e-24	0.317598	0.937	0.763	5.22475e-20	OLN	Pfdn5
2.59444e-24	1.27683	0.784	0.603	5.44522e-20	OLN	Crip1
3.61853e-24	0.322209	0.662	0.416	7.59456e-20	OLN	Maged1
3.81712e-24	0.398656	0.449	0.251	8.01138e-20	OLN	Tspo
9.88657e-24	0.341383	0.778	0.517	2.07499e-19	OLN	Arpc2
1.73744e-23	0.337123	0.895	0.724	3.64654e-19	OLN	Eif5a
1.93025e-23	0.258276	0.689	0.432	4.05122e-19	OLN	Ppp1cc
2.34015e-23	0.28727	0.688	0.43	4.9115e-19	OLN	Rps27rt
2.40048e-23	0.344508	0.567	0.349	5.03813e-19	OLN	Phlda1
4.68192e-23	0.375782	0.628	0.413	9.82641e-19	OLN	Fkbp7
6.01885e-23	0.286023	0.891	0.697	1.26324e-18	OLN	Uqcrh
6.07387e-23	0.608292	0.849	0.639	1.27478e-18	OLN	Timp2
8.68784e-23	0.260611	0.305	0.151	1.8234e-18	OLN	Fign
8.88602e-23	0.313631	0.723	0.471	1.865e-18	OLN	Set
2.98237e-22	1.62978	0.521	0.666	6.25939e-18	OLN	Mgp
4.30299e-22	0.286326	0.699	0.439	9.03111e-18	OLN	S100a16
4.85372e-22	0.300768	0.358	0.191	1.0187e-17	OLN	Adamts5
5.08348e-22	0.346801	0.701	0.469	1.06692e-17	OLN	Vkorc1
5.48705e-22	0.286685	0.569	0.333	1.15162e-17	OLN	Gm10076
2.60039e-21	0.296003	0.778	0.556	5.4577e-17	OLN	Slc25a3
4.31764e-21	0.26843	0.735	0.485	9.06186e-17	OLN	Eif3e
4.66e-21	0.255004	0.585	0.35	9.7804e-17	OLN	Cdk4
5.63512e-21	0.259678	0.816	0.561	1.1827e-16	OLN	Eif3k
6.14651e-21	0.520357	0.545	0.382	1.29003e-16	OLN	Limch1
7.29647e-21	0.280113	0.763	0.524	1.53138e-16	OLN	Mrpl52
7.63082e-21	0.323552	0.699	0.484	1.60156e-16	OLN	2700060E02Rik
1.4686e-20	0.291049	0.744	0.505	3.0823e-16	OLN	Tspan3
1.5088e-20	1.67297	0.394	0.269	3.16667e-16	OLN	Col3a1
2.39964e-20	0.251625	0.439	0.251	5.03637e-16	OLN	2810474O19Rik
3.44636e-20	0.258951	0.843	0.604	7.23322e-16	OLN	Fkbp1a
5.74252e-20	0.321892	0.822	0.615	1.20524e-15	OLN	Ssr2
7.5995e-20	0.335458	0.835	0.631	1.59498e-15	OLN	Slc25a5
1.43776e-19	0.256671	0.578	0.358	3.01758e-15	OLN	Shox2
1.71372e-19	0.261886	0.726	0.501	3.59676e-15	OLN	Ssr3
2.35977e-19	0.286251	0.745	0.524	4.95268e-15	OLN	Mxra8
2.59703e-19	0.256159	0.802	0.543	5.45064e-15	OLN	Ppp1ca
2.97318e-19	0.287868	0.502	0.314	6.24012e-15	OLN	Ccnd2
3.2059e-19	0.283069	0.553	0.349	6.72854e-15	OLN	Scara3
1.51885e-18	0.650277	0.738	0.73	3.18776e-14	OLN	Tnc
1.7502e-18	0.428483	0.835	0.619	3.67331e-14	OLN	Tubb5
2.22844e-18	0.270513	0.788	0.568	4.67705e-14	OLN	Prdx2
3.83232e-18	0.299795	0.966	0.861	8.04327e-14	OLN	Myl6
8.09886e-17	0.333099	0.284	0.153	1.69979e-12	OLN	Mpp6
2.59749e-16	0.3283	0.767	0.568	5.45161e-12	OLN	Sdc2
3.37668e-16	0.364676	0.871	0.718	7.08698e-12	OLN	Rcn3
4.18911e-16	0.337591	0.384	0.238	8.7921e-12	OLN	Kcnk2
9.4905e-16	0.262016	0.866	0.67	1.99187e-11	OLN	Dad1
3.14822e-15	0.468272	0.587	0.409	6.60749e-11	OLN	Rpl23a
1.28323e-14	0.344	0.306	0.181	2.69324e-10	OLN	Atf3
1.30062e-14	0.266627	0.669	0.462	2.72974e-10	OLN	Gpx1
1.90366e-13	0.310681	0.682	0.448	3.99539e-09	OLN	Rpl10
7.42172e-13	0.478631	0.7	0.532	1.55767e-08	OLN	Anxa2
2.72098e-11	0.252497	0.793	0.595	5.71079e-07	OLN	S100a13
5.2445e-11	0.276126	0.677	0.457	1.10072e-06	OLN	Rpl9
5.3612e-11	0.261821	0.626	0.48	1.12521e-06	OLN	Wbp5
1.55205e-10	0.294809	0.925	0.817	3.25745e-06	OLN	Tmem59
2.22555e-10	0.489438	0.754	0.607	4.67098e-06	OLN	S100a10
4.83838e-10	0.274569	0.829	0.727	1.01548e-05	OLN	Pcolce
4.94631e-10	0.488423	0.551	0.466	1.03813e-05	OLN	Olfml2b
4.67397e-09	0.419162	0.419	0.324	9.80973e-05	OLN	Fau
1.09385e-08	0.319842	0.446	0.332	0.000229577	OLN	S100b
1.7105e-07	0.449297	0.843	0.691	0.00359	OLN	Tsc22d1
2.44127e-07	0.491398	0.905	0.791	0.00512374	OLN	Nupr1
9.20713e-07	0.265235	0.708	0.585	0.0193239	OLN	Emp1
4.55272e-06	1.02259	0.394	0.312	0.0955525	OLN	1500015O10Rik
8.35436e-06	0.265027	0.997	0.954	0.175341	OLN	Actb
8.32106e-05	0.288015	0.637	0.539	1	OLN	Col6a2
0.00418448	0.324473	0.869	0.952	1	OLN	Serpine2
