# Supplementary material for: Deconvolution of the hematopoietic stem cell microenvironment reveals a high degree of specialization and conservation
Source: iScience. 2022 Apr 8;25(5):104225. doi: 10.1016/j.isci.2022.104225 (PMC9046238; doi:10.1016/j.isci.2022.104225)
Supplement: Table S7. Gene-Set Enrichment per cluster in Mouse Mesenchymal cells (GSE MSC), related to Figure 5 [file mmc8.xlsx]

## Sheet: S7
Table S7 Gene-Set Enrichment per cluster in Mouse Mesenchymal cells (GSE MSC), related to Figure 5.
Cluster	ID	Description	GeneRatio	BgRatio	pvalue	p.adjust	geneID	no. genes used	Level
MSC_C1	GO:0051017	actin filament bundle assembly	6/46	166/23174	9.11742e-07	0.000712178	Limch1/Dpysl3/Marcks/S1pr1/Pdlim4/Rnd3	50	All cluster
MSC_C1	GO:0061572	actin filament bundle organization	6/46	169/23174	1.01234e-06	0.000712178	Limch1/Dpysl3/Marcks/S1pr1/Pdlim4/Rnd3	50	All cluster
MSC_C1	GO:0045600	positive regulation of fat cell differentiation	4/46	61/23174	6.52606e-06	0.00205944	Wif1/Igf1/Sfrp1/Ccdc3	50	All cluster
MSC_C1	GO:0045598	regulation of fat cell differentiation	5/46	135/23174	7.04678e-06	0.00205944	Wif1/Id4/Igf1/Sfrp1/Ccdc3	50	All cluster
MSC_C1	GO:0045444	fat cell differentiation	6/46	238/23174	7.31854e-06	0.00205944	Wif1/Id4/Psmb8/Igf1/Sfrp1/Ccdc3	50	All cluster
MSC_C2_1	GO:0022612	gland morphogenesis	6/47	150/23174	5.73834e-07	0.000991586	Igfbp5/Slc12a2/Igf1r/Snai2/Tnc/Mdk	50	All cluster
MSC_C2_1	GO:0007162	negative regulation of cell adhesion	7/47	283/23174	1.55755e-06	0.00134573	Abat/Dlg5/Snai2/Dlc1/Tnc/Mdk/Smad7	50	All cluster
MSC_C2_1	GO:0009611	response to wounding	8/47	495/23174	6.19463e-06	0.0035681	Abat/Epb41l4b/Cx3cl1/Igf1r/Snai2/Dst/Tnc/Mdk	50	All cluster
MSC_C2_1	GO:0022407	regulation of cell-cell adhesion	7/47	394/23174	1.36275e-05	0.00588709	Abat/Dlg5/Cx3cl1/Snai2/Nfkbiz/Mdk/Smad7	50	All cluster
MSC_C2_1	GO:0051017	actin filament bundle assembly	5/47	166/23174	2.13543e-05	0.00616065	Cx3cl1/Phactr1/Synpo/Dlc1/Rnd3	50	All cluster
MSC_C2_3	GO:0006869	lipid transport	8/49	328/23174	4.02581e-07	0.000482652	Adipoq/Apoe/Agt/Lbp/Apod/Npc2/Igfbp3/Pltp	50	All cluster
MSC_C2_3	GO:0015850	organic hydroxy compound transport	7/49	237/23174	6.38232e-07	0.000482652	Cxcl12/Adipoq/Apoe/Agt/Npc2/Igfbp3/Pltp	50	All cluster
MSC_C2_3	GO:0010876	lipid localization	8/49	366/23174	9.19338e-07	0.000482652	Adipoq/Apoe/Agt/Lbp/Apod/Npc2/Igfbp3/Pltp	50	All cluster
MSC_C2_3	GO:0030336	negative regulation of cell migration	7/49	267/23174	1.41571e-06	0.000509625	Cxcl12/Adipoq/Apoe/Dpep1/Apod/Igfbp3/Cygb	50	All cluster
MSC_C2_3	GO:0033344	cholesterol efflux	4/49	41/23174	1.6862e-06	0.000509625	Adipoq/Apoe/Npc2/Pltp	50	All cluster
MSC_C3	GO:0009615	response to virus	18/49	270/23174	7.39595e-23	6.97439e-20	Cxcl9/Isg15/Ifit1/Ifit3/Ifitm3/Zbp1/Irf7/Rtp4/Bst2/Rsad2/Ifit3b/Ddx60/Slfn8/Irgm2/Isg20/Pml/Samhd1/Apobec3	50	All cluster
MSC_C3	GO:0051607	defense response to virus	17/49	227/23174	1.89031e-22	8.9128e-20	Cxcl9/Isg15/Ifit1/Ifit3/Ifitm3/Zbp1/Irf7/Rtp4/Bst2/Rsad2/Ifit3b/Ddx60/Slfn8/Isg20/Pml/Samhd1/Apobec3	50	All cluster
MSC_C3	GO:0035456	response to interferon-beta	12/49	56/23174	9.66737e-22	3.03878e-19	Gbp2/Ifit1/Ifit3/Ifitm3/Gm4951/Igtp/Ifi203/Mndal/Bst2/Irgm1/Irgm2/Gbp3	50	All cluster
MSC_C3	GO:0035458	cellular response to interferon-beta	10/49	46/23174	2.58027e-18	6.08298e-16	Gbp2/Ifit1/Ifit3/Gm4951/Igtp/Ifi203/Mndal/Irgm1/Irgm2/Gbp3	50	All cluster
MSC_C3	GO:0045088	regulation of innate immune response	13/49	285/23174	1.98018e-14	3.73462e-12	Zbp1/Irf7/Ifi203/Mndal/Irgm1/Rsad2/Tap1/Nlrc5/Ddx60/Irgm2/Gbp5/H2-T23/Samhd1	50	All cluster
MSC_C4_1	GO:0061614	pri-miRNA transcription by RNA polymerase II	5/48	52/23174	7.43286e-08	0.000120858	Jun/Fos/Ddx5/Stat3/Pparg	50	All cluster
MSC_C4_1	GO:0035914	skeletal muscle cell differentiation	5/48	88/23174	1.05971e-06	0.000575976	Fos/Ddx5/Cited2/Maff/Six1	50	All cluster
MSC_C4_1	GO:0030099	myeloid cell differentiation	8/48	401/23174	1.54444e-06	0.000575976	Jun/Fos/Junb/Klf2/Cited2/Stat3/Pparg/Hoxa9	50	All cluster
MSC_C4_1	GO:0097201	negative regulation of transcription from RNA polymerase II promoter in response to stress	3/48	12/23174	1.81083e-06	0.000575976	Jun/Dnajb1/Cited2	50	All cluster
MSC_C4_1	GO:0060964	regulation of gene silencing by miRNA	4/48	43/23174	1.88378e-06	0.000575976	Ddx5/Stat3/Pparg/Zc3h12a	50	All cluster
MSC_C4_2	GO:0042088	T-helper 1 type immune response	4/50	48/23174	3.47823e-06	0.00583994	Irf1/Vegfa/Arid5a/Il1r1	50	All cluster
MSC_C4_2	GO:0090278	negative regulation of peptide hormone secretion	4/50	66/23174	1.25205e-05	0.00743273	Midn/Map4k4/Kalrn/Irs1	50	All cluster
MSC_C4_2	GO:0002827	positive regulation of T-helper 1 type immune response	3/50	23/23174	1.62354e-05	0.00743273	Irf1/Arid5a/Il1r1	50	All cluster
MSC_C4_2	GO:0071347	cellular response to interleukin-1	4/50	77/23174	2.31027e-05	0.00743273	Egr1/Irf1/Il1r1/Rora	50	All cluster
MSC_C4_2	GO:0007263	nitric oxide mediated signal transduction	3/50	26/23174	2.37267e-05	0.00743273	Mt1/Mt2/Vegfa	50	All cluster
MSC_C5	GO:0030198	extracellular matrix organization	7/47	273/23174	1.22593e-06	0.00134608	Col3a1/Comp/Lgals3/Abi3bp/Ecm2/Pmp22/Crispld2	50	All cluster
MSC_C5	GO:0043062	extracellular structure organization	7/47	317/23174	3.29951e-06	0.00181143	Col3a1/Comp/Lgals3/Abi3bp/Ecm2/Pmp22/Crispld2	50	All cluster
MSC_C5	GO:0007178	transmembrane receptor protein serine/threonine kinase signaling pathway	6/47	355/23174	7.83134e-05	0.0286627	Col3a1/Nbl1/Comp/Htra3/Nrep/Inhba	50	All cluster
MSC_C5	GO:0010811	positive regulation of cell-substrate adhesion	4/47	126/23174	0.000124003	0.0340388	Ninj1/Abi3bp/Cdh13/Ecm2	50	All cluster
MSC_C5	GO:0014009	glial cell proliferation	3/47	53/23174	0.000170576	0.0374585	Clu/Tspo/Pmp22	50	All cluster
MSC_C6	GO:0030198	extracellular matrix organization	12/50	273/23174	4.5752e-13	8.28569e-10	Fn1/Col2a1/Col9a2/Ccdc80/Tgfb2/Col27a1/Plod2/Tgfb1/Mia/Chadl/Hspg2/Crispld2	50	All cluster
MSC_C6	GO:0043062	extracellular structure organization	12/50	317/23174	2.66024e-12	2.40885e-09	Fn1/Col2a1/Col9a2/Ccdc80/Tgfb2/Col27a1/Plod2/Tgfb1/Mia/Chadl/Hspg2/Crispld2	50	All cluster
MSC_C6	GO:0002062	chondrocyte differentiation	7/50	120/23174	6.94896e-09	4.19485e-06	Col2a1/Fgfr1/Col27a1/Tgfb1/Chadl/Hspg2/Col6a1	50	All cluster
MSC_C6	GO:0051216	cartilage development	8/50	209/23174	1.48465e-08	6.72174e-06	Col2a1/Fgfr1/Tgfb2/Col27a1/Tgfb1/Chadl/Hspg2/Col6a1	50	All cluster
MSC_C6	GO:0061448	connective tissue development	8/50	282/23174	1.50134e-07	5.43785e-05	Col2a1/Fgfr1/Tgfb2/Col27a1/Tgfb1/Chadl/Hspg2/Col6a1	50	All cluster
MSC_D1	GO:0001503	ossification	13/49	381/23174	8.04695e-13	9.86556e-10	Col1a2/Bglap/Tmem119/Bglap2/Rpl38/Smpd3/Kazald1/Bglap3/Creb3l1/Cthrc1/Ecm1/Col13a1/Mmp16	50	All cluster
MSC_D1	GO:0030198	extracellular matrix organization	10/49	273/23174	2.39452e-10	1.46784e-07	Col1a2/Col5a2/Col11a2/Col11a1/Smpd3/Kazald1/Creb3l1/Col5a1/Col13a1/Mmp16	50	All cluster
MSC_D1	GO:0043062	extracellular structure organization	10/49	317/23174	1.02059e-09	3.29965e-07	Col1a2/Col5a2/Col11a2/Col11a1/Smpd3/Kazald1/Creb3l1/Col5a1/Col13a1/Mmp16	50	All cluster
MSC_D1	GO:0060348	bone development	9/49	228/23174	1.07656e-09	3.29965e-07	Sparc/Bglap/Tmem119/Bglap2/Smpd3/Cadm1/Bglap3/Col13a1/Mmp16	50	All cluster
MSC_D1	GO:0030282	bone mineralization	7/49	115/23174	4.45564e-09	1.09252e-06	Col1a2/Bglap/Tmem119/Bglap2/Smpd3/Bglap3/Ecm1	50	All cluster
MSC_D2	GO:0001503	ossification	9/48	381/23174	7.60608e-08	0.000105268	Spp1/Alpl/Pth1r/Lrp4/Clec11a/Mmp14/Bmp3/Ank/Gja1	50	All cluster
MSC_D2	GO:0010769	regulation of cell morphogenesis involved in differentiation	8/48	338/23174	4.2808e-07	0.000296232	Postn/Lrp4/Slit2/Sdc2/Mgll/Pak1/Sema7a/Skil	50	All cluster
MSC_D2	GO:0014910	regulation of smooth muscle cell migration	5/48	84/23174	8.40275e-07	0.000387647	Postn/Slit2/Pak1/F3/Pdgfd	50	All cluster
MSC_D2	GO:0014909	smooth muscle cell migration	5/48	91/23174	1.25213e-06	0.000433236	Postn/Slit2/Pak1/F3/Pdgfd	50	All cluster
MSC_D2	GO:0014812	muscle cell migration	5/48	105/23174	2.5442e-06	0.000704234	Postn/Slit2/Pak1/F3/Pdgfd	50	All cluster
MSC_D3	GO:0010631	epithelial cell migration	9/48	280/23174	5.36046e-09	3.34019e-06	Mef2c/Sparc/Evl/Serpinf1/Fgfr1/Sash1/Ptp4a3/Scarb1/Bmp4	50	All cluster
MSC_D3	GO:0090132	epithelium migration	9/48	282/23174	5.70296e-09	3.34019e-06	Mef2c/Sparc/Evl/Serpinf1/Fgfr1/Sash1/Ptp4a3/Scarb1/Bmp4	50	All cluster
MSC_D3	GO:0090130	tissue migration	9/48	284/23174	6.06452e-09	3.34019e-06	Mef2c/Sparc/Evl/Serpinf1/Fgfr1/Sash1/Ptp4a3/Scarb1/Bmp4	50	All cluster
MSC_D3	GO:0043542	endothelial cell migration	8/48	198/23174	6.94066e-09	3.34019e-06	Mef2c/Sparc/Serpinf1/Fgfr1/Sash1/Ptp4a3/Scarb1/Bmp4	50	All cluster
MSC_D3	GO:0001667	ameboidal-type cell migration	9/48	406/23174	1.30474e-07	5.02325e-05	Mef2c/Sparc/Evl/Serpinf1/Fgfr1/Sash1/Ptp4a3/Scarb1/Bmp4	50	All cluster
MSC_C1	GO:2001235	positive regulation of apoptotic signaling pathway	4/27	0.00667951	2.98189e-05	0.0106578	Ctsc/Sfrp1/Unc5b/Ctsh	30	All cluster
MSC_C1	GO:0031641	regulation of myelination	3/27	0.00265468	4.97928e-05	0.0106578	S100b/Ctsc/Igf1	30	All cluster
MSC_C1	GO:0031589	cell-substrate adhesion	5/27	0.0153286	5.03326e-05	0.0106578	Limch1/Col8a1/Ndnf/Sfrp1/Sned1	30	All cluster
MSC_C1	GO:0031644	regulation of nervous system process	4/27	0.00800685	6.04715e-05	0.0106578	S100b/Ncam1/Ctsc/Igf1	30	All cluster
MSC_C1	GO:0045600	positive regulation of fat cell differentiation	3/27	0.0029544	6.86096e-05	0.0106578	Wif1/Igf1/Sfrp1	30	All cluster
MSC_C2_1	GO:0001503	ossification	6/28	0.0173839	7.247e-06	0.00477851	Igfbp5/Crim1/Fndc3b/Snai2/Mdk/Smad7	30	All cluster
MSC_C2_1	GO:0030336	negative regulation of cell migration	5/28	0.0121601	2.00583e-05	0.00477851	Igfbp5/Dlg5/Podn/Cx3cl1/Dlc1	30	All cluster
MSC_C2_1	GO:0007162	negative regulation of cell adhesion	5/28	0.0125455	2.32967e-05	0.00477851	Dlg5/Snai2/Dlc1/Mdk/Smad7	30	All cluster
MSC_C2_1	GO:2000146	negative regulation of cell motility	5/28	0.0127168	2.48604e-05	0.00477851	Igfbp5/Dlg5/Podn/Cx3cl1/Dlc1	30	All cluster
MSC_C2_1	GO:0001837	epithelial to mesenchymal transition	4/28	0.00629416	2.74238e-05	0.00477851	Dlg5/Snai2/Mdk/Smad7	30	All cluster
MSC_C2_3	GO:0032642	regulation of chemokine production	4/29	0.00398202	5.18453e-06	0.00202736	Adipoq/Lbp/Apod/Il7	30	All cluster
MSC_C2_3	GO:0002690	positive regulation of leukocyte chemotaxis	4/29	0.00406765	5.6433e-06	0.00202736	Cxcl12/Rarres2/Lbp/Il34	30	All cluster
MSC_C2_3	GO:0002685	regulation of leukocyte migration	5/29	0.00929137	6.54773e-06	0.00202736	Cxcl12/Rarres2/Lbp/Il34/Apod	30	All cluster
MSC_C2_3	GO:0032602	chemokine production	4/29	0.00432456	7.20047e-06	0.00202736	Adipoq/Lbp/Apod/Il7	30	All cluster
MSC_C2_3	GO:0006959	humoral immune response	6/29	0.0174267	9.13114e-06	0.00202736	Serping1/Cxcl12/Rarres2/C2/C1ra/C1s1	30	All cluster
MSC_C3	GO:0035456	response to interferon-beta	8/30	0.00248341	4.90617e-15	2.74255e-12	Gbp2/Ifit3/Gm4951/Mndal/Bst2/Irgm1/Irgm2/Gbp3	30	All cluster
MSC_C3	GO:0035458	cellular response to interferon-beta	7/30	0.00201242	1.64627e-13	4.60133e-11	Gbp2/Ifit3/Gm4951/Mndal/Irgm1/Irgm2/Gbp3	30	All cluster
MSC_C3	GO:0044403	biological process involved in symbiotic interaction	10/30	0.0166988	3.3539e-11	6.24943e-09	Gbp2/Ly6e/Zbp1/Bst2/Gbp7/Irgm1/Irgm2/Gbp3/Isg20/Apobec3	30	All cluster
MSC_C3	GO:0045088	regulation of innate immune response	8/30	0.0078784	6.42962e-11	8.9854e-09	Zbp1/Irf7/Mndal/Irgm1/Tap1/Irgm2/H2-T23/Ifi35	30	All cluster
MSC_C3	GO:0002831	regulation of response to biotic stimulus	9/30	0.0127168	8.72398e-11	9.75341e-09	Zbp1/Irf7/Mndal/Irgm1/Tap1/Irgm2/H2-T23/Ifi35/Apobec3	30	All cluster
MSC_C4_1	GO:0071248	cellular response to metal ion	5/28	0.00693642	1.30382e-06	0.0013149	Jun/Fos/Junb/Jund/Pparg	30	All cluster
MSC_C4_1	GO:0071277	cellular response to calcium ion	4/28	0.00333976	2.21738e-06	0.0013149	Jun/Fos/Junb/Jund	30	All cluster
MSC_C4_1	GO:0071241	cellular response to inorganic substance	5/28	0.00997645	7.71508e-06	0.00267828	Jun/Fos/Junb/Jund/Pparg	30	All cluster
MSC_C4_1	GO:0030099	myeloid cell differentiation	6/28	0.0180689	9.03298e-06	0.00267828	Jun/Fos/Junb/Klf2/Pparg/Hoxa9	30	All cluster
MSC_C4_1	GO:0051592	response to calcium ion	4/28	0.00552344	1.64109e-05	0.00335058	Jun/Fos/Junb/Jund	30	All cluster
MSC_C4_2	GO:0090278	negative regulation of peptide hormone secretion	4/30	0.00274031	1.33181e-06	0.00178064	Midn/Map4k4/Kalrn/Irs1	30	All cluster
MSC_C4_2	GO:0007263	nitric oxide mediated signal transduction	3/30	0.00111325	4.8742e-06	0.0021697	Mt1/Mt2/Vegfa	30	All cluster
MSC_C4_2	GO:0046888	negative regulation of hormone secretion	4/30	0.00385356	5.23329e-06	0.0021697	Midn/Map4k4/Kalrn/Irs1	30	All cluster
MSC_C4_2	GO:0002792	negative regulation of peptide secretion	4/30	0.00406765	6.49124e-06	0.0021697	Midn/Map4k4/Kalrn/Irs1	30	All cluster
MSC_C4_2	GO:0046676	negative regulation of insulin secretion	3/30	0.00226932	4.29007e-05	0.0114716	Midn/Map4k4/Irs1	30	All cluster
MSC_C5	GO:0014009	glial cell proliferation	3/30	0.00239777	5.06326e-05	0.0395441	Clu/Tspo/Pmp22	30	All cluster
MSC_C5	GO:0051014	actin filament severing	2/30	0.000727896	0.000214343	0.0465045	Capg/Dstn	30	All cluster
MSC_C5	GO:0035988	chondrocyte proliferation	2/30	0.000856348	0.000298734	0.0465045	Comp/Mustn1	30	All cluster
MSC_C5	GO:0046697	decidualization	2/30	0.000899165	0.000329916	0.0465045	Tppp3/Il11ra1	30	All cluster
MSC_C5	GO:0070841	inclusion body assembly	2/30	0.00102762	0.000432566	0.0465045	Clu/Pmp22	30	All cluster
MSC_C6	GO:0002062	chondrocyte differentiation	6/30	0.00470991	5.15102e-09	4.49973e-06	Col2a1/Fgfr1/Col27a1/Tgfb1/Chadl/Hspg2	30	All cluster
MSC_C6	GO:0051216	cartilage development	7/30	0.00877756	6.2151e-09	4.49973e-06	Col2a1/Fgfr1/Tgfb2/Col27a1/Tgfb1/Chadl/Hspg2	30	All cluster
MSC_C6	GO:0061448	connective tissue development	7/30	0.0120745	5.57555e-08	2.40091e-05	Col2a1/Fgfr1/Tgfb2/Col27a1/Tgfb1/Chadl/Hspg2	30	All cluster
MSC_C6	GO:0030198	extracellular matrix organization	7/30	0.0131021	9.73012e-08	2.40091e-05	Col2a1/Col9a2/Tgfb2/Col27a1/Tgfb1/Chadl/Hspg2	30	All cluster
MSC_C6	GO:0043062	extracellular structure organization	7/30	0.0131449	9.94851e-08	2.40091e-05	Col2a1/Col9a2/Tgfb2/Col27a1/Tgfb1/Chadl/Hspg2	30	All cluster
MSC_C6	GO:0045229	external encapsulating structure organization	7/30	0.0131449	9.94851e-08	2.40091e-05	Col2a1/Col9a2/Tgfb2/Col27a1/Tgfb1/Chadl/Hspg2	30	All cluster
MSC_D1	GO:0030199	collagen fibril organization	5/29	0.00244059	8.2163e-09	6.01433e-06	Col1a2/Col5a2/Col11a2/Col11a1/Col5a1	30	All cluster
MSC_D1	GO:0030198	extracellular matrix organization	7/29	0.0131021	7.54402e-08	1.4116e-05	Col1a2/Col5a2/Col11a2/Col11a1/Smpd3/Creb3l1/Col5a1	30	All cluster
MSC_D1	GO:0043062	extracellular structure organization	7/29	0.0131449	7.71364e-08	1.4116e-05	Col1a2/Col5a2/Col11a2/Col11a1/Smpd3/Creb3l1/Col5a1	30	All cluster
MSC_D1	GO:0045229	external encapsulating structure organization	7/29	0.0131449	7.71364e-08	1.4116e-05	Col1a2/Col5a2/Col11a2/Col11a1/Smpd3/Creb3l1/Col5a1	30	All cluster
MSC_D1	GO:0032963	collagen metabolic process	5/29	0.00475273	2.40113e-07	3.51526e-05	Col1a2/Smpd3/Creb3l1/Col5a1/Rcn3	30	All cluster
MSC_D2	GO:0001503	ossification	6/28	0.0173839	7.247e-06	0.00700061	Spp1/Alpl/Lrp4/Clec11a/Ank/Gja1	30	All cluster
MSC_D2	GO:0050771	negative regulation of axonogenesis	3/28	0.0029544	7.66803e-05	0.0212142	Lrp4/Slit2/Sema7a	30	All cluster
MSC_D2	GO:1990138	neuron projection extension	4/28	0.00856348	9.09508e-05	0.0212142	Postn/Slit2/Mgll/Sema7a	30	All cluster
MSC_D2	GO:0010721	negative regulation of cell development	4/28	0.00869193	9.63371e-05	0.0212142	Postn/Lrp4/Slit2/Sema7a	30	All cluster
MSC_D2	GO:0008217	regulation of blood pressure	4/28	0.00899165	0.000109804	0.0212142	Postn/Tpm1/Atp1a1/Gja1	30	All cluster
MSC_D3	GO:0072009	nephron epithelium development	4/29	0.00475273	1.04718e-05	0.0066986	Mef2c/Bmp2/Cd44/Basp1	30	All cluster
MSC_D3	GO:0001782	B cell homeostasis	3/29	0.00158424	1.29995e-05	0.0066986	Mef2c/Cd44/Spns2	30	All cluster
MSC_D3	GO:0010718	positive regulation of epithelial to mesenchymal transition	3/29	0.00205523	2.86723e-05	0.0066986	Pdpn/Bambi/Bmp2	30	All cluster
MSC_D3	GO:0072073	kidney epithelium development	4/29	0.00625134	3.08214e-05	0.0066986	Mef2c/Bmp2/Cd44/Basp1	30	All cluster
MSC_D3	GO:0110151	positive regulation of biomineralization	3/29	0.00218369	3.44362e-05	0.0066986	Fbln7/Mef2c/Bmp2	30	All cluster
MSC_C1	GO:0030574	collagen catabolic process	5/94	0.00158424	3.73403e-07	0.000348257	Mmp13/Mmp14/Ctsl/Ctsk/Mmp11	30	All cluster
MSC_C1	GO:0001913	T cell mediated cytotoxicity	6/94	0.00304003	4.19588e-07	0.000348257	B2m/H2-Q6/H2-K1/H2-Q7/Ctsc/Ctsh	100	All cluster
MSC_C1	GO:0019882	antigen processing and presentation	7/94	0.00509527	5.29534e-07	0.000348257	B2m/H2-Q6/H2-K1/H2-Q7/Ctsl/Psmb8/Rftn1	100	All cluster
MSC_C1	GO:0002456	T cell mediated immunity	7/94	0.00573753	1.18155e-06	0.000582798	B2m/H2-Q6/H2-K1/H2-Q7/Ctsc/Ctsh/Rftn1	100	All cluster
MSC_C1	GO:0030198	extracellular matrix organization	9/94	0.0131021	4.05884e-06	0.00103059	Col8a1/Mmp13/Olfml2b/Mmp14/Fbln5/Adamts5/Ndnf/Mmp11/Abi3bp	100	All cluster
MSC_C2_1	GO:0034329	cell junction assembly	15/96	0.0184971	2.66026e-10	6.56819e-07	Negr1/Dlg5/Tns1/Plxnd1/Fzd5/Fzd1/Snai2/Dlc1/Dst/Gpc6/Lrp1/Actb/Cdh2/Macf1/Smad7	100	All cluster
MSC_C2_1	GO:0060840	artery development	9/96	0.00462428	6.39233e-10	7.89133e-07	Notch3/Plxnd1/Adgrf5/Rbpj/Foxc1/Lrp1/Lox/Mdk/Smad7	100	All cluster
MSC_C2_1	GO:0001503	ossification	14/96	0.0173839	1.20892e-09	9.94943e-07	Igfbp5/Crim1/Tgfbr3/Fzd1/Rbpj/Foxc1/Fndc3b/Snai2/Bmp5/Lox/Klf10/Fgfr2/Mdk/Smad7	100	All cluster
MSC_C2_1	GO:0060485	mesenchyme development	12/96	0.0123314	2.44504e-09	1.26771e-06	Kitl/Dlg5/Tgfbr3/Rbpj/Foxc1/Snai2/Bmp5/Zeb2/Cdh2/Fgfr2/Mdk/Smad7	100	All cluster
MSC_C2_1	GO:0003279	cardiac septum development	9/96	0.00548063	2.91286e-09	1.26771e-06	Plxnd1/Notch2/Tgfbr3/Fzd1/Rbpj/Bmp5/Lrp1/Fgfr2/Smad7	100	All cluster
MSC_C2_3	GO:0070371	ERK1 and ERK2 cascade	11/93	0.0142154	8.76941e-08	0.000113127	Cxcl12/Adipoq/Apoe/Agt/Gas6/Fbln1/Trf/Ccl19/Angpt1/Egfr/C3	100	All cluster
MSC_C2_3	GO:0002690	positive regulation of leukocyte chemotaxis	7/93	0.00406765	1.04893e-07	0.000113127	Cxcl12/Rarres2/Lbp/Il34/Gas6/Cxcl14/Ccl19	100	All cluster
MSC_C2_3	GO:0002688	regulation of leukocyte chemotaxis	7/93	0.0051809	5.51178e-07	0.000309085	Cxcl12/Rarres2/Lbp/Il34/Gas6/Cxcl14/Ccl19	100	All cluster
MSC_C2_3	GO:0045807	positive regulation of endocytosis	7/93	0.00535217	6.87174e-07	0.000309085	Apoe/Lbp/Sfrp4/Trf/Ccl19/Angpt1/C3	100	All cluster
MSC_C2_3	GO:0006979	response to oxidative stress	11/93	0.0175551	7.1647e-07	0.000309085	Adipoq/Apoe/Gpx3/Prdx4/Hp/Mgst1/Fbln5/Apod/Cygb/Ccl19/Egfr	100	All cluster
MSC_C3	GO:0035456	response to interferon-beta	17/95	0.00248341	8.69973e-28	1.19273e-24	Iigp1/Gbp2/Ifit1/Ifit3/Ifitm3/Gm4951/Igtp/Ifi203/Mndal/Bst2/Irgm1/Ifi47/Stat1/Ifi204/Irgm2/Gbp3/Xaf1	100	All cluster
MSC_C3	GO:0009615	response to virus	24/95	0.0128452	1.39247e-24	9.54537e-22	Cxcl9/Isg15/Ifit1/Ifit3/Ifitm3/Zbp1/Irf7/Rtp4/Bst2/Rsad2/Stat1/Ifit3b/Ddx60/Slfn8/Ccl19/Irgm2/Trim12a/Isg20/Pml/Ifih1/Trim30a/Trim34a/Samhd1/Apobec3	100	All cluster
MSC_C3	GO:0051607	defense response to virus	22/95	0.0105331	1.26058e-23	4.32063e-21	Cxcl9/Isg15/Ifit1/Ifit3/Ifitm3/Zbp1/Irf7/Rtp4/Bst2/Rsad2/Stat1/Ifit3b/Ddx60/Slfn8/Trim12a/Isg20/Pml/Ifih1/Trim30a/Trim34a/Samhd1/Apobec3	100	All cluster
MSC_C3	GO:0140546	defense response to symbiont	22/95	0.0105331	1.26058e-23	4.32063e-21	Cxcl9/Isg15/Ifit1/Ifit3/Ifitm3/Zbp1/Irf7/Rtp4/Bst2/Rsad2/Stat1/Ifit3b/Ddx60/Slfn8/Trim12a/Isg20/Pml/Ifih1/Trim30a/Trim34a/Samhd1/Apobec3	100	All cluster
MSC_C3	GO:0035458	cellular response to interferon-beta	14/95	0.00201242	3.82226e-23	1.04806e-20	Iigp1/Gbp2/Ifit1/Ifit3/Gm4951/Igtp/Ifi203/Mndal/Irgm1/Ifi47/Stat1/Ifi204/Irgm2/Gbp3	100	All cluster
MSC_C4_1	GO:0043618	regulation of transcription from RNA polymerase II promoter in response to stress	7/95	0.0019696	6.92065e-10	9.17701e-07	Jun/Klf2/Cebpb/Dnajb1/Cited2/Ppp1r15a/Hmox1	100	All cluster
MSC_C4_1	GO:0042326	negative regulation of phosphorylation	14/95	0.0174695	1.11764e-09	9.17701e-07	Jun/Dusp1/Errfi1/Socs3/Plpp3/Gadd45g/Ppp1r15a/Spry1/Ptpn1/Pid1/Stat3/Hspb1/Zc3h12a/Rgs2	100	All cluster
MSC_C4_1	GO:0001649	osteoblast differentiation	11/95	0.00924855	1.29824e-09	9.17701e-07	Junb/Jund/Cebpb/Id3/Cebpa/Ddx5/H3f3b/Pparg/Rspo2/Tob1/Id1	100	All cluster
MSC_C4_1	GO:0043620	regulation of DNA-templated transcription in response to stress	7/95	0.00218369	1.47244e-09	9.17701e-07	Jun/Klf2/Cebpb/Dnajb1/Cited2/Ppp1r15a/Hmox1	100	All cluster
MSC_C4_1	GO:0001933	negative regulation of protein phosphorylation	13/95	0.0152002	2.11134e-09	1.05271e-06	Jun/Dusp1/Errfi1/Socs3/Plpp3/Gadd45g/Ppp1r15a/Spry1/Ptpn1/Pid1/Hspb1/Zc3h12a/Rgs2	100	All cluster
MSC_C4_2	GO:0045444	fat cell differentiation	14/99	0.0110897	4.91706e-12	1.19189e-08	Zfp36/Cebpb/Zfp36l1/Nr4a1/Socs1/Zfp36l2/Vegfa/Fndc3b/Egr2/Pdgfra/Steap4/Ddit3/Rora/Gpx1	100	All cluster
MSC_C4_2	GO:0008585	female gonad development	9/99	0.004924	1.4804e-09	1.50506e-06	Cebpb/Adamts1/Runx1/Vegfa/Tiparp/Nrip1/Ptx3/Pdgfra/Lfng	100	All cluster
MSC_C4_2	GO:0046545	development of primary female sexual characteristics	9/99	0.00505245	1.8627e-09	1.50506e-06	Cebpb/Adamts1/Runx1/Vegfa/Tiparp/Nrip1/Ptx3/Pdgfra/Lfng	100	All cluster
MSC_C4_2	GO:0008406	gonad development	11/99	0.0101477	5.35814e-09	3.09189e-06	Cebpb/Adamts1/Runx1/H3f3b/Vegfa/Tiparp/Nrip1/Ptx3/Pdgfra/Ing2/Lfng	100	All cluster
MSC_C4_2	GO:0045137	development of primary sexual characteristics	11/99	0.010319	6.37766e-09	3.09189e-06	Cebpb/Adamts1/Runx1/H3f3b/Vegfa/Tiparp/Nrip1/Ptx3/Pdgfra/Ing2/Lfng	100	All cluster
MSC_C5	GO:0030198	extracellular matrix organization	16/96	0.0131021	1.31457e-13	9.55196e-11	Col3a1/Comp/Lgals3/Fn1/Col15a1/Cav1/Ccdc80/Abi3bp/Col8a2/Ecm2/Ltbp4/Pmp22/Col5a1/Tnfrsf11b/Crispld2/Lox	100	All cluster
MSC_C5	GO:0043062	extracellular structure organization	16/96	0.0131449	1.38234e-13	9.55196e-11	Col3a1/Comp/Lgals3/Fn1/Col15a1/Cav1/Ccdc80/Abi3bp/Col8a2/Ecm2/Ltbp4/Pmp22/Col5a1/Tnfrsf11b/Crispld2/Lox	100	All cluster
MSC_C5	GO:0045229	external encapsulating structure organization	16/96	0.0131449	1.38234e-13	9.55196e-11	Col3a1/Comp/Lgals3/Fn1/Col15a1/Cav1/Ccdc80/Abi3bp/Col8a2/Ecm2/Ltbp4/Pmp22/Col5a1/Tnfrsf11b/Crispld2/Lox	100	All cluster
MSC_C5	GO:0042060	wound healing	14/96	0.0152858	2.27625e-10	1.17967e-07	Col3a1/Comp/Fn1/Gpx1/Cd9/Mustn1/Cav1/Hbegf/Aqp1/Col5a1/Plec/Lox/Thbs1/Acta2	100	All cluster
MSC_C5	GO:0007178	transmembrane receptor protein serine/threonine kinase signaling pathway	14/96	0.0163134	5.31416e-10	2.20325e-07	Col3a1/Nbl1/Comp/Vim/Cav1/Meg3/Htra3/Nrep/Ltbp4/Pmepa1/Lox/Thbs1/Inhba/Aspn	100	All cluster
MSC_C6	GO:0030198	extracellular matrix organization	14/95	0.0131021	2.57598e-11	2.23292e-08	Fn1/Col2a1/Sox9/Lgals3/Col9a2/Ccdc80/Tgfb2/Col27a1/Tgfb1/Mia/Chadl/Anxa2/Hspg2/Crispld2	100	All cluster
MSC_C6	GO:0043062	extracellular structure organization	14/95	0.0131449	2.69026e-11	2.23292e-08	Fn1/Col2a1/Sox9/Lgals3/Col9a2/Ccdc80/Tgfb2/Col27a1/Tgfb1/Mia/Chadl/Anxa2/Hspg2/Crispld2	100	All cluster
MSC_C6	GO:0045229	external encapsulating structure organization	14/95	0.0131449	2.69026e-11	2.23292e-08	Fn1/Col2a1/Sox9/Lgals3/Col9a2/Ccdc80/Tgfb2/Col27a1/Tgfb1/Mia/Chadl/Anxa2/Hspg2/Crispld2	100	All cluster
MSC_C6	GO:0110149	regulation of biomineralization	9/95	0.00432456	3.17784e-10	1.97821e-07	Sox9/Fam20c/Ank/Tgfb1/Ecm1/Enpp1/Atp2b1/Fzd9/Fbln7	100	All cluster
MSC_C6	GO:0002062	chondrocyte differentiation	9/95	0.00470991	6.85772e-10	3.41514e-07	Col2a1/Sox9/Fgfr1/Col27a1/Pth1r/Tgfb1/Ecm1/Chadl/Hspg2	100	All cluster
MSC_D1	GO:0001503	ossification	22/94	0.0173839	5.47296e-19	1.03986e-15	Col1a2/Col1a1/Bglap/Tmem119/Bglap2/Rpl38/Smpd3/Mef2c/Kazald1/Mmp2/Sgms2/Bglap3/Creb3l1/Cthrc1/Ecm1/Bambi/Col13a1/Satb2/Sp7/Bmp1/Mmp16/Lrp5	100	All cluster
MSC_D1	GO:0030198	extracellular matrix organization	19/94	0.0131021	1.44096e-17	7.27363e-15	Col1a2/Col1a1/Col5a2/Col11a2/Serpinh1/Col11a1/Smpd3/Kazald1/Mmp2/Lum/Creb3l1/Col4a1/Col5a1/Col13a1/Fkbp10/Fap/Mmp16/Tnfrsf11b/Aplp1	100	All cluster
MSC_D1	GO:0043062	extracellular structure organization	19/94	0.0131449	1.53129e-17	7.27363e-15	Col1a2/Col1a1/Col5a2/Col11a2/Serpinh1/Col11a1/Smpd3/Kazald1/Mmp2/Lum/Creb3l1/Col4a1/Col5a1/Col13a1/Fkbp10/Fap/Mmp16/Tnfrsf11b/Aplp1	100	All cluster
MSC_D1	GO:0045229	external encapsulating structure organization	19/94	0.0131449	1.53129e-17	7.27363e-15	Col1a2/Col1a1/Col5a2/Col11a2/Serpinh1/Col11a1/Smpd3/Kazald1/Mmp2/Lum/Creb3l1/Col4a1/Col5a1/Col13a1/Fkbp10/Fap/Mmp16/Tnfrsf11b/Aplp1	100	All cluster
MSC_D1	GO:0030199	collagen fibril organization	10/94	0.00244059	2.52027e-14	9.57702e-12	Col1a2/Col1a1/Col5a2/Col11a2/Serpinh1/Col11a1/Lum/Col5a1/Col13a1/Fkbp10	100	All cluster
MSC_D2	GO:0001503	ossification	18/94	0.0173839	3.89146e-14	8.03976e-11	Spp1/Col1a1/Alpl/Pth1r/Mmp2/Mmp13/Lrp4/Clec11a/Sp7/Mmp14/Fam20c/Col13a1/Bmp3/Ank/Gja1/Bmp8a/Foxc2/Hey1	100	All cluster
MSC_D2	GO:0030198	extracellular matrix organization	15/94	0.0131021	1.49835e-12	8.11052e-10	Col1a1/Fap/Postn/Mmp2/Lum/Mmp13/Olfml2b/Mmp14/Col13a1/Aebp1/Qsox1/Ndnf/Loxl1/Col3a1/Foxc2	100	All cluster
MSC_D2	GO:0043062	extracellular structure organization	15/94	0.0131449	1.57028e-12	8.11052e-10	Col1a1/Fap/Postn/Mmp2/Lum/Mmp13/Olfml2b/Mmp14/Col13a1/Aebp1/Qsox1/Ndnf/Loxl1/Col3a1/Foxc2	100	All cluster
MSC_D2	GO:0045229	external encapsulating structure organization	15/94	0.0131449	1.57028e-12	8.11052e-10	Col1a1/Fap/Postn/Mmp2/Lum/Mmp13/Olfml2b/Mmp14/Col13a1/Aebp1/Qsox1/Ndnf/Loxl1/Col3a1/Foxc2	100	All cluster
MSC_D2	GO:0042060	wound healing	13/94	0.0152858	1.97707e-09	8.16924e-07	Col1a1/Cfh/Timp1/Prcp/Serpine2/Tpm1/Anxa1/Pak1/Ndnf/F3/Gja1/Col3a1/Foxc2	100	All cluster
MSC_D3	GO:0001503	ossification	23/97	0.0173839	6.21686e-20	1.57224e-16	Phex/Bambi/Mef2c/Bmp2/Kazald1/Col1a2/Bglap2/Bglap/Col1a1/Sgms2/Fgfr1/Bmp8a/Bglap3/Bmp3/Fam20c/Mmp2/Ibsp/Satb2/Atp2b1/Lox/Tgfb1/Sp7/Bmp4	100	All cluster
MSC_D3	GO:0110148	biomineralization	16/97	0.00710769	9.80379e-18	1.23969e-14	Phex/Fbln7/Mef2c/Bmp2/Col1a2/Bglap2/Bglap/Col1a1/Sgms2/Bglap3/Fam20c/Ibsp/Atp2b1/Lox/Tgfb1/Bmp4	100	All cluster
MSC_D3	GO:0031214	biomineral tissue development	15/97	0.00702205	2.44332e-16	2.05972e-13	Phex/Mef2c/Bmp2/Col1a2/Bglap2/Bglap/Col1a1/Sgms2/Bglap3/Fam20c/Ibsp/Atp2b1/Lox/Tgfb1/Bmp4	100	All cluster
MSC_D3	GO:0030282	bone mineralization	13/97	0.0051809	3.23508e-15	2.04538e-12	Phex/Mef2c/Bmp2/Col1a2/Bglap2/Bglap/Sgms2/Bglap3/Fam20c/Ibsp/Atp2b1/Lox/Bmp4	100	All cluster
MSC_D3	GO:0001649	osteoblast differentiation	15/97	0.00924855	1.50626e-14	7.61866e-12	Bambi/Mef2c/Bmp2/Bglap2/Bglap/Col1a1/Fgfr1/Bmp8a/Bglap3/Bmp3/Fam20c/Satb2/Lox/Sp7/Bmp4	100	All cluster
