# Supplementary material for: Deconvolution of the hematopoietic stem cell microenvironment reveals a high degree of specialization and conservation
Source: iScience. 2022 Apr 8;25(5):104225. doi: 10.1016/j.isci.2022.104225 (PMC9046238; doi:10.1016/j.isci.2022.104225)
Supplement: Table S8. Human Cluster Marker after IG Filtering (Human Cluster Marker), related to Figure 6 [file mmc9.xlsx]

## Sheet: S8
Table S8 Human Cluster Marker after IG Filtering (Human Cluster Marker), related to Figure 6.
p_val	avg_logFC	pct.1	pct.2	p_val_adj	cluster	gene
0	17.8709	0.998	0.386	0	0	S100A9
0	2.54996	0.706	0.058	0	0	MMP9
0	2.30918	0.424	0.03	0	0	CMTM2
0	2.09181	0.399	0.03	0	0	G0S2
0	1.80171	0.636	0.106	0	0	CDA
0	1.7856	0.715	0.118	0	0	S100P
0	1.68944	0.691	0.163	0	0	GCA
0	1.67023	0.438	0.052	0	0	FPR1
0	1.64778	0.468	0.051	0	0	RBP7
0	1.27287	0.72	0.184	0	0	NCF1
0	0.792755	0.93	0.207	0	0	MNDA
0	0.555142	0.929	0.385	0	0	S100A11
0	0.40731	0.615	0.091	0	0	RGS2
1.55467e-290	1.55964	0.629	0.202	3.32311e-286	0	RFLNB
4.09872e-285	1.20553	0.614	0.192	8.76102e-281	0	ALOX5AP
1.63536e-283	1.29858	0.493	0.096	3.49559e-279	0	PGLYRP1
1.27491e-251	1.64438	0.618	0.241	2.72512e-247	0	ANP32A
2.02356e-245	1.43641	0.391	0.074	4.32537e-241	0	BASP1
2.81801e-231	1.16306	0.728	0.377	6.0235e-227	0	LAMTOR4
2.35946e-229	1.3385	0.348	0.058	5.04335e-225	0	CYP4F3
1.93176e-228	1.3627	0.394	0.08	4.12914e-224	0	CKAP4
2.47889e-218	0.274591	0.721	0.39	5.29862e-214	0	TXN
7.61077e-217	1.85067	0.384	0.084	1.6268e-212	0	NAMPT
5.92789e-216	1.47765	0.418	0.102	1.26709e-211	0	RGL4
1.23115e-204	0.971045	0.689	0.322	2.63159e-200	0	ITGB2
5.80059e-201	1.27369	0.251	0.032	1.23988e-196	0	VNN2
1.11932e-199	1.2848	0.359	0.076	2.39255e-195	0	MEGF9
1.4945e-190	1.23358	0.305	0.054	3.19449e-186	0	C5AR1
2.50407e-180	1.14422	0.346	0.077	5.35244e-176	0	NCF2
1.84129e-165	0.99939	0.416	0.114	3.93577e-161	0	PLBD1
4.46647e-159	1.08222	0.293	0.058	9.54707e-155	0	ORM1
4.04887e-155	1.13304	0.301	0.067	8.65446e-151	0	NCF4
1.63304e-153	1.13687	0.46	0.156	3.49062e-149	0	PADI4
2.78507e-153	0.492683	0.32	0.075	5.95309e-149	0	IGSF6
1.57309e-150	1.15026	0.277	0.054	3.36248e-146	0	TFF3
2.76977e-150	1.45996	0.444	0.17	5.92038e-146	0	CKLF
3.90366e-144	1.17065	0.292	0.067	8.34408e-140	0	CSF3R
4.00277e-137	1.06991	0.311	0.079	8.55593e-133	0	MSRB1
1.20056e-133	1.13548	0.331	0.093	2.56619e-129	0	CYSTM1
1.39344e-133	0.808065	0.364	0.098	2.97848e-129	0	CRISP3
2.14366e-132	1.22005	0.432	0.17	4.58207e-128	0	EVI2B
4.23859e-132	1.11189	0.319	0.089	9.05998e-128	0	JAML
7.21199e-128	1.09683	0.375	0.129	1.54156e-123	0	NUP214
7.56668e-125	0.70353	0.56	0.289	1.61738e-120	0	LCP1
1.32726e-114	0.764658	0.451	0.192	2.83701e-110	0	EFHD2
9.08635e-110	1.01798	0.369	0.133	1.94221e-105	0	PYGL
9.29691e-105	1.06869	0.303	0.096	1.98721e-100	0	MXD1
6.70262e-97	1.11704	0.385	0.165	1.43268e-92	0	HEBP2
1.3995e-78	1.11472	0.415	0.221	2.99143e-74	0	SDCBP
2.05745e-77	1.00902	0.287	0.109	4.3978e-73	0	RAB11FIP1
1.30955e-71	1.05933	0.289	0.117	2.79917e-67	0	RNF149
3.60961e-71	0.366792	0.302	0.115	7.71554e-67	0	CSTA
4.10865e-65	0.715192	0.499	0.335	8.78224e-61	0	ATP6V0B
7.68314e-62	0.648495	0.325	0.138	1.64227e-57	0	CYBB
2.3233e-61	0.403975	0.415	0.236	4.96605e-57	0	GLRX
3.99289e-58	1.14517	0.335	0.177	8.5348e-54	0	LITAF
4.54669e-55	0.916465	0.326	0.167	9.71854e-51	0	EMB
6.60949e-55	0.606398	0.262	0.109	1.41278e-50	0	CAPG
1.10822e-54	0.94209	0.341	0.183	2.36882e-50	0	LSP1
7.02162e-54	0.825118	0.261	0.113	1.50087e-49	0	IL17RA
1.07255e-48	2.4738	0.675	0.567	2.29257e-44	0	TALDO1
7.76591e-42	0.850165	0.303	0.169	1.65996e-37	0	IQGAP1
1.55977e-40	0.856116	0.294	0.161	3.334e-36	0	SKAP2
2.79591e-40	0.651055	0.367	0.23	5.97625e-36	0	CTSD
5.90938e-36	0.694269	0.278	0.153	1.26313e-31	0	CEBPB
6.62454e-36	0.773276	0.285	0.162	1.41599e-31	0	SELL
1.71679e-35	0.443174	0.423	0.301	3.66964e-31	0	LAPTM5
3.17997e-35	0.571642	0.332	0.199	6.79718e-31	0	SLC2A3
9.5706e-35	0.752377	0.35	0.232	2.04572e-30	0	CXCR4
6.30224e-32	0.380301	0.577	0.556	1.3471e-27	0	UBL5
5.22654e-31	0.769391	0.262	0.15	1.11717e-26	0	ZNF106
1.5736e-30	0.837729	0.29	0.179	3.36356e-26	0	HCLS1
1.92483e-30	0.752697	0.4	0.3	4.11432e-26	0	CSTB
3.09203e-29	0.830613	0.307	0.201	6.60922e-25	0	DYNLT1
4.94483e-28	0.85954	0.333	0.235	1.05696e-23	0	PAK2
5.22826e-28	2.37209	0.808	0.957	1.11754e-23	0	MT-ND2
2.1477e-27	0.521855	0.26	0.147	4.59071e-23	0	RAB31
3.88117e-27	0.646953	0.327	0.216	8.29601e-23	0	VASP
1.85981e-26	0.553921	0.409	0.313	3.97535e-22	0	ACTR2
3.37711e-26	0.68861	0.262	0.157	7.21857e-22	0	MYO1F
1.61457e-24	0.639922	0.32	0.214	3.45114e-20	0	RTN3
4.6403e-24	0.658992	0.309	0.208	9.91864e-20	0	CCPG1
7.54178e-22	0.51339	0.41	0.328	1.61205e-17	0	LRRFIP1
4.11191e-21	0.277013	0.296	0.21	8.78921e-17	0	JPT1
1.1943e-20	0.729962	0.253	0.166	2.55282e-16	0	ACAP2
2.60086e-15	0.609957	0.354	0.292	5.55933e-11	0	GPSM3
9.3252e-15	0.69712	0.357	0.312	1.99326e-10	0	NOP10
6.09929e-14	8.86669	0.909	0.891	1.30372e-09	0	FTH1
4.53881e-12	0.426402	0.306	0.251	9.70172e-08	0	KLF6
4.99356e-12	0.554321	0.417	0.389	1.06737e-07	0	NDUFA1
7.24003e-12	0.495399	0.388	0.352	1.54756e-07	0	BLOC1S1
1.86642e-10	0.484121	0.276	0.22	3.98947e-06	0	VSIR
1.34205e-08	0.545753	0.261	0.219	0.000286864	0	MCL1
7.90869e-08	0.264499	0.495	0.502	0.00169048	0	TPM3
4.28124e-06	0.570903	0.273	0.247	0.0915115	0	DAZAP2
4.81537e-06	0.288216	0.173	0.261	0.102929	0	TAX1BP1
1.80625e-05	0.64623	0.287	0.279	0.386087	0	CHMP2A
4.59344e-05	0.8005	0.257	0.244	0.981848	0	SMCHD1
0.000241525	0.750822	0.291	0.293	1	0	YPEL3
0.000453152	0.461751	0.372	0.391	1	0	PNRC1
0.00155102	0.320425	0.249	0.341	1	0	ATP5MD
0.00596358	0.257571	0.234	0.31	1	0	POLR2L
0.00829142	0.344337	0.199	0.265	1	0	SF3B6
0.00979306	0.259309	0.285	0.293	1	0	PSMB9
0	49.4415	0.913	0.099	0	1	C2orf88
0	41.1114	0.991	0.846	0	1	OAZ1
0	33.917	0.991	0.396	0	1	RGS10
0	26.9719	0.991	0.171	0	1	HIST1H2AC
0	24.133	0.994	0.12	0	1	GNG11
0	23.1713	0.954	0.325	0	1	GSTO1
0	19.1496	0.996	0.141	0	1	TUBB1
0	17.8566	0.721	0.054	0	1	HIST1H3H
0	17.348	0.998	0.117	0	1	CAVIN2
0	16.2727	0.979	0.073	0	1	ACRBP
0	13.8687	0.932	0.326	0	1	CDKN2D
0	11.1885	0.432	0.041	0	1	ERV3-1
0	10.9557	0.937	0.226	0	1	MPP1
0	10.4395	0.901	0.412	0	1	GPX4
0	10.1923	0.97	0.125	0	1	TSC22D1
0	9.62312	0.854	0.048	0	1	CLDN5
0	8.81709	0.97	0.408	0	1	NAP1L1
0	8.50558	0.96	0.068	0	1	PTCRA
0	8.21519	0.751	0.048	0	1	HIST1H2BJ
0	7.9399	0.897	0.155	0	1	NT5C3A
0	7.76771	0.605	0.07	0	1	CD226
0	7.65117	0.65	0.107	0	1	RDH11
0	7.6199	0.719	0.054	0	1	CLEC1B
0	6.95714	0.456	0.046	0	1	XPNPEP1
0	6.81292	0.983	0.404	0	1	RAP1B
0	6.6042	0.972	0.091	0	1	GP9
0	6.53076	0.705	0.169	0	1	NORAD
0	6.19595	0.99	0.31	0	1	TUBA4A
0	6.17323	0.953	0.207	0	1	TPM4
0	6.03117	0.987	0.129	0	1	RGS18
0	6.01783	0.763	0.161	0	1	LYL1
0	5.91697	0.767	0.048	0	1	RAB27B
0	5.76145	0.971	0.248	0	1	ODC1
0	5.74623	0.944	0.132	0	1	RUFY1
0	5.07771	0.756	0.169	0	1	ILK
0	4.75782	0.88	0.093	0	1	MMD
0	4.69987	0.861	0.141	0	1	RAB32
0	4.37524	0.978	0.287	0	1	TAGLN2
0	4.338	0.942	0.06	0	1	TMEM40
0	4.12961	0.945	0.244	0	1	FERMT3
0	4.1046	0.971	0.666	0	1	OST4
0	3.87118	0.944	0.283	0	1	TGFB1
0	3.86412	0.902	0.139	0	1	MTURN
0	3.72231	0.937	0.299	0	1	NCOA4
0	3.49845	0.902	0.26	0	1	YWHAH
0	3.30545	0.893	0.139	0	1	GRAP2
0	3.30384	0.668	0.066	0	1	CNST
0	3.04613	0.826	0.121	0	1	PTPN18
0	2.81944	0.795	0.29	0	1	CCDC85B
0	2.79287	0.897	0.139	0	1	PLEKHO1
0	2.76406	0.657	0.041	0	1	TMEM140
0	2.70279	0.8	0.099	0	1	CARD19
0	2.64334	0.902	0.204	0	1	KIF2A
0	2.53579	0.531	0.033	0	1	LGALSL
0	2.52496	0.798	0.063	0	1	MAP3K7CL
0	2.5248	0.852	0.158	0	1	VCL
0	2.50574	0.67	0.037	0	1	NEXN
0	2.47708	0.645	0.051	0	1	MYLK
0	2.44173	0.748	0.048	0	1	DAB2
0	2.3949	0.761	0.085	0	1	CTTN
0	2.29043	0.816	0.057	0	1	TSPAN33
0	2.2798	0.827	0.104	0	1	LMNA
0	2.25909	0.595	0.069	0	1	MGLL
0	2.25555	0.698	0.03	0	1	ESAM
0	2.23464	0.862	0.103	0	1	DAPP1
0	2.18747	0.775	0.087	0	1	ARHGAP18
0	2.1744	0.735	0.147	0	1	RBBP6
0	2.1676	0.795	0.256	0	1	H2AFJ
0	2.10625	0.763	0.132	0	1	TLK1
0	2.1052	0.931	0.174	0	1	PRKAR2B
0	2.03692	0.765	0.145	0	1	ETFA
0	2.02169	0.724	0.081	0	1	ITGA2B
0	1.98405	0.859	0.171	0	1	MAX
0	1.97843	0.754	0.05	0	1	AC147651.1
0	1.97128	0.883	0.119	0	1	PGRMC1
0	1.96281	0.66	0.049	0	1	VIM-AS1
0	1.94569	0.782	0.171	0	1	TPST2
0	1.93427	0.718	0.05	0	1	AP003068.2
0	1.92957	0.891	0.153	0	1	CTSA
0	1.92583	0.538	0.041	0	1	FAM110A
0	1.90611	0.838	0.264	0	1	BIN2
0	1.90096	0.637	0.062	0	1	SMOX
0	1.89585	0.894	0.419	0	1	MTPN
0	1.88334	0.66	0.046	0	1	GAS2L1
0	1.8748	0.545	0.014	0	1	STON2
0	1.87414	0.614	0.102	0	1	AKIRIN2
0	1.86962	0.639	0.12	0	1	ICAM2
0	1.8674	0.699	0.146	0	1	LAT
0	1.85629	0.573	0.021	0	1	PDGFA
0	1.84582	0.734	0.229	0	1	DNAJB6
0	1.82919	0.735	0.157	0	1	RAB11A
0	1.79694	0.862	0.169	0	1	2002-03-01
0	1.79204	0.659	0.112	0	1	NCK2
0	1.77942	0.714	0.136	0	1	GMPR
0	1.7794	0.563	0.023	0	1	ENKUR
0	1.77931	0.605	0.078	0	1	CMIP
0	1.77783	0.613	0.126	0	1	RAP2B
0	1.77674	0.996	0.14	0	1	NRGN
0	1.74306	0.47	0.048	0	1	PPP1R14A
0	1.72432	0.582	0.101	0	1	UBAC2
0	1.72029	0.882	0.367	0	1	CALM3
0	1.71839	0.574	0.026	0	1	AC090409.1
0	1.71468	0.58	0.033	0	1	ARHGAP6
0	1.69161	0.771	0.24	0	1	VDAC3
0	1.69115	0.813	0.097	0	1	SPARC
0	1.68712	0.625	0.115	0	1	TACC3
0	1.64721	0.781	0.09	0	1	F13A1
0	1.64633	0.369	0.013	0	1	INKA1
0	1.64631	0.493	0.031	0	1	PNMA1
0	1.64162	0.936	0.083	0	1	CMTM5
0	1.63438	0.596	0.1	0	1	PPM1A
0	1.63315	0.484	0.014	0	1	TNFSF4
0	1.6284	0.678	0.052	0	1	MPIG6B
0	1.61279	0.652	0.052	0	1	PTGS1
0	1.61099	0.595	0.074	0	1	UBL4A
0	1.59819	0.584	0.118	0	1	TAL1
0	1.5932	0.531	0.058	0	1	LYPLAL1
0	1.58821	0.701	0.088	0	1	SNN
0	1.5834	0.7	0.206	0	1	PIP4K2A
0	1.5815	0.897	0.11	0	1	CLU
0	1.57435	0.537	0.05	0	1	SMIM3
0	1.5742	0.48	0.02	0	1	CDKN1A
0	1.56864	0.588	0.121	0	1	PDZK1IP1
0	1.56237	0.44	0.018	0	1	HEXIM2
0	1.55631	0.507	0.044	0	1	SLA2
0	1.55614	0.523	0.045	0	1	STX11
0	1.54796	0.551	0.033	0	1	LY6G6F
0	1.5476	0.492	0.063	0	1	SSX2IP
0	1.54594	0.591	0.107	0	1	CERS2
0	1.52975	0.854	0.29	0	1	LAMTOR1
0	1.5238	0.378	0.039	0	1	FRMD4B
0	1.52103	0.693	0.111	0	1	BEX3
0	1.52034	0.625	0.116	0	1	MCUR1
0	1.50755	0.633	0.135	0	1	CAPN1
0	1.50015	0.458	0.047	0	1	SAV1
0	1.49057	0.643	0.127	0	1	SNAP23
0	1.48954	0.462	0.049	0	1	SPNS1
0	1.47659	0.77	0.145	0	1	TUBA1C
0	1.47359	0.38	0.01	0	1	FRMD3
0	1.46273	0.48	0.03	0	1	PDE5A
0	1.46161	0.841	0.313	0	1	CCND3
0	1.45759	0.533	0.064	0	1	ANO6
0	1.45682	0.545	0.102	0	1	MIR4435-2HG
0	1.44399	0.452	0.028	0	1	TNNC2
0	1.44236	0.499	0.081	0	1	IFRD1
0	1.42474	0.469	0.041	0	1	TSPOAP1-AS1
0	1.41342	0.495	0.039	0	1	GNAZ
0	1.41004	0.454	0.021	0	1	HGD
0	1.40753	0.443	0.023	0	1	DNM3
0	1.3967	0.388	0.017	0	1	MEIS1
0	1.39629	0.431	0.015	0	1	LGALS12
0	1.39566	0.49	0.058	0	1	SWI5
0	1.39441	0.45	0.03	0	1	ABCC3
0	1.39026	0.609	0.124	0	1	HACD4
0	1.38819	0.857	0.26	0	1	PKM
0	1.38421	0.404	0.019	0	1	RHOBTB1
0	1.38382	0.412	0.047	0	1	DERA
0	1.37538	0.391	0.031	0	1	SPHK1
0	1.37302	0.395	0.014	0	1	AQP10
0	1.36995	0.73	0.237	0	1	EIF2AK1
0	1.36211	0.492	0.07	0	1	CORO1C
0	1.36107	0.384	0.039	0	1	ARHGAP21
0	1.35806	0.418	0.043	0	1	GLA
0	1.35576	0.462	0.069	0	1	GFI1B
0	1.34439	0.405	0.021	0	1	SENCR
0	1.34432	0.483	0.068	0	1	NT5M
0	1.34169	0.44	0.048	0	1	PLA2G12A
0	1.32134	0.402	0.024	0	1	KIFC3
0	1.31918	0.401	0.048	0	1	TM2D2
0	1.31725	0.454	0.032	0	1	ITGB3
0	1.31633	0.423	0.028	0	1	GUCY1B1
0	1.31204	0.409	0.026	0	1	MINDY1
0	1.31121	0.39	0.019	0	1	INAFM2
0	1.30595	0.43	0.031	0	1	SCN1B
0	1.30175	0.424	0.031	0	1	ITGB5
0	1.30061	0.394	0.033	0	1	INF2
0	1.29678	0.41	0.027	0	1	MFAP3L
0	1.26534	0.427	0.029	0	1	GP1BA
0	1.26112	0.373	0.038	0	1	MEPCE
0	1.25558	0.419	0.038	0	1	AP001189.1
0	1.25333	0.329	0.011	0	1	PROSER2
0	1.23567	0.467	0.044	0	1	SH3BGRL2
0	1.22855	0.336	0.024	0	1	MOB3C
0	1.22539	0.346	0.011	0	1	TBXA2R
0	1.22488	0.366	0.03	0	1	TSPAN18
0	1.22162	0.312	0.007	0	1	PCP2
0	1.21814	0.444	0.02	0	1	PTGIR
0	1.20204	0.329	0.011	0	1	EGLN3
0	1.19773	0.348	0.013	0	1	IGF2BP3
0	1.19581	0.327	0.013	0	1	PARD3
0	1.16388	0.266	0.008	0	1	F2RL3
0	1.15589	0.599	0.089	0	1	MYL9
0	1.14536	0.332	0.021	0	1	ALOX12
0	1.12582	0.316	0.013	0	1	GP6
0	1.11439	0.302	0.019	0	1	PEAR1
0	1.11046	0.291	0.017	0	1	MISP3
0	1.10982	0.329	0.021	0	1	AL731557.1
0	1.1083	0.341	0.024	0	1	ZNF185
0	1.09709	0.282	0.015	0	1	HIST1H2BG
0	1.09008	0.314	0.015	0	1	TRAPPC3L
0	1.08814	0.331	0.022	0	1	SELP
0	1.06698	0.308	0.018	0	1	GRHL1
0	1.00188	0.276	0.013	0	1	ASAP2
0	0.975026	0.279	0.015	0	1	TSPAN9
2.12489e-304	1.35856	0.524	0.094	4.54195e-300	1	MAGED2
2.15078e-304	1.98448	0.55	0.116	4.5973e-300	1	SMIM5
7.98703e-303	1.04693	0.307	0.021	1.70723e-298	1	C19orf33
3.41784e-301	1.58395	0.695	0.221	7.30563e-297	1	SQSTM1
4.58134e-297	4.83974	0.654	0.187	9.79262e-293	1	RASGRP2
1.20762e-296	1.28549	0.861	0.401	2.58128e-292	1	PRDX6
2.79702e-296	1.08758	0.372	0.038	5.97864e-292	1	CTDSPL
5.70563e-295	1.3841	0.548	0.112	1.21958e-290	1	TRIM58
3.40432e-292	1.49311	0.639	0.172	7.27673e-288	1	YPEL5
8.3685e-292	1.30824	0.654	0.169	1.78877e-287	1	STXBP2
4.57329e-291	1.37639	0.736	0.218	9.77542e-287	1	ACTN1
8.55076e-291	1.96184	0.607	0.164	1.82772e-286	1	NFE2
2.89533e-290	1.31401	0.498	0.088	6.18876e-286	1	MGAT4B
6.53885e-290	1.45278	0.877	0.421	1.39768e-285	1	MTRNR2L1
2.70659e-289	1.03178	0.293	0.021	5.78533e-285	1	MAP1A
5.33798e-289	1.46019	0.784	0.316	1.14099e-284	1	ARF1
1.06032e-288	1.23685	0.867	0.459	2.26643e-284	1	CLIC1
2.99508e-288	1.02846	0.307	0.024	6.40199e-284	1	PRUNE1
7.54427e-288	1.59917	0.593	0.144	1.61259e-283	1	SLC40A1
1.06031e-287	1.17829	0.338	0.033	2.26641e-283	1	PTK2
5.56001e-287	1.15446	0.341	0.033	1.18845e-282	1	DSE
1.62554e-285	2.26128	0.625	0.169	3.47459e-281	1	AMD1
2.74834e-282	0.930856	0.289	0.02	5.87457e-278	1	BEND2
6.57831e-281	6.09946	0.969	0.729	1.40611e-276	1	ITM2B
2.03012e-277	1.7438	0.499	0.09	4.33939e-273	1	AL034397.3
1.07369e-276	1.38594	0.504	0.097	2.29501e-272	1	PSTPIP2
3.96405e-275	1.3454	0.662	0.187	8.47316e-271	1	WDR1
5.52936e-275	1.14191	0.391	0.051	1.1819e-270	1	UBA7
1.34189e-271	1.12404	0.346	0.038	2.8683e-267	1	KIAA0513
1.07609e-270	1.14818	0.332	0.035	2.30015e-266	1	LINC01003
4.35335e-268	1.45721	0.487	0.098	9.30528e-264	1	ROCK2
1.47842e-267	1.24319	0.451	0.074	3.16012e-263	1	MLH3
6.99129e-266	1.27936	0.479	0.089	1.49439e-261	1	R3HDM4
3.02407e-264	1.18764	0.305	0.029	6.46394e-260	1	HIST1H2AE
6.98169e-262	1.28162	0.47	0.087	1.49234e-257	1	ENDOD1
2.44704e-260	1.09546	0.352	0.043	5.23054e-256	1	PBX1
1.19618e-259	1.20517	0.379	0.053	2.55683e-255	1	CENPT
3.4904e-257	1.38991	0.467	0.092	7.46073e-253	1	TMBIM1
1.05648e-256	1.12115	0.344	0.042	2.25822e-252	1	HDAC5
4.89731e-256	1.5723	0.66	0.225	1.0468e-251	1	EMC3
2.11207e-255	5.05741	0.304	0.03	4.51456e-251	1	F2R
3.6075e-255	1.14732	0.38	0.05	7.71103e-251	1	THBS1
8.72038e-255	1.34075	0.481	0.1	1.86398e-250	1	LDLRAP1
3.22962e-253	1.2236	0.455	0.079	6.90332e-249	1	TMEM91
6.63011e-253	1.37633	0.524	0.123	1.41719e-248	1	DMTN
3.3414e-249	1.15933	0.401	0.062	7.14225e-245	1	TST
3.21748e-248	2.10188	0.69	0.258	6.87735e-244	1	CAPZA2
5.62265e-247	1.37334	0.633	0.202	1.20184e-242	1	MOB1A
5.93702e-247	1.82607	0.327	0.039	1.26904e-242	1	MAD2L1BP
3.25276e-245	1.34733	0.572	0.155	6.95278e-241	1	WBP2
5.04465e-244	1.01135	0.327	0.037	1.07829e-239	1	PRKAR1B
7.8942e-244	0.945713	0.273	0.023	1.68739e-239	1	SCFD2
9.90504e-244	1.17525	0.542	0.126	2.1172e-239	1	RNF11
2.62786e-241	1.411	0.421	0.078	5.61705e-237	1	CCNG1
4.72019e-236	0.925697	0.252	0.02	1.00894e-231	1	HIST1H2BD
1.02493e-235	20.0203	0.674	0.218	2.19078e-231	1	PLEK
1.53672e-234	0.928826	0.276	0.026	3.28473e-230	1	RGS6
4.10354e-233	1.34986	0.556	0.154	8.77132e-229	1	ATF4
1.17369e-231	1.25899	0.557	0.152	2.50876e-227	1	DOK2
3.33218e-231	1.3906	0.524	0.137	7.12253e-227	1	HK1
1.5458e-230	1.23912	0.466	0.099	3.30414e-226	1	SLC39A3
4.95926e-230	1.30901	0.291	0.033	1.06004e-225	1	BBC3
3.6939e-229	0.953641	0.26	0.023	7.89571e-225	1	EGFL7
8.65276e-229	1.23644	0.448	0.088	1.84953e-224	1	PIP4P2
3.1882e-228	1.268	0.402	0.072	6.81479e-224	1	RPA1
8.21008e-228	7.18178	0.642	0.228	1.7549e-223	1	RIOK3
1.32507e-227	1.14532	0.486	0.105	2.83234e-223	1	MFSD1
1.5442e-227	1.17902	0.519	0.125	3.30073e-223	1	RSU1
7.31901e-227	1.15134	0.413	0.073	1.56444e-222	1	PTPRJ
9.65028e-227	2.84985	0.541	0.147	2.06275e-222	1	GADD45A
1.35081e-226	1.11398	0.741	0.289	2.88736e-222	1	ARPC1B
5.83101e-224	1.16674	0.782	0.376	1.24638e-219	1	GNAS
8.29177e-224	1.29261	0.48	0.107	1.77236e-219	1	PTPN12
1.58025e-223	0.984762	0.288	0.032	3.37778e-219	1	ARRB1
2.19232e-222	1.32723	0.498	0.121	4.68609e-218	1	ZCCHC17
1.58531e-221	1.18973	0.333	0.046	3.3886e-217	1	BTK
3.26026e-220	0.883668	0.282	0.029	6.9688e-216	1	P2RX1
3.92639e-220	1.0734	0.309	0.039	8.39267e-216	1	SLC35D2
3.61231e-218	1.25595	0.479	0.114	7.72131e-214	1	FAXDC2
8.08692e-217	0.937617	0.258	0.024	1.72858e-212	1	SYTL4
2.07364e-216	1.1163	0.762	0.316	4.43241e-212	1	FLNA
4.91122e-212	1.36248	0.343	0.053	1.04977e-207	1	ANKRD28
2.30736e-211	1.14292	0.32	0.045	4.93199e-207	1	EVA1B
8.39883e-211	1.1364	0.33	0.05	1.79525e-206	1	GTPBP2
1.16369e-210	0.816606	0.252	0.023	2.48738e-206	1	MMRN1
1.59149e-210	1.01721	0.462	0.098	3.40181e-206	1	CD151
5.23739e-210	4.0872	0.713	0.317	1.11949e-205	1	RIPOR2
1.09145e-209	1.22603	0.463	0.11	2.33298e-205	1	BCL2L1
2.13672e-204	1.1601	0.282	0.035	4.56725e-200	1	INSIG1
7.88654e-204	1.11933	0.331	0.051	1.68575e-199	1	KCNK6
5.35056e-203	1.86044	0.594	0.222	1.14368e-198	1	NDUFA6
8.91974e-203	0.966723	0.28	0.034	1.90659e-198	1	MADD
3.97232e-201	0.859271	0.599	0.211	8.49083e-197	1	MKRN1
3.2965e-200	1.68828	0.603	0.21	7.04627e-196	1	HIST1H1C
4.92115e-199	1.27066	0.706	0.34	1.0519e-194	1	PTP4A2
1.64636e-198	1.03718	0.35	0.058	3.51909e-194	1	PRKCD
3.77892e-198	1.08464	0.553	0.159	8.07745e-194	1	SOD2
1.19989e-197	1.05597	0.354	0.061	2.56477e-193	1	RAB37
1.26409e-197	1.3036	0.39	0.083	2.70199e-193	1	TBPL1
1.84984e-196	1.32919	0.567	0.184	3.95403e-192	1	SVIP
3.04633e-196	1.57509	0.766	0.401	6.51153e-192	1	CAP1
4.89072e-196	1.06611	0.376	0.071	1.04539e-191	1	RIT1
2.38716e-195	1.46734	0.595	0.22	5.10254e-191	1	IQGAP2
4.36203e-195	1.47942	0.515	0.158	9.32385e-191	1	SEC14L1
1.05054e-194	1.09282	0.664	0.283	2.24553e-190	1	CD99
7.59491e-193	0.930436	0.703	0.304	1.62341e-188	1	ITGB1
6.6883e-192	1.07928	0.354	0.063	1.42962e-187	1	AGPAT1
6.64569e-190	1.21156	0.601	0.22	1.42052e-185	1	LEPROT
1.64272e-189	1.25139	0.498	0.142	3.5113e-185	1	USF2
1.77828e-189	1.2869	0.588	0.219	3.80107e-185	1	CMPK1
1.79917e-189	1.18342	0.564	0.185	3.84572e-185	1	SPINT2
3.2495e-189	1.28424	0.422	0.102	6.9458e-185	1	NUTF2
1.27092e-188	1.02616	0.297	0.044	2.71658e-184	1	KLF9
2.47254e-187	1.18023	0.444	0.11	5.28505e-183	1	RAB4A
4.07806e-187	1.15227	0.552	0.18	8.71685e-183	1	GLUL
6.22083e-187	0.38737	0.784	0.487	1.3297e-182	1	RBX1
2.36127e-186	8.9373	0.358	0.069	5.04722e-182	1	AHCTF1
2.67166e-183	1.17782	0.431	0.106	5.71067e-179	1	ADIPOR1
5.58108e-182	0.996855	0.698	0.3	1.19296e-177	1	STOM
9.67494e-182	1.21122	0.514	0.16	2.06802e-177	1	RAB8A
9.06262e-181	1.78481	0.581	0.234	1.93714e-176	1	PDCD10
3.03144e-179	0.738993	0.915	0.728	6.4797e-175	1	MTRNR2L8
6.84441e-179	0.90973	0.258	0.033	1.46299e-174	1	MTHFD2L
4.34144e-178	0.562392	0.748	0.419	9.27983e-174	1	ARL6IP5
1.0236e-177	1.28844	0.503	0.159	2.18794e-173	1	SUPT4H1
6.21e-177	1.05041	0.351	0.069	1.32739e-172	1	HMG20B
1.65801e-176	0.973154	0.305	0.049	3.544e-172	1	LTBP1
4.44088e-176	1.08733	0.716	0.34	9.49237e-172	1	MYH9
3.91952e-175	0.894919	0.271	0.037	8.37798e-171	1	CCDC92
1.88739e-173	1.20297	0.526	0.176	4.03429e-169	1	DIAPH1
5.80667e-173	0.951879	0.311	0.053	1.24118e-168	1	IKBKG
1.31596e-170	0.960132	0.293	0.048	2.81287e-166	1	CYREN
1.00486e-168	1.28845	0.267	0.038	2.14788e-164	1	UBXN11
4.29621e-168	1.08644	0.728	0.379	9.18315e-164	1	YWHAZ
1.43296e-167	1.1544	0.495	0.159	3.06296e-163	1	UBE2E3
4.46043e-166	1.01358	0.366	0.081	9.53417e-162	1	PPP3R1
1.11955e-165	1.10151	0.576	0.211	2.39303e-161	1	CMTM6
1.85656e-163	0.87863	0.255	0.036	3.96839e-159	1	CGRRF1
1.85694e-159	1.07545	0.295	0.053	3.96921e-155	1	CASP3
5.33202e-159	1.20825	0.479	0.157	1.13972e-154	1	UBE2H
5.30617e-158	1.00451	0.307	0.059	1.13419e-153	1	SSBP2
5.72043e-158	0.854705	0.257	0.038	1.22274e-153	1	CHMP6
1.7513e-157	1.31036	0.465	0.152	3.74341e-153	1	ASAP1
1.89755e-154	0.878712	0.297	0.051	4.05602e-150	1	FHL1
5.45325e-154	1.02825	0.321	0.066	1.16563e-149	1	UXS1
1.87985e-153	0.901977	0.276	0.046	4.01819e-149	1	MTFR1L
2.03818e-151	1.13392	0.47	0.151	4.35661e-147	1	BNIP2
5.26666e-151	1.26528	0.508	0.192	1.12575e-146	1	RBM38
1.1197e-150	1.1671	0.512	0.191	2.39336e-146	1	ISCA1
5.48035e-149	1.04752	0.329	0.072	1.17142e-144	1	GOLGA2
3.56219e-145	1.21564	0.643	0.344	7.61418e-141	1	MBNL1
5.93644e-145	0.947838	0.304	0.062	1.26891e-140	1	ATP2C1
4.20995e-144	1.86324	0.581	0.274	8.99877e-140	1	RGCC
4.50563e-144	1.03121	0.331	0.073	9.63079e-140	1	BICD2
3.6457e-142	1.03466	0.418	0.124	7.79268e-138	1	ANKRD9
2.34208e-141	0.795273	0.755	0.405	5.0062e-137	1	IGHA1
2.97135e-141	0.922463	0.539	0.193	6.35127e-137	1	RTN3
2.4659e-140	0.996592	0.422	0.123	5.27087e-136	1	GNAQ
5.40916e-140	0.951312	0.412	0.116	1.15621e-135	1	EHD1
3.03166e-137	1.15231	0.497	0.191	6.48017e-133	1	ANAPC5
4.22098e-137	1.00655	0.338	0.082	9.02236e-133	1	RYBP
5.78363e-137	1.06752	0.297	0.064	1.23625e-132	1	CTNNAL1
1.6529e-136	0.426325	0.797	0.607	3.53307e-132	1	UBC
1.75803e-135	1.08663	0.364	0.1	3.75778e-131	1	MOB2
8.31316e-135	0.877517	0.258	0.048	1.77694e-130	1	TBC1D20
2.92662e-134	1.13947	0.576	0.275	6.25566e-130	1	VAPA
1.25127e-133	1.01103	0.37	0.099	2.6746e-129	1	SUSD3
5.23491e-133	3.53249	0.566	0.281	1.11896e-128	1	CD47
1.37276e-132	1.04963	0.366	0.101	2.93427e-128	1	KCTD20
3.8301e-132	13.0289	0.873	0.6	8.18684e-128	1	ARPC5
1.12695e-131	1.08446	0.334	0.086	2.40886e-127	1	BRD3
1.48088e-130	1.11859	0.366	0.106	3.16538e-126	1	MOB1B
7.91838e-130	1.11792	0.485	0.194	1.69255e-125	1	CCS
8.63103e-130	1.04399	0.33	0.083	1.84488e-125	1	LRBA
3.48396e-129	1.02508	0.377	0.11	7.44697e-125	1	COMMD7
6.70938e-129	0.84606	0.413	0.133	1.43413e-124	1	CAMTA1
3.6895e-128	0.840544	0.276	0.055	7.88631e-124	1	GNB5
9.59526e-127	0.944256	0.271	0.057	2.05099e-122	1	SNX9
2.26635e-126	15.5304	0.51	0.228	4.84432e-122	1	ELF1
2.13251e-125	0.895378	0.325	0.08	4.55824e-121	1	NPTN
3.35272e-125	0.844549	0.267	0.054	7.16645e-121	1	MAPRE2
9.76922e-125	1.35248	0.48	0.192	2.08817e-120	1	RAB10
3.57692e-124	0.496556	0.27	0.053	7.64568e-120	1	TMCC2
8.05805e-124	0.972041	0.284	0.064	1.72241e-119	1	HIST1H2AG
1.22285e-123	1.05461	0.34	0.095	2.61383e-119	1	SDHA
2.59354e-123	0.944901	0.275	0.058	5.54368e-119	1	C12orf76
3.24559e-123	1.06117	0.583	0.287	6.93746e-119	1	TMEM50A
8.72175e-123	0.965107	0.555	0.252	1.86427e-118	1	ASAH1
1.24845e-122	0.791322	0.284	0.061	2.66856e-118	1	PDLIM7
1.8343e-122	0.96376	0.299	0.071	3.92082e-118	1	CYB5R1
5.99739e-122	0.675425	0.754	0.472	1.28194e-117	1	TPM3
7.9442e-122	1.08489	0.428	0.152	1.69807e-117	1	CLCN3
1.10863e-121	0.994377	0.699	0.426	2.3697e-117	1	MTRNR2L10
1.49941e-121	1.06946	0.479	0.18	3.20498e-117	1	PRKCB
2.06401e-119	0.958244	0.333	0.09	4.41182e-115	1	BEX4
2.17657e-119	0.962293	0.507	0.2	4.65241e-115	1	VASP
2.58958e-119	1.03492	0.405	0.133	5.53523e-115	1	RABGAP1L
3.65312e-119	0.992381	0.294	0.071	7.80853e-115	1	2011-09-01
5.49652e-119	1.11608	0.431	0.159	1.17488e-114	1	CYTOR
6.68494e-118	1.42938	0.302	0.076	1.42891e-113	1	HEXIM1
2.69835e-117	0.940449	0.3	0.074	5.76772e-113	1	ARMCX3
5.73902e-117	0.84555	0.259	0.054	1.22672e-112	1	BET1
1.01539e-116	3.54649	0.689	0.403	2.1704e-112	1	C9orf16
1.30654e-116	0.989569	0.611	0.328	2.79272e-112	1	PPDPF
4.61869e-115	0.829687	0.26	0.055	9.87244e-111	1	AIG1
6.04522e-113	0.942215	0.267	0.061	1.29217e-108	1	MIGA2
4.49133e-112	0.95737	0.323	0.09	9.60022e-108	1	UBE2F
5.74305e-112	23.7387	0.869	0.765	1.22758e-107	1	H3F3B
6.55226e-112	0.892674	0.374	0.113	1.40054e-107	1	ZYX
3.72613e-110	0.937806	0.333	0.097	7.96461e-106	1	RHOF
1.71917e-108	1.00069	0.316	0.092	3.67472e-104	1	GATA1
4.21811e-108	0.910401	0.304	0.082	9.01621e-104	1	WIPI1
1.51175e-107	0.896652	0.361	0.109	3.23136e-103	1	PARVB
4.12337e-105	0.970887	0.459	0.198	8.8137e-101	1	RHEB
4.90099e-104	0.993824	0.411	0.16	1.04759e-99	1	NDUFA5
1.26309e-103	1.05878	0.357	0.121	2.69985e-99	1	SIAH2
2.8096e-103	1.07854	0.537	0.285	6.00552e-99	1	EIF1B
3.02736e-103	0.909779	0.366	0.126	6.47099e-99	1	SLBP
3.15143e-103	0.79618	0.648	0.411	6.73619e-99	1	PARK7
4.17403e-103	0.485554	0.646	0.41	8.92198e-99	1	NDUFS5
1.44168e-102	1.03709	0.442	0.182	3.08158e-98	1	CDC42SE2
6.77674e-102	1.02694	0.368	0.129	1.44853e-97	1	TSC22D4
1.88045e-101	0.70305	0.418	0.136	4.01946e-97	1	PYGL
3.62338e-101	1.03737	0.322	0.097	7.74497e-97	1	HTATIP2
4.54407e-101	0.789936	0.308	0.083	9.71294e-97	1	APP
7.74952e-101	0.786137	0.314	0.086	1.65646e-96	1	ATP2A3
1.04562e-100	0.87233	0.283	0.075	2.235e-96	1	UNC13D
1.57963e-100	1.06299	0.383	0.142	3.37647e-96	1	SRSF8
2.99715e-99	0.933303	0.297	0.085	6.40642e-95	1	STK24
1.40521e-98	0.958145	0.409	0.16	3.00363e-94	1	ARHGAP45
2.57737e-98	0.912005	0.318	0.096	5.50913e-94	1	PYCR2
1.07745e-97	0.772434	0.287	0.075	2.30305e-93	1	CD68
1.24125e-97	0.891684	0.368	0.127	2.65318e-93	1	ORAI1
2.83357e-97	0.95265	0.305	0.092	6.05677e-93	1	ASB8
4.08338e-97	0.951468	0.391	0.146	8.72823e-93	1	PTTG1IP
7.47008e-97	0.958339	0.576	0.323	1.59673e-92	1	EIF4G2
1.18032e-96	0.89674	0.377	0.137	2.52293e-92	1	TWF2
4.39277e-96	0.831436	0.34	0.106	9.38954e-92	1	ORAI2
6.17078e-96	0.877524	0.359	0.123	1.319e-91	1	SERPINB6
2.53559e-95	0.912561	0.305	0.093	5.41983e-91	1	MAFG
2.2509e-94	0.972736	0.254	0.064	4.81131e-90	1	TMEM70
3.83065e-93	0.922772	0.335	0.113	8.18801e-89	1	KAT6A
4.12161e-93	0.372964	0.165	0.57	8.80995e-89	1	CHCHD2
7.64275e-92	0.80944	0.257	0.067	1.63364e-87	1	SPPL3
1.95845e-91	0.928109	0.321	0.105	4.18619e-87	1	MPST
2.29621e-91	0.878206	0.4	0.159	4.90814e-87	1	GCLM
9.73962e-90	1.16847	0.383	0.155	2.08184e-85	1	CRBN
1.23392e-87	5.20992	0.589	0.242	2.6375e-83	1	SNCA
2.20824e-85	0.876695	0.293	0.095	4.72011e-81	1	HBP1
2.77535e-85	141.174	0.146	0.507	5.93232e-81	1	NEAT1
5.05785e-85	0.935982	0.441	0.206	1.08112e-80	1	YWHAQ
1.74648e-84	0.88044	0.444	0.201	3.7331e-80	1	TMEM219
1.50273e-81	0.816346	0.557	0.313	3.2121e-77	1	CAPZB
5.1137e-81	0.897808	0.398	0.173	1.09305e-76	1	ANXA7
1.12575e-80	0.812463	0.447	0.202	2.4063e-76	1	WIPF1
1.52032e-80	0.777832	0.291	0.092	3.24968e-76	1	PECAM1
3.68652e-80	0.754812	0.518	0.259	7.87994e-76	1	FKBP1A
1.41542e-79	0.755172	0.254	0.074	3.02547e-75	1	UIMC1
4.4608e-79	0.909893	0.388	0.164	9.53496e-75	1	PHF20L1
1.44931e-78	0.584821	0.438	0.192	3.0979e-74	1	SLC2A3
1.86605e-78	0.816563	0.31	0.108	3.98868e-74	1	CAPN2
3.73646e-78	0.937263	0.336	0.132	7.98668e-74	1	STRAP
1.14586e-77	0.896162	0.396	0.177	2.44927e-73	1	FYN
1.23716e-77	0.783167	0.262	0.079	2.64442e-73	1	HPCAL1
1.3011e-77	0.870953	0.267	0.085	2.7811e-73	1	TBC1D15
3.89405e-77	0.273667	0.886	0.717	8.32353e-73	1	CALM1
6.89636e-77	4.65742	0.399	0.186	1.4741e-72	1	PPP1R15A
3.80516e-76	0.802262	0.303	0.106	8.13353e-72	1	ABI1
8.72591e-76	0.779962	0.261	0.081	1.86516e-71	1	CTDSP2
1.13718e-75	0.783873	0.541	0.315	2.43073e-71	1	SH3BGRL
4.0481e-73	0.700561	0.307	0.103	8.65281e-69	1	MXD1
1.35189e-72	0.851614	0.275	0.092	2.88966e-68	1	ARHGEF12
1.91257e-72	4.46593	0.589	0.354	4.08812e-68	1	FYB1
3.07415e-72	0.859891	0.312	0.119	6.57099e-68	1	ACTR10
1.71315e-71	0.775845	0.494	0.282	3.66186e-67	1	MBP
2.2056e-71	0.839638	0.411	0.192	4.71448e-67	1	TMOD3
4.2262e-70	0.754257	0.259	0.083	9.0335e-66	1	SLC44A2
2.32194e-69	1.60226	0.483	0.267	4.96314e-65	1	RTN4
2.51808e-69	0.810201	0.324	0.125	5.3824e-65	1	IFI27L2
9.24176e-69	4.55941	0.604	0.431	1.97543e-64	1	2007-09-01
2.74102e-68	0.885597	0.303	0.117	5.85893e-64	1	PCGF5
3.73537e-68	0.901641	0.441	0.235	7.98436e-64	1	PAIP2
5.12759e-68	0.84619	0.472	0.256	1.09602e-63	1	MSN
1.2755e-67	0.838066	0.307	0.12	2.72638e-63	1	CCM2
2.20816e-67	0.809468	0.268	0.093	4.71995e-63	1	JARID2
4.46518e-67	0.551509	0.321	0.119	9.54433e-63	1	LYN
3.00023e-66	0.825785	0.372	0.17	6.41299e-62	1	SELENOT
2.59792e-65	0.869037	0.525	0.341	5.55305e-61	1	VPS28
4.46465e-65	0.735744	0.26	0.087	9.54319e-61	1	RAB1B
4.93117e-65	0.776881	0.268	0.096	1.05404e-60	1	DCTN2
7.8676e-65	0.867025	0.333	0.143	1.6817e-60	1	ZFAND6
1.02017e-64	0.834757	0.503	0.317	2.18062e-60	1	TERF2IP
1.73251e-64	0.790311	0.265	0.094	3.70324e-60	1	SMIM10L1
2.5649e-64	0.880833	0.333	0.145	5.48247e-60	1	CHD9
3.96373e-63	0.82527	0.319	0.134	8.47248e-59	1	BTN3A2
4.05837e-63	0.867285	0.28	0.108	8.67476e-59	1	EIF4E
2.05508e-62	0.863892	0.321	0.138	4.39274e-58	1	AKIRIN1
6.74671e-62	0.853593	0.471	0.284	1.44211e-57	1	CLTA
1.52956e-61	0.758213	0.319	0.132	3.26943e-57	1	RILPL2
2.91047e-61	0.745665	0.509	0.313	6.22114e-57	1	FKBP8
4.15761e-60	0.764713	0.573	0.405	8.88689e-56	1	GABARAPL2
4.74796e-60	0.854519	0.332	0.147	1.01488e-55	1	PCMTD1
1.34303e-58	0.880116	0.4	0.216	2.87072e-54	1	RAP1A
1.2921e-57	0.746553	0.477	0.278	2.76186e-53	1	TRAPPC1
1.54172e-57	0.784776	0.289	0.118	3.29543e-53	1	LSM1
1.90065e-57	0.808739	0.298	0.124	4.06264e-53	1	BLOC1S6
2.3847e-56	0.834971	0.353	0.172	5.09729e-52	1	YWHAE
6.13662e-56	0.73921	0.256	0.098	1.3117e-51	1	LUC7L2
1.86364e-55	0.75879	0.415	0.24	3.98353e-51	1	ACP1
1.87839e-55	0.704979	0.439	0.237	4.01506e-51	1	ARPC4
1.81242e-54	4.80065	0.313	0.143	3.87405e-50	1	ERBIN
4.24185e-54	0.775788	0.251	0.097	9.06696e-50	1	USP12
1.10295e-53	4.06307	0.074	0.337	2.35755e-49	1	ARGLU1
4.24858e-53	0.770925	0.34	0.164	9.08134e-49	1	G3BP2
4.12804e-52	0.71783	0.278	0.115	8.82369e-48	1	SNRPN
8.69346e-52	1.19231	0.955	0.886	1.85823e-47	1	MYL6
1.67e-50	0.803637	0.318	0.152	3.56963e-46	1	PNP
3.92378e-48	0.866545	0.323	0.162	8.38708e-44	1	TAOK3
5.15685e-48	0.700594	0.267	0.111	1.10228e-43	1	DGKD
8.33015e-48	0.692636	0.428	0.259	1.78057e-43	1	AP2M1
1.04173e-47	0.251213	0.48	0.309	2.2267e-43	1	FXYD5
5.49354e-47	0.793551	0.303	0.148	1.17424e-42	1	ARF4
1.15972e-46	0.759345	0.483	0.334	2.47891e-42	1	MORF4L1
8.32141e-46	1.37502	0.282	0.121	1.7787e-41	1	C12orf75
8.61046e-46	0.437323	0.59	0.444	1.84049e-41	1	RHOA
1.84933e-44	0.752176	0.327	0.171	3.95294e-40	1	GTF3C6
3.48813e-44	0.745456	0.356	0.195	7.45587e-40	1	MAP2K3
1.0856e-43	0.784769	0.334	0.18	2.32048e-39	1	PCNP
2.47804e-43	0.734402	0.298	0.144	5.29681e-39	1	SECISBP2
1.3098e-42	0.654231	0.401	0.241	2.7997e-38	1	NDUFAF3
1.7571e-41	0.67156	0.275	0.127	3.75579e-37	1	CYB5R3
3.42849e-41	0.664149	0.257	0.114	7.32839e-37	1	CAB39
5.43545e-41	0.624201	0.262	0.118	1.16183e-36	1	SLC9A3R1
6.70253e-41	0.424482	0.609	0.48	1.43267e-36	1	ATP6V0E1
1.24473e-40	0.503894	0.314	0.145	2.66062e-36	1	RAB31
1.81003e-40	0.5611	0.381	0.223	3.86893e-36	1	NAA38
3.1577e-40	0.598372	0.276	0.127	6.74958e-36	1	ADI1
5.35665e-39	0.524928	0.416	0.245	1.14498e-34	1	IGHG3
6.10979e-39	0.755261	0.326	0.18	1.30597e-34	1	NENF
1.27088e-38	0.712913	0.298	0.152	2.71651e-34	1	CLINT1
5.7413e-36	0.626702	0.252	0.121	1.2272e-31	1	LMO2
7.32372e-35	0.598911	0.283	0.145	1.56544e-30	1	UGP2
9.3687e-35	0.6825	0.307	0.172	2.00256e-30	1	NRDC
2.80229e-33	2.41776	0.258	0.135	5.98989e-29	1	GTF2B
4.15902e-32	0.450539	0.487	0.373	8.88991e-28	1	AP2S1
1.01355e-31	0.661085	0.258	0.135	2.16647e-27	1	PNKD
2.5121e-31	0.518446	0.357	0.207	5.36962e-27	1	CCPG1
9.85955e-31	0.619837	0.251	0.128	2.10748e-26	1	CTDSP1
1.03589e-30	0.531336	0.439	0.335	2.21421e-26	1	NDUFB4
6.11032e-30	0.635666	0.366	0.237	1.30608e-25	1	MAP1LC3B
8.43584e-30	0.526209	0.279	0.148	1.80316e-25	1	PRKAR1A
1.0303e-29	0.275732	0.35	0.179	2.20227e-25	1	PADI4
3.2495e-29	0.521257	0.325	0.186	6.94581e-25	1	IGHG1
3.4735e-29	0.572559	0.337	0.205	7.42461e-25	1	ABHD17A
3.33612e-28	0.575145	0.288	0.161	7.13096e-24	1	DBNL
8.81147e-26	2.90699	0.225	0.454	1.88345e-21	1	RBM39
7.06074e-25	0.58329	0.314	0.198	1.50923e-20	1	ADD3
1.0073e-23	0.605982	0.291	0.18	2.15311e-19	1	BCAP31
1.46589e-23	0.681842	0.338	0.24	3.13333e-19	1	CSNK1A1
1.5073e-23	0.429652	0.336	0.215	3.22186e-19	1	VSIR
7.93577e-23	0.88746	0.338	0.23	1.69627e-18	1	CFLAR
1.50859e-21	0.536006	0.431	0.342	3.22462e-17	1	BRK1
1.94484e-19	0.580356	0.254	0.159	4.15709e-15	1	SERINC3
1.07336e-18	0.594403	0.369	0.292	2.2943e-14	1	ISCU
1.23144e-18	7.86316	0.418	0.598	2.6322e-14	1	TXNIP
8.0427e-18	0.570189	0.289	0.2	1.71913e-13	1	RPS19BP1
2.16249e-17	0.472643	0.261	0.167	4.62233e-13	1	CNPY3
2.17261e-16	0.510512	0.282	0.194	4.64396e-12	1	2006-09-01
4.00235e-16	0.506886	0.305	0.215	8.55502e-12	1	HSBP1
1.89925e-15	0.365982	0.147	0.297	4.05965e-11	1	KMT2E
3.00082e-15	0.610007	0.311	0.242	6.41424e-11	1	NAP1L4
3.87006e-15	0.409537	0.461	0.42	8.27225e-11	1	HNRNPK
1.10945e-13	0.526771	0.321	0.247	2.37146e-09	1	DYNLRB1
1.38072e-13	0.331457	0.251	0.163	2.9513e-09	1	IGHGP
5.07877e-13	0.427355	0.271	0.192	1.08559e-08	1	OSTF1
1.82846e-12	0.512572	0.343	0.285	3.90833e-08	1	YY1
3.61887e-12	0.435988	0.458	0.433	7.73532e-08	1	CDC42
3.78255e-12	0.26673	0.257	0.17	8.0852e-08	1	SKAP2
6.91529e-12	0.483088	0.337	0.275	1.47814e-07	1	TAF10
1.05303e-11	0.547503	0.269	0.207	2.25086e-07	1	VDAC2
2.14638e-11	0.394904	0.294	0.221	4.58789e-07	1	GRB2
3.7698e-11	0.484882	0.323	0.271	8.05795e-07	1	NDUFB9
1.80135e-10	0.347384	0.364	0.315	3.85038e-06	1	STMP1
7.27259e-10	0.493357	0.304	0.259	1.55452e-05	1	FGFR1OP2
1.24567e-09	0.325553	0.311	0.265	2.66261e-05	1	KLF3
6.01998e-09	0.293531	0.379	0.326	0.000128677	1	JAK1
4.36828e-08	0.576845	0.265	0.213	0.000933719	1	TNFAIP8
8.05217e-08	0.410424	0.373	0.356	0.00172115	1	WASF2
5.46826e-07	0.364361	0.412	0.4	0.0116884	1	ACTR3
1.42381e-06	7.35888	0.185	0.289	0.030434	1	AKAP9
4.36566e-06	0.449734	0.272	0.24	0.0933161	1	NCOR1
2.1089e-05	0.321195	0.333	0.305	0.450778	1	RABAC1
0.000917273	0.360155	0.277	0.263	1	1	EPB41
0.00197498	0.31785	0.314	0.317	1	1	UBE2B
0	169.227	0.999	0.489	0	2	S100A8
0	76.2449	0.97	0.106	0	2	CAMP
0	23.7055	0.963	0.15	0	2	LCN2
0	15.8041	0.984	0.059	0	2	LTF
0	3.34133	0.906	0.079	0	2	RETN
0	2.54148	0.357	0.013	0	2	OLFM4
0	2.34126	0.8	0.063	0	2	CRISP3
0	2.14566	0.416	0.048	0	2	TFF3
0	1.98952	0.764	0.084	0	2	PGLYRP1
0	1.89707	0.481	0.016	0	2	MMP8
0	1.88664	0.565	0.038	0	2	HP
0	1.85551	0.464	0.01	0	2	CEACAM8
0	1.77956	0.529	0.034	0	2	CD24
0	1.67165	0.806	0.133	0	2	S100P
0	1.5461	0.481	0.048	0	2	ORM1
0	1.41736	0.268	0.003	0	2	CHIT1
0	1.36558	0.288	0.005	0	2	TCN1
0	1.35479	0.421	0.048	0	2	ANXA3
6.70249e-305	1.18579	0.586	0.118	1.43266e-300	2	CYBB
9.16312e-298	1.28644	0.309	0.023	1.95862e-293	2	BPI
1.35823e-249	1.18398	0.422	0.063	2.90322e-245	2	CYP4F3
5.40252e-242	1.16299	0.582	0.134	1.15479e-237	2	CDA
1.67387e-231	1.2232	0.65	0.189	3.5779e-227	2	GCA
1.68307e-229	1.5802	0.474	0.108	3.59756e-225	2	CPNE3
2.87731e-220	1.30525	0.452	0.09	6.15025e-216	2	CYSTM1
3.5548e-196	1.42038	0.442	0.105	7.59839e-192	2	ADSS
2.44507e-195	0.785535	0.629	0.208	5.22633e-191	2	ALOX5AP
3.54333e-181	1.36321	0.386	0.085	7.57386e-177	2	LTA4H
1.11522e-168	1.13936	0.535	0.16	2.38378e-164	2	PADI4
2.67496e-165	1.05285	0.308	0.051	5.71773e-161	2	ARG1
1.07379e-140	1.05098	0.579	0.225	2.29523e-136	2	RFLNB
3.27854e-128	1.00872	0.408	0.116	7.00789e-124	2	RGL4
1.38501e-115	0.966401	0.357	0.097	2.96046e-111	2	CKAP4
3.48966e-113	0.851861	0.644	0.342	7.45914e-109	2	ITGB2
1.40238e-104	0.769739	0.305	0.085	2.9976e-100	2	UGCG
2.50957e-80	0.597103	0.14	0.5	5.36421e-76	2	ZFP36L2
7.03025e-74	0.724683	0.316	0.109	1.50272e-69	2	CAPG
6.32412e-72	0.804919	0.257	0.077	1.35178e-67	2	CLEC12A
2.60167e-71	0.836418	0.36	0.141	5.56108e-67	2	RAB31
8.11287e-71	0.91535	0.535	0.338	1.73413e-66	2	BLOC1S1
3.75716e-66	0.946721	0.376	0.168	8.03093e-62	2	EMB
2.65967e-63	0.750464	0.34	0.123	5.68504e-59	2	MMP9
1.10884e-57	0.914601	0.29	0.113	2.37015e-53	2	RAB27A
7.18019e-57	0.80725	0.265	0.095	1.53477e-52	2	ITGAM
4.14643e-56	0.781851	0.262	0.094	8.863e-52	2	MSRB1
1.63454e-55	0.657808	0.276	0.099	3.49383e-51	2	BASP1
1.28337e-53	0.911523	0.318	0.142	2.74321e-49	2	SYNE1
8.3872e-46	0.672841	0.327	0.147	1.79277e-41	2	PYGL
9.49117e-46	0.408224	0.568	0.409	2.02874e-41	2	LAMTOR4
1.22926e-27	0.275508	0.595	0.539	2.62755e-23	2	PSMA7
2.64162e-24	0.601201	0.397	0.28	5.64647e-20	2	ANP32A
1.41953e-17	0.757894	0.257	0.17	3.03425e-13	2	ROMO1
6.40455e-16	0.593594	0.302	0.218	1.36897e-11	2	FAM107B
9.57685e-16	0.57368	0.305	0.213	2.04705e-11	2	CCPG1
1.67167e-14	0.508609	0.491	0.435	3.57319e-10	2	IGHA1
5.08461e-12	0.360001	0.378	0.321	1.08683e-07	2	ACTR2
1.18417e-10	0.403397	0.298	0.22	2.53116e-06	2	RTN3
2.8578e-08	0.562906	0.306	0.271	0.000610854	2	ENY2
1.39403e-05	0.460714	0.386	0.394	0.297973	2	NDUFA1
4.14098e-05	0.349724	0.255	0.219	0.885134	2	SVIP
0.000427084	0.304709	0.251	0.228	1	2	PGLS
0.00141149	0.355046	0.276	0.261	1	2	IGHG3
0	45.3452	1	0.19	0	3	SLC25A37
0	20.403	1	0.216	0	3	HBA2
0	16.3729	1	0.152	0	3	HBD
0	7.59584	0.65	0.055	0	3	ARL4A
0	6.64227	0.931	0.192	0	3	BSG
0	6.39476	0.466	0.001	0	3	IFIT1B
0	6.24591	0.919	0.246	0	3	LGALS3
0	5.35105	0.29	0.015	0	3	RSAD2
0	4.68148	0.903	0.228	0	3	BNIP3L
0	4.05255	0.907	0.117	0	3	TFRC
0	3.30828	0.979	0.084	0	3	ALAS2
0	3.29595	0.943	0.272	0	3	TOP1
0	3.25604	0.959	0.083	0	3	GYPB
0	2.90116	0.945	0.233	0	3	YBX3
0	2.57575	0.879	0.068	0	3	TSPO2
0	2.23138	0.921	0.207	0	3	GLRX5
0	2.04288	0.84	0.063	0	3	SLC2A1
0	2.01869	0.648	0.084	0	3	CTSL
0	1.97705	0.968	0.087	0	3	GYPA
0	1.9302	0.467	0.04	0	3	TMCC2
0	1.85501	0.7	0.057	0	3	XPO7
0	1.7327	0.907	0.185	0	3	CAT
0	1.68892	0.716	0.048	0	3	BPGM
0	1.62843	0.889	0.073	0	3	RHAG
0	1.62371	0.718	0.085	0	3	TSPAN5
0	1.62364	0.822	0.078	0	3	TRAK2
0	1.61723	0.865	0.079	0	3	SELENBP1
0	1.58349	0.626	0.109	0	3	PIM1
0	1.53676	0.789	0.06	0	3	SOX6
0	1.45843	0.816	0.064	0	3	EPB42
0	1.41744	0.788	0.077	0	3	FECH
0	1.35162	0.805	0.073	0	3	RHCE
0	1.3282	0.861	0.117	0	3	SLC25A39
0	1.2746	0.83	0.11	0	3	FAM210B
0	1.27205	0.65	0.038	0	3	NFIX
0	1.21843	0.644	0.047	0	3	ACSL6
0	1.1915	0.802	0.105	0	3	ANK1
0	1.18928	0.71	0.076	0	3	KLF1
0	1.14706	0.694	0.075	0	3	RFESD
0	1.0885	0.716	0.124	0	3	TFDP2
0	1.07082	0.632	0.051	0	3	GCLC
0	1.0686	0.601	0.068	0	3	HECTD4
0	1.05348	0.569	0.025	0	3	YPEL4
0	1.05139	0.606	0.058	0	3	2008-03-01
0	0.983548	0.734	0.151	0	3	FBXO7
0	0.974681	0.67	0.109	0	3	TRIM58
0	0.971647	0.565	0.033	0	3	FRMD4A
0	0.969956	0.613	0.047	0	3	SLC14A1
0	0.960628	0.685	0.123	0	3	NARF
0	0.952914	0.614	0.068	0	3	STRADB
0	0.933765	0.618	0.089	0	3	SPECC1
0	0.911804	0.533	0.06	0	3	METTL7A
0	0.907307	0.558	0.079	0	3	MINPP1
0	0.892868	0.505	0.052	0	3	PPME1
0	0.886704	0.619	0.107	0	3	CPEB4
0	0.879411	0.571	0.049	0	3	SLC7A5
0	0.875586	0.53	0.05	0	3	TRIM10
0	0.872742	0.613	0.078	0	3	TENT5C
0	0.860523	0.499	0.057	0	3	ACKR1
0	0.860173	0.611	0.076	0	3	TMEM56
0	0.856323	0.555	0.058	0	3	ERMAP
0	0.833951	0.501	0.039	0	3	TFR2
0	0.830035	0.481	0.045	0	3	RHD
0	0.820981	0.535	0.042	0	3	AC100835.2
0	0.79276	0.614	0.095	0	3	HBQ1
0	0.784467	0.59	0.073	0	3	TNS1
0	0.777234	0.426	0.039	0	3	FLCN
0	0.772292	0.642	0.086	0	3	CPOX
0	0.743604	0.394	0.018	0	3	AL138900.3
0	0.74093	0.438	0.03	0	3	ART4
0	0.720507	0.401	0.039	0	3	GYPE
0	0.697597	0.433	0.036	0	3	TMEM86B
0	0.68726	0.864	0.163	0	3	HAGH
0	0.664256	0.421	0.033	0	3	2003-03-01
0	0.645815	0.386	0.032	0	3	ITSN1
0	0.645405	0.355	0.011	0	3	TBCEL
0	0.622649	0.527	0.065	0	3	CR1L
0	0.610087	0.409	0.035	0	3	MOSPD1
0	0.535294	0.304	0.008	0	3	LINC00570
0	0.503714	0.295	0.015	0	3	FBXO30
0	0.422308	0.664	0.099	0	3	SMIM1
9.51207e-301	0.876131	0.61	0.108	2.0332e-296	3	NUDT4
3.62592e-298	7.90778	0.947	0.384	7.7504e-294	3	SEC62
1.03497e-297	0.83124	0.583	0.099	2.21226e-293	3	MXI1
3.46741e-296	0.562309	0.352	0.03	7.41159e-292	3	RANBP10
5.51286e-296	0.872264	0.615	0.116	1.17837e-291	3	RNF19A
1.47073e-294	0.583828	0.482	0.062	3.14369e-290	3	OSBP2
4.30047e-291	0.64763	0.379	0.037	9.19225e-287	3	RAPGEF2
1.52946e-288	0.839274	0.566	0.098	3.26922e-284	3	DPM2
5.52788e-284	0.565295	0.575	0.101	1.18158e-279	3	ZNF451
2.83055e-280	0.550649	0.364	0.036	6.05031e-276	3	FHDC1
4.1023e-280	0.521265	0.326	0.027	8.76866e-276	3	NCEH1
7.70534e-280	1.26138	0.781	0.205	1.64702e-275	3	CCNDBP1
7.87973e-280	0.597056	0.342	0.03	1.68429e-275	3	TMPRSS9
1.76835e-279	0.482127	0.302	0.022	3.77986e-275	3	TGM2
7.3812e-279	0.753791	0.625	0.121	1.57773e-274	3	CMAS
1.01705e-277	0.932092	0.758	0.189	2.17395e-273	3	WNK1
2.51951e-275	0.803882	0.583	0.107	5.38546e-271	3	GPCPD1
1.6716e-273	0.505879	0.296	0.021	3.57304e-269	3	NATD1
2.07554e-268	0.640419	0.439	0.058	4.43646e-264	3	FBXO34
9.84483e-265	0.656863	0.458	0.065	2.10433e-260	3	PIGQ
4.01693e-264	0.758539	0.509	0.08	8.58618e-260	3	ABCB10
2.47319e-262	0.515845	0.279	0.019	5.28645e-258	3	GCNT2
5.10717e-261	0.735409	0.521	0.09	1.09166e-256	3	YIPF6
1.08583e-260	0.684482	0.391	0.046	2.32097e-256	3	RIPOR3
1.28273e-260	0.49958	0.37	0.041	2.74183e-256	3	TMOD1
1.3069e-251	0.627073	0.473	0.072	2.79349e-247	3	MAN1A1
1.28416e-246	0.427344	0.296	0.025	2.7449e-242	3	MRC2
2.70364e-243	0.56648	0.419	0.058	5.77903e-239	3	UBE2O
3.04841e-239	0.665291	0.386	0.05	6.51598e-235	3	DCAF12
5.57292e-239	0.76063	0.717	0.179	1.19121e-234	3	RBM38
1.87413e-238	0.568673	0.405	0.056	4.00595e-234	3	SLC1A5
4.16069e-238	1.3733	0.901	0.289	8.89347e-234	3	STOM
1.98416e-237	0.563469	0.366	0.042	4.24115e-233	3	TCP11L2
3.64636e-237	0.617883	0.486	0.083	7.7941e-233	3	CHST2
2.80193e-234	0.758507	0.766	0.218	5.98913e-230	3	FGFR1OP2
2.25515e-231	1.01923	0.419	0.065	4.82038e-227	3	EIF1AY
1.01239e-230	0.49109	0.323	0.034	2.16399e-226	3	MICAL3
1.00324e-229	0.871469	0.515	0.099	2.14442e-225	3	NPRL3
1.995e-228	0.603501	0.562	0.112	4.26432e-224	3	FOXO3
2.654e-227	0.691628	0.582	0.128	5.67293e-223	3	CTSB
2.01057e-226	0.889712	0.745	0.221	4.2976e-222	3	EPB41
2.51737e-225	0.729367	0.574	0.116	5.38087e-221	3	ANKRD9
3.18272e-225	0.590535	0.418	0.064	6.80306e-221	3	JAZF1
3.19025e-225	0.674071	0.47	0.083	6.81915e-221	3	AKAP8L
4.96937e-225	0.792722	0.648	0.154	1.0622e-220	3	CD36
7.01579e-225	0.744719	0.578	0.128	1.49963e-220	3	RB1CC1
2.04735e-224	0.637354	0.454	0.076	4.37621e-220	3	ALAD
3.45104e-222	1.13476	0.832	0.237	7.37659e-218	3	EIF2AK1
7.67042e-216	4.29304	0.515	0.099	1.63955e-211	3	H1F0
2.64854e-214	0.416014	0.272	0.024	5.66126e-210	3	ATG14
1.03427e-210	0.43698	0.425	0.069	2.21076e-206	3	NPL
6.52854e-209	0.428355	0.263	0.024	1.39548e-204	3	MICAL2
2.83545e-207	0.419783	0.279	0.028	6.06078e-203	3	SLC6A8
3.23231e-206	0.472464	0.457	0.079	6.90906e-202	3	ARHGEF12
6.16759e-205	0.32943	0.324	0.038	1.31832e-200	3	SLFN14
8.08797e-203	0.596238	0.625	0.15	1.7288e-198	3	TESC
1.14278e-202	1.68739	0.905	0.384	2.4427e-198	3	GUK1
6.49647e-200	0.525291	0.422	0.073	1.38862e-195	3	DCUN1D1
1.95467e-199	0.469888	0.32	0.041	4.17811e-195	3	KEL
2.25141e-198	0.838094	0.573	0.144	4.81239e-194	3	GSPT1
5.43253e-196	0.612262	0.387	0.064	1.1612e-191	3	DDI2
6.4087e-195	0.439304	0.298	0.036	1.36986e-190	3	E2F2
1.01206e-194	0.577451	0.511	0.111	2.16329e-190	3	CISD2
8.35542e-194	0.691061	0.443	0.084	1.78597e-189	3	UBR2
1.35723e-193	0.914206	0.669	0.183	2.90108e-189	3	CCS
2.85435e-193	0.493985	0.39	0.062	6.10118e-189	3	CALCOCO1
1.94935e-192	0.525819	0.453	0.086	4.16673e-188	3	KIAA0232
1.91586e-190	0.386855	0.543	0.115	4.09515e-186	3	FAXDC2
4.98832e-188	0.554623	0.438	0.084	1.06625e-183	3	E2F4
5.37096e-188	0.433851	0.32	0.043	1.14804e-183	3	SDE2
1.56976e-187	0.581179	0.485	0.105	3.35536e-183	3	RPIA
2.09274e-187	0.613095	0.737	0.227	4.47324e-183	3	KLF3
4.18155e-187	0.275817	0.81	0.259	8.93807e-183	3	RGCC
3.74743e-185	0.839798	0.776	0.27	8.01012e-181	3	USP15
2.87201e-184	0.464346	0.403	0.069	6.13893e-180	3	SLC22A16
1.27014e-183	0.567035	0.589	0.154	2.71492e-179	3	FBXO9
6.41384e-183	0.497234	0.387	0.067	1.37096e-178	3	ASCC2
1.26989e-181	0.582286	0.478	0.104	2.71439e-177	3	BSDC1
4.73237e-181	0.608712	0.589	0.154	1.01154e-176	3	MARK3
5.65616e-181	0.520569	0.454	0.093	1.209e-176	3	CDC27
3.26928e-177	0.506956	0.443	0.09	6.98808e-173	3	DCAF11
1.42869e-175	0.539801	0.657	0.184	3.05382e-171	3	ISCA1
3.59044e-175	0.415357	0.478	0.101	7.67457e-171	3	MOB1B
9.78974e-175	0.478568	0.352	0.058	2.09256e-170	3	PGM2L1
1.67164e-174	0.903285	0.591	0.153	3.57314e-170	3	UBE2H
5.82146e-173	0.39562	0.258	0.029	1.24434e-168	3	ATP7A
1.86175e-172	0.651363	0.66	0.198	3.97948e-168	3	BTG2
7.12081e-165	0.355179	0.284	0.039	1.52207e-160	3	GREM1
1.35936e-163	0.339356	0.507	0.113	2.90563e-159	3	BCL2L1
3.50273e-161	0.471096	0.299	0.045	7.48708e-157	3	C17orf99
8.0914e-159	0.511465	0.531	0.136	1.72954e-154	3	PNP
1.78859e-157	0.609639	0.459	0.109	3.82312e-153	3	FRYL
6.51384e-157	0.345565	0.263	0.034	1.39233e-152	3	TAB3
1.953e-156	0.397406	0.559	0.145	4.17454e-152	3	CLCN3
1.42147e-155	0.492167	0.716	0.228	3.03839e-151	3	EMC3
4.48962e-154	0.373606	0.377	0.072	9.59655e-150	3	SPTB
6.46744e-153	0.412963	0.351	0.064	1.38242e-148	3	ATP6V0A1
8.44532e-153	0.448447	0.298	0.046	1.80519e-148	3	ARRDC2
4.6893e-152	0.419457	0.32	0.054	1.00234e-147	3	USP32
6.45941e-152	0.425087	0.306	0.05	1.3807e-147	3	PPOX
4.07455e-150	0.425888	0.358	0.068	8.70934e-146	3	ST6GALNAC4
1.56809e-149	0.47362	0.491	0.122	3.35179e-145	3	RNF10
7.02141e-147	0.421195	0.338	0.062	1.50083e-142	3	OPA1
9.25376e-147	0.432423	0.39	0.083	1.97799e-142	3	STK11
1.64697e-146	1.19714	0.758	0.298	3.52041e-142	3	TERF2IP
3.51372e-146	0.500419	0.389	0.083	7.51058e-142	3	SUCO
1.03416e-145	0.328532	0.35	0.064	2.21052e-141	3	GDE1
1.63867e-145	0.330845	0.316	0.054	3.50267e-141	3	CR1
2.49057e-142	0.372341	0.32	0.057	5.3236e-138	3	SLC25A38
2.67438e-142	0.472945	0.374	0.079	5.71649e-138	3	DENND4A
5.07916e-141	0.403685	0.298	0.051	1.08567e-136	3	EPN2
5.32069e-140	0.371728	0.328	0.061	1.1373e-135	3	DCAF6
1.41609e-139	0.49251	0.378	0.082	3.02689e-135	3	GAPVD1
6.11653e-139	0.307996	0.383	0.08	1.30741e-134	3	FAM214B
1.97734e-137	0.483654	0.394	0.087	4.22657e-133	3	WDR26
4.59172e-137	0.392279	0.307	0.055	9.8148e-133	3	MACO1
1.21617e-136	0.570923	0.656	0.222	2.59957e-132	3	ACP1
2.02916e-135	1.71389	0.437	0.115	4.33732e-131	3	LPIN2
5.5901e-135	0.387602	0.37	0.08	1.19488e-130	3	TMEM131L
8.7384e-135	0.3939	0.283	0.047	1.86783e-130	3	ZDHHC17
2.54144e-134	0.398591	0.379	0.083	5.43232e-130	3	CD59
2.59422e-131	0.400387	0.304	0.057	5.54514e-127	3	RNF123
2.91438e-131	0.800207	0.441	0.118	6.22948e-127	3	PITHD1
1.08021e-130	0.395361	0.351	0.073	2.30895e-126	3	PRR5
1.1178e-129	26.9595	0.955	0.585	2.3893e-125	3	UBB
1.20239e-129	0.384342	0.582	0.177	2.57012e-125	3	MAP2K3
1.22314e-127	0.431159	0.324	0.066	2.61447e-123	3	C9orf40
4.24447e-126	0.440851	0.447	0.12	9.07256e-122	3	MKNK2
3.48578e-124	0.65808	0.724	0.28	7.45086e-120	3	UBE2B
6.15644e-121	0.467615	0.381	0.093	1.31594e-116	3	ZMYND8
7.67915e-121	0.34577	0.279	0.051	1.64142e-116	3	KIAA1586
1.16199e-120	0.353855	0.367	0.084	2.48374e-116	3	MBOAT2
2.8111e-118	0.372977	0.286	0.054	6.00873e-114	3	LY9
2.78285e-117	0.307504	0.346	0.077	5.94834e-113	3	TANGO2
5.52068e-117	1.91957	0.615	0.217	1.18005e-112	3	MKRN1
1.33011e-116	0.266241	0.381	0.09	2.84312e-112	3	GATA1
4.65757e-116	0.354968	0.753	0.295	9.95555e-112	3	FKBP8
6.46523e-114	0.268959	0.251	0.043	1.38194e-109	3	MFSD2B
2.33178e-112	0.436517	0.368	0.092	4.98417e-108	3	HERC2
4.61467e-111	0.35772	0.312	0.068	9.86386e-107	3	CLK4
1.75169e-110	0.556243	0.657	0.261	3.74424e-106	3	FIS1
3.6468e-110	0.357564	0.28	0.056	7.79503e-106	3	NDEL1
6.0932e-110	0.908699	0.402	0.108	1.30242e-105	3	PTMS
4.75361e-106	0.335965	0.425	0.119	1.01608e-101	3	FAM104A
4.0445e-105	0.348363	0.276	0.057	8.64513e-101	3	DNAJA4
2.91797e-103	0.316644	0.274	0.056	6.23716e-99	3	TTPAL
1.52882e-101	0.492533	0.613	0.242	3.26786e-97	3	TNRC6B
1.60546e-101	0.39899	0.366	0.096	3.43167e-97	3	EP300
2.40195e-101	3.70978	0.66	0.292	5.13416e-97	3	EIF5
8.46109e-101	0.389614	0.355	0.093	1.80856e-96	3	PSMF1
1.47652e-100	0.466674	0.454	0.138	3.15607e-96	3	ARF4
5.44138e-100	0.387523	0.429	0.127	1.16309e-95	3	ABHD5
1.29374e-99	0.342628	0.295	0.067	2.76537e-95	3	CDC34
3.60302e-95	0.408565	0.405	0.121	7.70147e-91	3	TANK
8.88566e-95	0.325046	0.422	0.128	1.89931e-90	3	SERINC1
3.36109e-94	0.26471	0.386	0.11	7.18433e-90	3	AC100810.1
4.21184e-94	0.366913	0.259	0.056	9.0028e-90	3	SLC11A2
9.41796e-94	0.37945	0.367	0.101	2.01309e-89	3	CHD2
2.29174e-93	0.267083	0.347	0.091	4.89859e-89	3	USP12
8.28351e-91	0.264272	0.37	0.102	1.7706e-86	3	EPOR
8.63779e-91	0.426083	0.304	0.077	1.84633e-86	3	FAM117A
2.96337e-90	0.378007	0.287	0.07	6.33419e-86	3	AMMECR1
2.43175e-89	0.332896	0.33	0.087	5.19787e-85	3	MAP4K5
8.38734e-87	0.303025	0.254	0.057	1.79279e-82	3	KAT2B
4.19324e-84	0.391825	0.386	0.12	8.96304e-80	3	CHPT1
4.53622e-84	0.275122	0.252	0.057	9.69618e-80	3	STAM
8.31275e-83	0.354972	0.511	0.186	1.77685e-78	3	HDGF
2.05968e-78	0.317258	0.308	0.087	4.40257e-74	3	OAT
9.56187e-78	0.340769	0.343	0.104	2.04385e-73	3	SSBP3
1.74614e-73	0.394525	0.426	0.154	3.73238e-69	3	TM9SF3
2.72648e-73	0.295923	0.29	0.081	5.82785e-69	3	USP7
1.22491e-70	0.456046	0.543	0.238	2.61825e-66	3	RSRP1
1.5164e-70	0.619128	0.642	0.291	3.2413e-66	3	STMP1
2.98376e-70	0.581128	0.493	0.201	6.37778e-66	3	GOLGA4
5.08677e-70	0.292007	0.251	0.065	1.0873e-65	3	SESN3
7.04273e-70	0.280271	0.304	0.092	1.50538e-65	3	PNPLA8
1.10881e-69	0.293774	0.449	0.17	2.37008e-65	3	BAG1
1.1275e-69	0.336133	0.336	0.108	2.41004e-65	3	AGO2
1.51756e-69	0.273013	0.295	0.087	3.2438e-65	3	DDB1
3.60823e-69	0.262329	0.266	0.071	7.71259e-65	3	CREG1
3.53352e-67	0.267469	0.507	0.207	7.5529e-63	3	SELENOK
1.01577e-66	0.332059	0.322	0.101	2.1712e-62	3	SAMD9
2.29219e-66	0.337638	0.362	0.125	4.89955e-62	3	OPTN
9.20196e-66	0.352581	0.433	0.166	1.96692e-61	3	ZBTB7A
2.78101e-64	0.270686	0.346	0.117	5.94441e-60	3	KIDINS220
9.80426e-62	0.294791	0.278	0.085	2.09566e-57	3	C6orf89
8.28204e-58	0.27772	0.288	0.095	1.77029e-53	3	AQP3
5.15914e-54	0.382489	0.677	0.357	1.10277e-49	3	SOD1
1.72804e-47	0.281482	0.292	0.109	3.69368e-43	3	DHX29
1.4783e-31	0.278525	0.431	0.219	3.15986e-27	3	C9orf78
0	1.46606	0.726	0.133	0	4	CD3G
0	1.34629	0.626	0.061	0	4	CCR7
0	1.23203	0.919	0.272	0	4	LDHB
0	1.13884	0.574	0.087	0	4	PIK3IP1
0	1.11357	0.629	0.096	0	4	TCF7
0	0.906094	0.453	0.039	0	4	TRABD2A
0	0.873849	0.539	0.077	0	4	CD27
0	0.868154	0.718	0.135	0	4	TRAC
0	0.824894	0.421	0.042	0	4	LEF1
0	0.270944	0.842	0.166	0	4	CD3D
1.07701e-302	1.00229	0.662	0.128	2.30211e-298	4	CD3E
3.34722e-295	2.0751	0.758	0.186	7.15467e-291	4	NOSIP
4.61272e-283	1.05616	0.805	0.231	9.85969e-279	4	NOP53
5.72392e-259	1.89703	0.934	0.39	1.22349e-254	4	SARAF
5.64041e-249	0.837301	0.655	0.155	1.20564e-244	4	LEPROTL1
9.89021e-245	0.761936	0.454	0.07	2.11403e-240	4	BCL11B
5.40962e-240	1.23126	0.825	0.26	1.15631e-235	4	CD48
6.16901e-239	0.713354	0.597	0.126	1.31863e-234	4	LCK
9.63935e-237	0.259524	0.63	0.145	2.06041e-232	4	TRBC2
1.2647e-233	0.712476	0.403	0.057	2.70329e-229	4	OXNAD1
1.21918e-229	0.647379	0.37	0.049	2.60601e-225	4	MAL
1.92711e-228	5.35914	0.978	0.551	4.1192e-224	4	RPL38
5.89303e-228	1.3299	0.828	0.272	1.25964e-223	4	C12orf57
2.58743e-220	1.38616	0.508	0.108	5.53063e-216	4	RPS4Y1
3.64073e-218	3.52434	1	0.584	7.78206e-214	4	RPS16
1.64726e-216	0.651431	0.396	0.059	3.52103e-212	4	RCAN3
4.07469e-212	0.849935	0.779	0.243	8.70966e-208	4	GIMAP7
6.09459e-211	0.829409	0.567	0.129	1.30272e-206	4	CLEC2D
1.65194e-209	0.336642	0.535	0.111	3.53102e-205	4	CD7
9.62347e-207	1.1034	0.843	0.332	2.05702e-202	4	RPS10
6.75798e-206	0.638228	0.443	0.078	1.44452e-201	4	SPOCK2
2.21884e-205	0.739209	0.557	0.134	4.74278e-201	4	SNHG8
6.96267e-202	0.593732	0.276	0.028	1.48827e-197	4	FHIT
1.81252e-199	0.526371	0.293	0.033	3.87427e-195	4	FAM102A
4.55567e-195	0.787612	0.572	0.139	9.73773e-191	4	ETS1
8.29715e-195	0.610624	0.356	0.052	1.77352e-190	4	SH3YL1
1.84109e-190	0.672581	0.531	0.123	3.93532e-186	4	CYTIP
4.59326e-189	0.622985	0.823	0.299	9.8181e-185	4	KLF2
7.04713e-186	0.764632	0.659	0.196	1.50632e-181	4	ATM
1.62754e-185	3.5646	0.999	0.612	3.47886e-181	4	RPL23A
2.02525e-185	0.92924	0.307	0.04	4.32898e-181	4	CD8B
1.42974e-184	0.734585	0.713	0.233	3.05607e-180	4	AES
1.56873e-183	7.32078	1	0.701	3.35316e-179	4	EEF1A1
2.09067e-180	0.394629	0.92	0.451	4.46881e-176	4	RPL4
9.8214e-180	9.43435	1	0.708	2.09932e-175	4	RPL37
1.3046e-178	0.819348	0.677	0.224	2.78859e-174	4	NSA2
2.17851e-176	1.01651	0.543	0.139	4.65658e-172	4	GIMAP1
3.91618e-174	0.723218	0.604	0.171	8.37084e-170	4	TRAF3IP3
2.91179e-170	15.3202	0.997	0.734	6.22394e-166	4	RPL34
1.88238e-169	0.576021	0.392	0.073	4.02358e-165	4	RHOH
1.44402e-168	0.598786	0.787	0.324	3.0866e-164	4	EEF2
3.86264e-168	0.690371	0.934	0.501	8.2564e-164	4	TOMM7
4.41832e-168	0.842687	0.677	0.233	9.44416e-164	4	EIF4B
1.72529e-166	0.675365	0.728	0.271	3.6878e-162	4	HNRNPA1
2.53921e-166	0.779811	0.7	0.24	5.42756e-162	4	SF1
2.03486e-161	1.972	0.93	0.512	4.34951e-157	4	UQCRB
7.26786e-161	0.64956	0.556	0.15	1.5535e-156	4	ACAP1
7.71116e-157	0.56957	0.601	0.173	1.64826e-152	4	EVL
3.24249e-153	0.775943	0.538	0.158	6.93082e-149	4	FOXP1
3.53184e-153	0.765	0.719	0.273	7.54932e-149	4	EIF3F
1.89576e-152	0.676192	0.464	0.115	4.05219e-148	4	AAK1
2.48541e-152	0.546578	0.314	0.053	5.31257e-148	4	PDE3B
1.91236e-151	0.678758	0.487	0.123	4.08766e-147	4	SLFN5
2.7342e-151	0.686957	0.952	0.535	5.84436e-147	4	COX7C
2.43424e-149	0.586158	0.359	0.07	5.2032e-145	4	SATB1
2.48026e-149	0.570593	0.527	0.149	5.30155e-145	4	GABPB1-AS1
4.25067e-149	6.65263	1	0.92	9.08581e-145	4	TPT1
6.13869e-148	1.09119	0.624	0.198	1.31215e-143	4	GIMAP4
1.01194e-147	0.745492	0.38	0.079	2.16302e-143	4	LINC00861
2.95526e-144	0.457858	0.575	0.166	6.31687e-140	4	ARL4C
8.34843e-143	0.659862	0.664	0.248	1.78448e-138	4	TOMM20
2.12379e-140	0.596336	0.563	0.175	4.5396e-136	4	PRMT2
1.39079e-137	0.863008	0.794	0.359	2.9728e-133	4	SRSF5
1.94706e-136	0.600909	0.524	0.148	4.16185e-132	4	SELL
2.20629e-136	0.812973	0.664	0.252	4.71595e-132	4	EIF3H
3.81299e-135	0.600855	0.391	0.091	8.15027e-131	4	OCIAD2
3.80111e-133	0.442373	0.659	0.23	8.12487e-129	4	LIMD2
3.06286e-131	0.483034	0.316	0.06	6.54686e-127	4	FCMR
3.40695e-130	0.724621	0.563	0.193	7.28235e-126	4	RPL36A
5.79219e-129	0.438571	0.281	0.048	1.23808e-124	4	ANXA2R
1.25433e-127	0.448914	0.682	0.268	2.68113e-123	4	SSR2
7.02299e-124	0.537262	0.784	0.347	1.50116e-119	4	HSPA8
8.66463e-121	1.95114	1	0.817	1.85207e-116	4	FAU
1.63834e-118	0.596661	0.655	0.265	3.50194e-114	4	SNRPD2
2.06702e-118	0.438172	0.268	0.048	4.41826e-114	4	MAML2
7.42093e-118	0.538311	0.648	0.263	1.58622e-113	4	FUS
3.04744e-117	0.67259	0.864	0.425	6.51389e-113	4	COMMD6
9.06337e-116	0.650262	0.305	0.064	1.9373e-111	4	BCL2
2.36541e-115	0.489653	0.334	0.075	5.05607e-111	4	SLC38A1
9.90611e-115	0.37628	0.552	0.19	2.11743e-110	4	PEBP1
2.61318e-114	0.671088	0.656	0.267	5.58567e-110	4	IKZF1
5.90705e-113	0.554902	0.443	0.135	1.26263e-108	4	RSL1D1
3.98021e-112	0.514833	0.472	0.147	8.5077e-108	4	ALKBH7
1.39131e-111	0.392991	0.27	0.051	2.97392e-107	4	PRKCA
2.62829e-111	0.533952	0.498	0.16	5.61797e-107	4	PPP1R2
3.56371e-111	0.472932	0.331	0.078	7.61742e-107	4	PDE7A
2.48794e-110	0.676396	0.579	0.225	5.31797e-106	4	RPL17
4.8503e-110	0.513063	0.33	0.078	1.03675e-105	4	EPB41L4A-AS1
2.46847e-105	0.508115	0.622	0.252	5.27635e-101	4	EIF3G
1.73704e-103	0.464633	0.689	0.31	3.71292e-99	4	NCL
2.25437e-103	0.398697	0.527	0.18	4.81871e-99	4	RARRES3
1.97992e-102	0.479068	0.453	0.143	4.23207e-98	4	TMEM123
3.11169e-101	0.500466	0.323	0.079	6.65125e-97	4	BIN1
8.32719e-101	0.491862	0.359	0.098	1.77994e-96	4	C6orf48
2.51169e-98	0.546831	0.635	0.276	5.36874e-94	4	C19orf53
3.37124e-98	0.525134	0.362	0.104	7.20603e-94	4	MCUB
5.59544e-98	0.433536	0.431	0.14	1.19603e-93	4	PPA1
1.95713e-97	0.6215	0.669	0.292	4.18336e-93	4	APRT
3.45836e-96	0.478473	0.623	0.269	7.39225e-92	4	HNRNPDL
2.78567e-95	0.606544	0.531	0.213	5.95436e-91	4	ST13
4.90438e-94	0.677823	0.586	0.249	1.04831e-89	4	EIF4A2
4.75318e-92	0.373312	0.642	0.292	1.01599e-87	4	UXT
1.44096e-91	0.454694	0.355	0.1	3.08006e-87	4	SKAP1
2.45498e-91	0.467444	0.462	0.165	5.24751e-87	4	EIF3D
3.05059e-90	0.443069	0.624	0.277	6.52063e-86	4	N4BP2L2
1.12737e-89	0.456628	0.387	0.122	2.40974e-85	4	FKBP5
1.26666e-89	0.441665	0.316	0.084	2.70748e-85	4	TMEM243
4.53195e-88	0.509784	0.481	0.179	9.68704e-84	4	GCC2
6.04983e-87	0.355274	0.523	0.2	1.29315e-82	4	SMAP2
3.02726e-85	0.498823	0.407	0.14	6.47077e-81	4	LBH
2.24938e-84	0.454324	0.374	0.116	4.80806e-80	4	ANKRD44
5.27733e-84	0.450401	0.38	0.119	1.12803e-79	4	ARHGEF1
1.88219e-83	0.408802	0.304	0.082	4.02318e-79	4	FBL
1.06838e-82	0.332529	0.318	0.088	2.28367e-78	4	CHD3
1.09888e-82	0.372363	0.32	0.088	2.34886e-78	4	DENND2D
2.61847e-82	0.497842	0.554	0.241	5.59697e-78	4	DDX24
9.83891e-82	0.556306	0.608	0.286	2.10307e-77	4	PNISR
1.53552e-81	0.408321	0.81	0.469	3.28217e-77	4	DDX5
1.7918e-81	0.528916	0.585	0.267	3.82997e-77	4	UBXN1
2.41159e-81	0.263226	0.45	0.169	5.15478e-77	4	C1QBP
2.44561e-81	0.382941	0.49	0.178	5.2275e-77	4	2006-09-01
9.91273e-81	0.508243	0.582	0.258	2.11885e-76	4	ANAPC16
5.0071e-80	0.459344	0.451	0.173	1.07027e-75	4	DDX18
8.83459e-78	0.52617	0.374	0.124	1.88839e-73	4	2009-09-01
6.23655e-76	0.473317	0.402	0.136	1.33306e-71	4	TBC1D10C
7.32333e-76	0.282881	0.646	0.312	1.56536e-71	4	ERP29
1.3752e-75	0.36938	0.563	0.253	2.93949e-71	4	MPHOSPH8
1.86886e-75	0.413197	0.575	0.255	3.9947e-71	4	ISG20
2.39788e-75	0.38278	0.312	0.091	5.12546e-71	4	MLLT6
5.09003e-75	0.271452	0.472	0.187	1.08799e-70	4	ABRACL
6.46887e-75	0.352058	0.26	0.066	1.38272e-70	4	TMC8
1.26754e-73	0.313117	0.656	0.303	2.70937e-69	4	STK4
1.53719e-73	0.411457	0.348	0.115	3.28574e-69	4	NBEAL1
2.09352e-73	0.341765	0.279	0.076	4.4749e-69	4	MGAT4A
2.90764e-73	0.382428	0.337	0.106	6.21509e-69	4	RBL2
3.32812e-73	0.383917	0.682	0.34	7.11386e-69	4	MZT2B
5.10493e-70	0.310316	0.418	0.156	1.09118e-65	4	SAMHD1
6.2046e-70	0.332669	0.706	0.36	1.32623e-65	4	CIRBP
1.07201e-68	0.432624	0.553	0.249	2.29141e-64	4	STK17A
7.36314e-68	0.458616	0.498	0.216	1.57387e-63	4	STK17B
1.10607e-67	0.455152	0.45	0.188	2.36422e-63	4	EIF3M
1.80557e-67	0.393985	0.358	0.124	3.8594e-63	4	TTC3
4.13994e-67	0.267411	0.528	0.234	8.84911e-63	4	HIGD2A
7.8476e-67	0.347938	0.7	0.361	1.67742e-62	4	PNRC1
1.77292e-66	0.358882	0.459	0.19	3.78961e-62	4	RSL24D1
5.40884e-66	0.364709	0.272	0.08	1.15614e-61	4	EIF2A
8.49599e-66	0.407752	0.579	0.287	1.81602e-61	4	UBE2D2
1.96247e-65	0.425026	0.409	0.158	4.19478e-61	4	PCSK7
2.10622e-65	0.376477	0.402	0.158	4.50205e-61	4	TAF1D
5.79416e-65	0.376077	0.331	0.115	1.2385e-60	4	EIF2S3
3.37588e-64	0.322754	0.338	0.112	7.21595e-60	4	IL2RG
1.30879e-63	0.410606	0.42	0.172	2.79755e-59	4	ORMDL1
1.38377e-63	0.317126	0.319	0.103	2.9578e-59	4	2001-09-01
2.59949e-63	0.491515	0.52	0.243	5.55641e-59	4	NDFIP1
3.12658e-63	0.433534	0.406	0.166	6.68307e-59	4	CCT3
6.58539e-63	0.298551	0.415	0.159	1.40763e-58	4	TSTD1
1.64359e-62	0.358514	0.366	0.135	3.51317e-58	4	CHURC1
1.69319e-61	0.339753	0.293	0.095	3.61919e-57	4	TMC6
4.3427e-61	0.343307	0.468	0.205	9.28252e-57	4	VAMP2
5.73338e-60	0.286513	0.264	0.079	1.22551e-55	4	TMEM63A
2.07342e-59	0.306847	0.545	0.245	4.43193e-55	4	RAC2
5.45421e-59	0.379906	0.461	0.203	1.16584e-54	4	CUTA
1.10569e-57	0.349887	0.312	0.108	2.36341e-53	4	CYLD
1.32133e-57	0.31461	0.407	0.17	2.82435e-53	4	MZT2A
1.47701e-56	0.300269	0.336	0.125	3.15711e-52	4	APEX1
5.95798e-56	0.293236	0.532	0.262	1.27352e-51	4	TBCA
8.69591e-56	0.284667	0.366	0.139	1.85875e-51	4	FNBP1
1.28963e-55	0.317976	0.34	0.125	2.75658e-51	4	AKNA
1.51552e-55	0.317311	0.424	0.184	3.23943e-51	4	NKTR
2.02138e-55	0.412232	0.257	0.08	4.3207e-51	4	C1orf56
3.28521e-55	0.323724	0.553	0.28	7.02213e-51	4	CNBP
8.43253e-55	0.25233	0.486	0.223	1.80245e-50	4	PSIP1
4.32085e-54	0.356053	0.564	0.288	9.23583e-50	4	PRRC2C
9.97534e-54	0.291659	0.287	0.098	2.13223e-49	4	TUT4
1.36895e-53	0.444739	0.352	0.143	2.92613e-49	4	ZC3HAV1
2.6019e-52	0.258981	0.432	0.187	5.56157e-48	4	SELENOW
2.62529e-52	0.253801	0.279	0.091	5.61156e-48	4	IL6ST
6.1401e-52	0.34299	0.428	0.19	1.31245e-47	4	SELENOH
1.47712e-51	0.415161	0.341	0.139	3.15734e-47	4	POLR2J3.1
1.93206e-50	0.288348	0.271	0.092	4.12978e-46	4	MIF
2.62008e-50	0.285629	0.267	0.09	5.60041e-46	4	TGFBR2
8.03236e-50	0.350831	0.32	0.127	1.71692e-45	4	FNBP4
8.33998e-50	0.299968	0.429	0.197	1.78267e-45	4	EIF3L
5.17814e-49	0.31641	0.261	0.09	1.10683e-44	4	TRIM44
9.31636e-49	0.270679	0.261	0.089	1.99137e-44	4	CYTH1
1.58083e-48	0.312049	0.337	0.137	3.37903e-44	4	KMT2A
3.02645e-48	0.290612	0.257	0.088	6.46903e-44	4	URI1
3.62213e-48	0.321443	0.318	0.125	7.7423e-44	4	SYNRG
3.64783e-48	0.288622	0.283	0.102	7.79723e-44	4	AIP
2.14786e-46	0.271437	0.495	0.253	4.59104e-42	4	ANKRD12
5.53068e-46	0.315385	0.256	0.089	1.18218e-41	4	ZBTB20
1.74515e-45	0.371705	0.406	0.191	3.73026e-41	4	ATP5F1A
1.82003e-45	0.301625	0.444	0.213	3.89031e-41	4	NSD3
2.65147e-45	0.283745	0.37	0.157	5.66752e-41	4	APBB1IP
4.37428e-45	0.295439	0.38	0.172	9.35003e-41	4	EPC1
4.84241e-45	0.282642	0.369	0.166	1.03507e-40	4	LSM5
3.63804e-44	0.308014	0.359	0.152	7.7763e-40	4	PDCD4
7.16038e-44	0.313001	0.265	0.101	1.53053e-39	4	RPS17
5.39273e-43	0.283466	0.398	0.188	1.1527e-38	4	PRPF38B
8.64782e-43	0.257095	0.362	0.163	1.84847e-38	4	PNN
8.76137e-43	0.310003	0.32	0.136	1.87274e-38	4	GLG1
1.04647e-42	0.296963	0.298	0.12	2.23682e-38	4	CLNS1A
3.7458e-42	0.264956	0.32	0.136	8.00665e-38	4	MED10
4.61759e-42	0.283939	0.411	0.197	9.87009e-38	4	ARID4B
5.70155e-42	0.324258	0.387	0.184	1.21871e-37	4	UFC1
3.37911e-41	0.291561	0.283	0.111	7.22286e-37	4	SIGIRR
5.32747e-41	0.263918	0.448	0.229	1.13875e-36	4	SSBP1
1.12485e-40	0.35228	0.436	0.223	2.40436e-36	4	NDUFA12
1.86214e-40	0.26124	0.424	0.199	3.98032e-36	4	CELF2
3.06734e-40	2.11496	0.989	0.951	6.55645e-36	4	MT-ND3
4.47082e-40	0.387533	0.3	0.13	9.55638e-36	4	ATP1A1
7.58072e-40	0.306227	0.451	0.236	1.62038e-35	4	RTRAF
8.05207e-40	0.318981	0.476	0.255	1.72113e-35	4	TNRC6B
5.02965e-39	0.301147	0.314	0.137	1.07509e-34	4	IMP3
1.86575e-38	0.301207	0.391	0.194	3.98803e-34	4	KANSL1
2.04569e-38	0.263295	0.381	0.186	4.37267e-34	4	LSM8
1.89273e-37	0.367599	0.411	0.214	4.04571e-33	4	RWDD1
1.20997e-36	0.289462	0.279	0.119	2.58631e-32	4	EIF3I
1.30582e-36	0.29835	0.352	0.169	2.7912e-32	4	DHX36
6.18772e-36	0.258674	0.418	0.22	1.32262e-31	4	POLR1D
2.05011e-35	0.264412	0.253	0.103	4.38212e-31	4	PDCD2
4.85951e-35	0.253127	0.286	0.124	1.03872e-30	4	PURA
9.33977e-35	0.250552	0.261	0.109	1.99638e-30	4	RFC1
1.98473e-34	0.292559	0.305	0.141	4.24236e-30	4	HAX1
1.4353e-33	0.254304	0.27	0.117	3.06796e-29	4	DNAJC19
1.57698e-33	0.271365	0.314	0.149	3.37079e-29	4	GGNBP2
4.26334e-33	0.321507	0.3	0.141	9.11288e-29	4	CCT4
1.35453e-31	0.250175	0.318	0.154	2.8953e-27	4	ZRANB2
1.50221e-31	0.262519	0.32	0.157	3.21097e-27	4	PHB2
8.9643e-29	0.256885	0.41	0.234	1.91612e-24	4	PA2G4
5.72096e-28	0.259388	0.282	0.139	1.22286e-23	4	RBMX
7.75349e-28	0.269977	0.268	0.127	1.65731e-23	4	MDM4
6.74431e-27	0.283962	0.316	0.166	1.4416e-22	4	CCT8
1.59074e-26	0.266184	0.322	0.17	3.4002e-22	4	ARID1B
1.98753e-26	0.266221	0.305	0.155	4.24835e-22	4	EIF5B
1.55665e-22	0.368483	0.774	0.489	3.32735e-18	4	ARHGDIB
5.92036e-267	1.78969	0.764	0.174	1.26548e-262	5	CD3D
5.68298e-213	4.76377	0.673	0.158	1.21474e-208	5	IL7R
4.19928e-206	1.10876	0.451	0.077	8.97595e-202	5	CCR7
1.62802e-183	1.0734	0.598	0.145	3.4799e-179	5	CD3G
4.52058e-156	1.30706	0.738	0.248	9.66274e-152	5	GIMAP7
1.09982e-152	0.964629	0.573	0.149	2.35086e-148	5	TRAC
1.49905e-133	1.42482	0.601	0.2	3.20421e-129	5	NOSIP
3.92868e-129	0.83249	0.45	0.112	8.39756e-125	5	TCF7
5.34681e-128	2.19376	0.53	0.154	1.14288e-123	5	TRBC2
4.45154e-124	1.93849	0.824	0.401	9.51516e-120	5	SARAF
6.12232e-114	0.716737	0.499	0.143	1.30865e-109	5	CD3E
3.78741e-108	0.783927	0.704	0.272	8.0956e-104	5	CD48
8.00886e-102	0.281931	0.925	0.574	1.71189e-97	5	EEF1D
6.86372e-101	2.95425	0.434	0.129	1.46712e-96	5	TRBC1
6.1166e-100	0.507729	0.389	0.104	1.30742e-95	5	PIK3IP1
2.63801e-99	0.529712	0.275	0.055	5.63876e-95	5	TRABD2A
3.10306e-99	0.401371	0.275	0.055	6.6328e-95	5	LEF1
2.26473e-98	1.02303	0.365	0.093	4.84085e-94	5	CD27
4.25616e-91	0.631704	0.449	0.139	9.09755e-87	5	LCK
1.78629e-90	0.977814	0.676	0.286	3.81818e-86	5	C12orf57
3.17866e-89	0.563392	0.326	0.081	6.79438e-85	5	BCL11B
1.56949e-88	0.42134	0.354	0.095	3.35479e-84	5	OCIAD2
2.51148e-82	0.657017	0.858	0.509	5.36829e-78	5	TOMM7
2.65413e-79	0.552816	0.697	0.311	5.6732e-75	5	KLF2
4.87719e-79	0.69404	0.496	0.181	1.0425e-74	5	TRAF3IP3
3.54038e-73	0.4108	0.272	0.069	7.56756e-69	5	OXNAD1
8.49288e-70	0.342991	0.271	0.071	1.81535e-65	5	RCAN3
2.96879e-64	0.770903	0.45	0.173	6.34578e-60	5	LEPROTL1
3.28766e-64	0.687576	0.543	0.236	7.02738e-60	5	NSA2
1.48263e-61	0.606758	0.399	0.144	3.16911e-57	5	CLEC2D
1.26404e-56	0.628747	0.494	0.21	2.70188e-52	5	GIMAP4
7.56904e-55	0.418345	0.36	0.127	1.61788e-50	5	CD7
7.37869e-53	0.306933	0.288	0.092	1.5772e-48	5	SPOCK2
3.50558e-52	0.358373	0.269	0.084	7.49318e-48	5	RHOH
6.0891e-52	0.840596	0.529	0.25	1.30154e-47	5	AES
1.27574e-51	0.398693	0.368	0.137	2.7269e-47	5	CYTIP
3.42548e-51	0.489621	0.544	0.254	7.32197e-47	5	NOP53
6.01111e-50	0.311917	0.389	0.153	1.28487e-45	5	GIMAP1
8.4216e-48	0.913598	0.776	0.434	1.80012e-43	5	COMMD6
8.79751e-48	0.48008	0.817	0.523	1.88047e-43	5	UQCRB
1.71844e-47	0.636619	0.35	0.136	3.67316e-43	5	SLFN5
3.65656e-47	0.423562	0.44	0.188	7.8159e-43	5	EVL
5.48362e-47	0.579726	0.394	0.161	1.17212e-42	5	GABPB1-AS1
1.70837e-46	0.356948	0.255	0.088	3.65164e-42	5	FAM118A
1.3689e-45	0.698378	0.835	0.545	2.92602e-41	5	COX7C
6.39421e-44	0.346011	0.262	0.089	1.36676e-39	5	LINC00861
2.33523e-43	0.647231	0.465	0.213	4.99155e-39	5	ATM
3.02821e-43	0.422163	0.52	0.256	6.47279e-39	5	SF1
2.16328e-40	0.314092	0.346	0.148	4.62402e-36	5	PPA1
2.8189e-39	0.401358	0.563	0.302	6.0254e-35	5	APRT
7.28223e-39	0.500768	0.384	0.166	1.55658e-34	5	ACAP1
5.01065e-38	0.761642	0.618	0.353	1.07103e-33	5	RPS10
2.37008e-36	0.344056	0.542	0.288	5.06605e-32	5	HNRNPA1
8.94154e-31	0.870544	0.614	0.362	1.91125e-26	5	HSPA8
1.47121e-30	0.684158	0.666	0.381	3.14471e-26	5	PTPRC
2.05662e-29	0.497745	0.724	0.465	4.39603e-25	5	EIF3K
6.988e-29	0.363335	0.519	0.291	1.49368e-24	5	EIF3F
1.91661e-28	0.282381	0.419	0.225	4.09675e-24	5	NDUFA12
4.07193e-28	0.307662	0.357	0.173	8.70374e-24	5	PPP1R2
2.78401e-27	0.401749	0.457	0.25	5.95082e-23	5	DDX24
1.4283e-26	0.695072	0.375	0.191	3.053e-22	5	PRMT2
9.53644e-26	0.419826	0.509	0.295	2.03841e-21	5	PNISR
1.09641e-25	0.509745	0.537	0.313	2.34358e-21	5	STK4
5.22758e-25	0.470061	0.563	0.344	1.1174e-20	5	EEF2
4.16044e-24	0.314695	0.368	0.184	8.89293e-20	5	ARL4C
6.25236e-24	0.332701	0.492	0.282	1.33644e-19	5	IKZF1
2.73587e-22	0.437236	0.331	0.176	5.84793e-18	5	FOXP1
4.26684e-22	0.351234	0.447	0.263	9.12037e-18	5	MPHOSPH8
1.3567e-21	0.456887	0.293	0.15	2.89994e-17	5	LBH
6.12456e-21	0.287328	0.385	0.212	1.30913e-16	5	VAMP2
9.47514e-21	0.281885	0.45	0.272	2.02531e-16	5	EIF3H
9.61614e-20	0.579304	0.568	0.379	2.05545e-15	5	SRSF5
1.89726e-19	0.358419	0.444	0.262	4.0554e-15	5	EIF4A2
1.00193e-18	0.262635	0.44	0.268	2.14162e-14	5	TOMM20
2.41885e-18	0.276787	0.43	0.255	5.1703e-14	5	EIF4B
1.60414e-17	0.301687	0.447	0.271	3.42886e-13	5	ANAPC16
1.46277e-14	0.419918	0.413	0.261	3.12667e-10	5	ANKRD12
4.11844e-12	0.404752	0.394	0.255	8.80316e-08	5	NDFIP1
6.08872e-12	0.319208	0.422	0.277	1.30146e-07	5	SRSF7
6.62485e-12	0.308451	0.439	0.293	1.41606e-07	5	C19orf53
1.65513e-11	0.314875	0.412	0.27	3.53783e-07	5	ISG20
2.85374e-11	0.67179	0.316	0.198	6.09988e-07	5	GSTK1
3.16901e-11	0.347911	0.522	0.347	6.77375e-07	5	SLC25A6
1.25916e-07	0.331097	0.511	0.377	0.00269145	5	CIRBP
0.0010694	1.42942	0.394	0.312	1	5	JUNB
0.00120829	0.32485	0.59	0.469	1	5	SKP1
0	293.495	0.998	0.163	0	6	PPBP
0	21.5434	0.994	0.145	0	6	PF4
0	16.5408	0.962	0.437	0	6	TLN1
0	7.05116	0.742	0.104	0	6	CD9
0	6.54204	0.947	0.287	0	6	LIMS1
0	5.28225	0.729	0.134	0	6	PDLIM1
0	4.22634	0.915	0.109	0	6	TREML1
0	3.22395	0.845	0.085	0	6	MYL9
0	2.95893	0.994	0.166	0	6	NRGN
0	2.81481	0.856	0.115	0	6	CMTM5
0	2.51612	0.96	0.129	0	6	CLU
0	1.98518	0.767	0.112	0	6	F13A1
0	1.9841	0.936	0.43	0	6	MTRNR2L1
0	1.94816	0.778	0.121	0	6	SPARC
0	1.93515	0.93	0.197	0	6	PRKAR2B
0	1.92803	0.869	0.32	0	6	FLNA
0	1.85111	0.597	0.098	0	6	CD151
0	1.85039	0.815	0.147	0	6	PGRMC1
0	1.83724	0.786	0.195	0	6	2002-03-01
0	1.83686	0.819	0.093	0	6	ITGA2B
0	1.77545	0.799	0.182	0	6	CTSA
0	1.72259	0.626	0.112	0	6	SNN
0	1.52039	0.906	0.38	0	6	CALM3
0	1.37657	0.807	0.182	0	6	VCL
0	0.640556	0.973	0.315	0	6	NCOA4
0	0.593367	0.904	0.268	0	6	FERMT3
3.32093e-303	6.48243	0.764	0.209	7.09849e-299	6	TPM1
7.18878e-299	1.75368	0.647	0.132	1.5366e-294	6	BEX3
2.39502e-289	1.58265	0.535	0.082	5.11936e-285	6	MPIG6B
2.24373e-283	1.64057	0.824	0.28	4.79597e-279	6	PKM
2.96411e-271	1.56042	0.881	0.413	6.33578e-267	6	PRDX6
6.54549e-270	1.19672	0.603	0.117	1.3991e-265	6	CTTN
1.37112e-264	1.55216	0.415	0.05	2.93077e-260	6	AP001189.1
3.93829e-263	8.54437	0.998	0.714	8.41809e-259	6	SH3BGRL3
4.66237e-256	0.293337	0.819	0.286	9.96582e-252	6	YWHAH
6.86906e-253	0.592565	0.704	0.176	1.46826e-248	6	GRAP2
1.7771e-243	1.43897	0.869	0.435	3.79856e-239	6	MTPN
4.46107e-242	1.75221	0.582	0.135	9.53554e-238	6	RNF11
1.60533e-238	1.73404	0.771	0.3	3.4314e-234	6	ARPC1B
1.60652e-236	1.39817	0.518	0.09	3.43394e-232	6	AC147651.1
2.75551e-235	2.18249	0.515	0.104	5.88991e-231	6	PARVB
4.21899e-235	1.5104	0.792	0.312	9.0181e-231	6	LAMTOR1
1.49374e-232	1.56696	0.418	0.061	3.19286e-228	6	SH3BGRL2
5.30197e-225	8.40379	0.988	0.723	1.1333e-220	6	MYL12A
2.57865e-224	1.45997	0.477	0.084	5.51187e-220	6	PTGS1
2.00892e-219	3.54344	0.998	0.885	4.29406e-215	6	MYL6
2.88092e-216	1.24574	0.526	0.103	6.15797e-212	6	TSPAN33
1.21492e-215	1.29421	0.64	0.174	2.59689e-211	6	TUBA1C
4.37256e-208	1.06181	0.723	0.239	9.34634e-204	6	KIF2A
1.34027e-200	1.12801	0.93	0.733	2.86483e-196	6	MTRNR2L8
2.32947e-197	1.08372	0.518	0.106	4.97924e-193	6	MAP3K7CL
5.14211e-197	1.12572	0.468	0.095	1.09912e-192	6	MGLL
5.278e-197	1.25187	0.596	0.146	1.12817e-192	6	DAPP1
1.01756e-191	1.34716	0.465	0.089	2.17504e-187	6	AP003068.2
1.28814e-189	1.57319	0.742	0.334	2.7534e-185	6	ARF1
7.46813e-188	1.55218	0.749	0.348	1.59631e-183	6	MYH9
3.51239e-186	1.46361	0.717	0.315	7.50773e-182	6	ITGB1
1.13e-185	1.40456	0.261	0.026	2.41538e-181	6	SPX
1.20383e-185	1.35751	0.378	0.061	2.57319e-181	6	GNAZ
3.69478e-181	11.1868	0.979	0.711	7.89759e-177	6	ACTG1
8.31454e-180	1.05496	0.83	0.485	1.77723e-175	6	DYNLL1
9.37589e-178	1.38675	0.664	0.239	2.0041e-173	6	ACTN1
2.28183e-175	1.19508	0.524	0.128	4.87741e-171	6	ARHGAP18
1.59819e-172	1.32251	0.343	0.054	3.41612e-168	6	ITGB3
2.58412e-170	1.26215	0.637	0.208	5.52355e-166	6	MAX
4.43476e-166	1.32238	0.337	0.055	9.4793e-162	6	FHL1
5.29323e-163	8.54078	0.347	0.057	1.13143e-158	6	CALD1
4.32077e-159	1.47391	0.733	0.392	9.23565e-155	6	GNAS
3.11862e-156	1.38145	0.523	0.151	6.66604e-152	6	SNAP23
2.96447e-153	1.27583	0.775	0.414	6.33655e-149	6	IGHA1
1.87177e-149	1.23449	0.35	0.064	4.00092e-145	6	LY6G6F
8.6202e-146	0.792028	0.404	0.087	1.84257e-141	6	MYLK
1.30422e-144	1.29283	0.312	0.052	2.78776e-140	6	SCN1B
1.37631e-144	1.5048	0.485	0.143	2.94186e-140	6	MCUR1
2.56657e-144	1.45018	0.57	0.208	5.48604e-140	6	WDR1
4.95805e-143	1.29893	0.337	0.063	1.05978e-138	6	THBS1
5.87023e-141	1.53481	0.658	0.333	1.25476e-136	6	PPDPF
4.19778e-140	1.45473	0.441	0.12	8.97275e-136	6	MFSD1
1.05079e-130	0.775418	0.573	0.187	2.24606e-126	6	PLEKHO1
2.71503e-125	1.60921	0.758	0.509	5.80337e-121	6	UQCRH
1.64434e-124	1.12022	0.378	0.087	3.51479e-120	6	GAS2L1
1.26321e-121	1.33989	0.369	0.092	2.70011e-117	6	MLH3
5.38363e-118	1.48488	0.612	0.317	1.15075e-113	6	SH3BGRL
3.71672e-117	1.11603	0.298	0.058	7.94449e-113	6	PDE5A
8.58253e-116	1.00989	0.664	0.343	1.83452e-111	6	CCND3
2.98639e-114	1.41648	0.579	0.276	6.3834e-110	6	TRAPPC1
3.22966e-114	1.28972	0.403	0.116	6.90341e-110	6	MAGED2
6.48222e-114	1.27773	0.362	0.091	1.38558e-109	6	ANO6
1.45425e-113	0.43613	0.502	0.167	3.10846e-109	6	PTPN18
1.69243e-113	1.29526	0.471	0.163	3.61756e-109	6	CAPN1
1.44435e-112	1.16311	0.269	0.05	3.0873e-108	6	PRKAR1B
1.35234e-110	1.40872	0.436	0.144	2.89063e-106	6	RSU1
6.34441e-110	1.33681	0.384	0.109	1.35612e-105	6	MGAT4B
7.10517e-109	0.667053	0.467	0.146	1.51873e-104	6	CARD19
9.8904e-109	1.41515	0.679	0.435	2.11407e-104	6	MTRNR2L10
1.35062e-108	1.04142	0.48	0.153	2.88696e-104	6	LMNA
6.80064e-107	1.88139	0.389	0.118	1.45364e-102	6	C12orf75
7.77439e-106	1.19767	0.477	0.172	1.66178e-101	6	GMPR
1.6744e-102	1.19825	0.503	0.193	3.57902e-98	6	RAB11A
1.091e-101	1.29733	0.559	0.263	2.33201e-97	6	FKBP1A
2.62171e-100	1.28223	0.492	0.202	5.60391e-96	6	SPINT2
7.93674e-100	1.11383	0.474	0.174	1.69648e-95	6	TLK1
5.2794e-98	1.11367	0.266	0.055	1.12847e-93	6	TNNC2
2.32291e-97	1.06443	0.269	0.057	4.96521e-93	6	ABCC3
1.00604e-95	1.04211	0.26	0.054	2.15041e-91	6	GP1BA
3.73972e-94	1.22396	0.43	0.152	7.99364e-90	6	HACD4
5.05344e-94	1.35387	0.556	0.273	1.08017e-89	6	VDAC3
2.26638e-92	1.09605	0.261	0.057	4.84438e-88	6	CTDSPL
6.49151e-91	1.02962	0.298	0.071	1.38756e-86	6	ARHGAP6
1.6623e-89	1.05353	0.313	0.082	3.55316e-85	6	SMIM3
4.91686e-89	0.978485	0.295	0.074	1.05098e-84	6	PPP1R14A
6.93045e-88	1.16025	0.26	0.06	1.48138e-83	6	WRB
9.67423e-86	1.14671	0.45	0.179	2.06787e-81	6	SOD2
1.08057e-84	1.19857	0.321	0.093	2.30973e-80	6	NT5M
5.56526e-80	1.55241	0.479	0.24	1.18957e-75	6	NDUFAF3
1.23807e-79	0.75814	0.312	0.084	2.64637e-75	6	NEXN
2.18517e-79	1.19587	0.383	0.141	4.67081e-75	6	ZCCHC17
3.73004e-79	1.30632	0.381	0.143	7.97296e-75	6	RABGAP1L
6.67058e-78	1.02676	0.482	0.213	1.42584e-73	6	TPST2
2.25246e-76	30.5435	1	0.868	4.81464e-72	6	TMSB4X
1.94677e-74	1.20074	0.391	0.15	4.16123e-70	6	PDZK1IP1
5.11118e-74	0.89335	0.559	0.303	1.09251e-69	6	BIN2
2.46371e-73	0.699981	0.299	0.081	5.26619e-69	6	ESAM
1.346e-71	1.21027	0.325	0.11	2.87707e-67	6	ENDOD1
1.43312e-71	1.06479	0.331	0.111	3.06329e-67	6	UBL4A
2.84367e-69	8.6728	0.407	0.164	6.07834e-65	6	GSN
7.81279e-69	0.888173	0.251	0.064	1.66998e-64	6	ENKUR
7.90686e-67	2.0583	0.511	0.901	1.69009e-62	6	ATP5F1E
6.30058e-65	1.25432	0.333	0.126	1.34675e-60	6	ADI1
3.84522e-64	0.31203	0.546	0.324	8.21917e-60	6	CCDC85B
1.21596e-63	1.12283	0.465	0.24	2.59911e-59	6	PIP4K2A
1.22673e-63	1.2158	0.515	0.318	2.62214e-59	6	FKBP8
4.19752e-63	0.823158	0.251	0.068	8.9722e-59	6	AC090409.1
4.91518e-62	0.497115	0.603	0.44	1.05062e-57	6	ARL6IP5
1.53338e-59	0.340327	0.628	0.505	3.2776e-55	6	SSR4
3.39565e-57	1.02827	0.258	0.084	7.2582e-53	6	CD68
6.91727e-55	1.13042	0.363	0.164	1.47857e-50	6	USF2
7.84001e-55	0.472675	0.111	0.459	1.6758e-50	6	TXN
1.41307e-52	1.19915	0.312	0.128	3.02044e-48	6	CYB5R3
2.84051e-52	0.576907	0.304	0.103	6.07159e-48	6	DAB2
1.9152e-50	0.809076	0.28	0.097	4.09375e-46	6	VIM-AS1
3.93119e-50	1.05556	0.337	0.149	8.40293e-46	6	DMTN
6.59009e-50	0.650703	0.061	0.368	1.40863e-45	6	NDUFB11
8.13375e-50	0.73043	0.476	0.287	1.73859e-45	6	CAPZA2
1.96e-48	1.08626	0.31	0.131	4.1895e-44	6	RAB4A
1.4548e-47	1.09098	0.298	0.123	3.10964e-43	6	SLC39A3
7.10062e-47	0.926204	0.401	0.204	1.51776e-42	6	STXBP2
1.02516e-46	1.12525	0.419	0.243	2.19129e-42	6	CMPK1
1.7469e-46	0.682469	0.389	0.201	3.73401e-42	6	AMD1
3.60737e-46	0.964157	0.255	0.094	7.71076e-42	6	APP
5.19714e-46	0.847667	0.48	0.309	1.11089e-41	6	CD99
1.00178e-45	1.06562	0.366	0.184	2.14131e-41	6	WBP2
1.62092e-45	1.19633	0.304	0.133	3.46471e-41	6	IFI27L2
1.28855e-44	0.894578	0.553	0.403	2.75428e-40	6	YWHAZ
6.8355e-44	1.0912	0.281	0.119	1.46109e-39	6	SNRPN
6.25312e-42	0.965626	0.315	0.143	1.3366e-37	6	CERS2
7.39126e-42	1.11027	0.348	0.181	1.57988e-37	6	UBE2E3
8.46072e-42	1.09085	0.261	0.107	1.80848e-37	6	PYCR2
6.61093e-41	0.730234	0.602	0.493	1.41309e-36	6	TPM3
1.19557e-39	1.74711	0.488	0.354	2.55554e-35	6	HMGN1
1.57476e-39	0.949199	0.359	0.188	3.36605e-35	6	IGHG1
3.1046e-39	0.989328	0.347	0.18	6.63607e-35	6	DOK2
1.0182e-38	0.917697	0.324	0.155	2.17641e-34	6	NCK2
3.02505e-38	0.784885	0.266	0.108	6.46604e-34	6	SMOX
3.60569e-37	1.02342	0.372	0.214	7.70716e-33	6	TMEM219
8.52112e-37	0.831053	0.36	0.189	1.82139e-32	6	LAT
1.01863e-36	0.340826	0.603	0.505	2.17732e-32	6	ARHGDIB
1.41331e-35	0.892633	0.409	0.257	3.02094e-31	6	EMC3
7.76468e-34	0.930984	0.459	0.328	1.6597e-29	6	CAPZB
7.11398e-33	0.88217	0.274	0.129	1.52061e-28	6	ZYX
1.02625e-32	1.02318	0.351	0.208	2.19362e-28	6	ABHD17A
1.04566e-32	0.733173	0.555	0.488	2.2351e-28	6	ATP6V0E1
5.48851e-32	0.980356	0.435	0.307	1.17317e-27	6	TMEM50A
8.35593e-32	0.809062	0.356	0.195	1.78608e-27	6	ETFA
1.54559e-31	1.05559	0.394	0.267	3.30369e-27	6	AP2M1
2.46515e-31	1.06492	0.351	0.212	5.26925e-27	6	ANAPC5
1.02821e-30	0.972779	0.278	0.141	2.19779e-26	6	FAXDC2
4.34298e-29	0.88906	0.389	0.252	9.28312e-25	6	IGHG3
2.29695e-28	0.927021	0.491	0.416	4.90973e-24	6	GABARAPL2
3.28893e-28	0.812413	0.468	0.378	7.03009e-24	6	AP2S1
8.05825e-28	0.632516	0.342	0.195	1.72245e-23	6	RBBP6
4.2339e-27	0.560557	0.518	0.454	9.04996e-23	6	RHOA
5.77278e-27	0.93997	0.318	0.186	1.23393e-22	6	RAB8A
7.08401e-27	0.906276	0.295	0.163	1.51421e-22	6	IGHGP
1.64727e-26	0.937845	0.375	0.249	3.52103e-22	6	LEPROT
5.55322e-26	1.01852	0.254	0.133	1.187e-21	6	BLOC1S6
2.19889e-25	0.942785	0.274	0.152	4.70014e-21	6	CAPNS1
2.50144e-25	1.36044	0.275	0.152	5.34684e-21	6	CAMTA1
2.62553e-25	1.0639	0.271	0.151	5.61208e-21	6	SECISBP2
3.42313e-25	0.827865	0.264	0.138	7.31695e-21	6	MIR4435-2HG
7.34182e-25	0.957613	0.287	0.165	1.56931e-20	6	DBNL
1.05425e-24	0.962885	0.29	0.171	2.25346e-20	6	CLCN3
6.36171e-24	0.523271	0.486	0.43	1.35982e-19	6	PARK7
1.03485e-22	0.933767	0.319	0.202	2.212e-18	6	DIAPH1
1.32139e-22	0.732645	0.388	0.272	2.82447e-18	6	DNAJB6
3.68857e-22	0.799059	0.278	0.158	7.88431e-18	6	TACC3
2.59856e-21	0.743606	0.356	0.239	5.55441e-17	6	CMTM6
7.84095e-21	0.838532	0.28	0.168	1.676e-16	6	HK1
3.16167e-20	0.755225	0.315	0.202	6.75807e-16	6	PRKCB
4.93262e-20	13.3007	0.526	0.523	1.05435e-15	6	NDUFA4
7.25937e-20	0.469759	0.409	0.302	1.55169e-15	6	H2AFJ
8.37521e-20	0.934331	0.363	0.275	1.7902e-15	6	TAF10
1.89877e-19	0.376481	0.482	0.43	4.05862e-15	6	NDUFS5
4.93998e-19	0.722942	0.277	0.164	1.05592e-14	6	ICAM2
1.00993e-18	0.782265	0.319	0.211	2.15874e-14	6	YPEL5
1.71929e-18	0.830047	0.347	0.25	3.67499e-14	6	ARPC4
1.84474e-18	0.935311	0.254	0.155	3.94314e-14	6	SUMO3
2.93179e-18	0.80571	0.29	0.187	6.2667e-14	6	ATF4
5.32853e-18	0.790939	0.386	0.315	1.13897e-13	6	STMP1
2.09449e-16	0.86981	0.309	0.224	4.47697e-12	6	YWHAQ
5.5798e-15	0.903706	0.272	0.189	1.19268e-10	6	NENF
7.7605e-15	0.924233	0.252	0.169	1.65881e-10	6	2002-09-01
8.35738e-15	0.488169	0.363	0.28	1.78639e-10	6	EIF2AK1
6.29118e-14	0.750679	0.343	0.262	1.34474e-09	6	SQSTM1
8.17769e-14	0.613659	0.351	0.277	1.74798e-09	6	ASAH1
1.45323e-13	0.798793	0.283	0.208	3.10628e-09	6	HDGF
2.91425e-13	0.890875	0.315	0.25	6.22921e-09	6	DYNLRB1
5.12511e-13	0.350789	0.319	0.244	1.09549e-08	6	MKRN1
5.48338e-12	0.738259	0.293	0.221	1.17207e-07	6	WIPF1
7.62879e-12	0.68432	0.476	0.435	1.63065e-07	6	CAP1
1.44808e-11	0.748035	0.31	0.24	3.09526e-07	6	MOB1A
1.77427e-11	0.802403	0.255	0.185	3.79249e-07	6	SELENOT
2.56032e-11	0.700048	0.406	0.374	5.47269e-07	6	PTP4A2
4.89451e-11	0.366933	0.325	0.578	1.0462e-06	6	UBL5
1.63808e-10	0.695996	0.286	0.217	3.5014e-06	6	SVIP
1.91153e-10	0.801471	0.374	0.349	4.0859e-06	6	BRK1
8.29503e-10	1.51774	0.207	0.392	1.77306e-05	6	ATP5PF
2.27227e-09	0.350923	0.389	0.336	4.85697e-05	6	STOM
6.00142e-09	0.597685	0.287	0.223	0.00012828	6	RTN3
6.10673e-07	0.710056	0.343	0.328	0.0130531	6	PRDX5
6.34748e-07	0.746045	0.261	0.22	0.0135677	6	ISCA1
4.20792e-06	0.289145	0.144	0.258	0.0899442	6	NAP1L4
9.40662e-06	0.627339	0.299	0.276	0.201066	6	MSN
9.77592e-06	0.622561	0.319	0.307	0.20896	6	RABAC1
1.91295e-05	0.625957	0.347	0.348	0.408893	6	EIF4G2
0.000135331	0.542238	0.309	0.299	1	6	GPSM3
0.000137238	0.269793	0.163	0.265	1	6	PCMT1
0.000179224	4.21716	0.389	0.609	1	6	MYL12B
0.000238421	0.547529	0.486	0.66	1	6	ARPC2
0.000791253	0.61146	0.35	0.376	1	6	MBNL1
0.00142939	0.674985	0.261	0.255	1	6	PAIP2
0.00375633	0.454419	0.217	0.333	1	6	WDR83OS
0.00938514	0.32152	0.296	0.446	1	6	CDC42
0	51.2945	1	0.195	0	7	HBA1
0	41.5794	1	0.134	0	7	HBM
0	30.5563	1	0.136	0	7	AHSP
0	19.9284	0.991	0.345	0	7	HMGB2
0	17.6435	0.966	0.119	0	7	CA1
0	17.5778	1	0.282	0	7	PRDX2
0	14.388	0.978	0.302	0	7	TUBA1B
0	12.8746	0.752	0.058	0	7	AC024267.1
0	12.485	1	0.222	0	7	BLVRB
0	12.1331	0.991	0.277	0	7	MGST3
0	9.59806	0.989	0.153	0	7	HEMGN
0	9.47679	0.858	0.092	0	7	UBE2S
0	9.444	0.977	0.202	0	7	CA2
0	9.20302	0.886	0.045	0	7	CENPF
0	8.45321	0.986	0.309	0	7	GYPC
0	6.66385	0.978	0.099	0	7	SLC4A1
0	6.62044	0.881	0.027	0	7	MKI67
0	5.85972	0.934	0.249	0	7	LBR
0	5.48403	0.944	0.108	0	7	HMBS
0	4.9189	0.778	0.057	0	7	PTTG1
0	4.80935	0.849	0.084	0	7	SPTA1
0	4.64112	0.875	0.021	0	7	NUSAP1
0	4.59136	0.954	0.135	0	7	UROD
0	4.27914	0.94	0.206	0	7	RAD23A
0	4.19066	0.812	0.062	0	7	MYL4
0	3.55154	0.867	0.09	0	7	SMIM1
0	3.01016	0.698	0.034	0	7	PCLAF
0	2.98588	0.995	0.095	0	7	GYPA
0	2.91837	0.92	0.167	0	7	HAGH
0	2.89629	0.838	0.156	0	7	TMPO
0	2.72248	0.606	0.015	0	7	ASPM
0	2.71191	0.852	0.086	0	7	RHAG
0	2.69064	0.946	0.214	0	7	GLRX5
0	2.60481	0.505	0.018	0	7	CENPE
0	2.5208	0.83	0.059	0	7	SMC4
0	2.51203	0.832	0.136	0	7	ANP32E
0	2.48746	0.886	0.124	0	7	SLC25A39
0	2.42571	0.881	0.131	0	7	UBAC1
0	2.36752	0.823	0.038	0	7	C21orf58
0	2.36195	0.727	0.025	0	7	HIST1H1B
0	2.14709	0.878	0.077	0	7	RHCE
0	2.14094	0.742	0.019	0	7	UBE2T
0	2.06946	0.847	0.073	0	7	KLF1
0	2.01048	0.64	0.025	0	7	CDKN3
0	1.93422	0.881	0.115	0	7	FAM210B
0	1.89721	0.765	0.052	0	7	CR1L
0	1.8356	0.847	0.08	0	7	TSPO2
0	1.78804	0.819	0.079	0	7	CPOX
0	1.72576	0.918	0.193	0	7	CAT
0	1.72417	0.829	0.177	0	7	MPC2
0	1.72336	0.792	0.094	0	7	SELENBP1
0	1.72305	0.674	0.105	0	7	CARHSP1
0	1.70812	0.551	0.016	0	7	HMMR
0	1.70675	0.974	0.092	0	7	GYPB
0	1.69362	0.591	0.025	0	7	TYMS
0	1.65717	0.654	0.017	0	7	TPX2
0	1.64012	0.961	0.096	0	7	ALAS2
0	1.62747	0.698	0.083	0	7	HIST1H1E
0	1.56813	0.674	0.038	0	7	ATAD2
0	1.56296	0.836	0.06	0	7	ABCB10
0	1.51896	0.659	0.013	0	7	CDK1
0	1.49472	0.961	0.175	0	7	TUBB
0	1.48652	0.557	0.049	0	7	CKS2
0	1.46742	0.796	0.088	0	7	TFDP1
0	1.46105	0.878	0.107	0	7	ANK1
0	1.38765	0.792	0.043	0	7	SLC22A16
0	1.38748	0.744	0.07	0	7	MINPP1
0	1.38636	0.767	0.116	0	7	IDH2
0	1.35015	0.819	0.067	0	7	TMEM56
0	1.33851	0.77	0.076	0	7	EPB42
0	1.26189	0.645	0.034	0	7	CENPW
0	1.23175	0.779	0.149	0	7	HNRNPAB
0	1.22201	0.551	0.01	0	7	HIST1H3B
0	1.22056	0.698	0.045	0	7	SMC2
0	1.20292	0.653	0.018	0	7	TUBG1
0	1.19172	0.522	0.015	0	7	RRM2
0	1.1687	0.807	0.141	0	7	TESC
0	1.16068	0.781	0.154	0	7	FBXO7
0	1.14993	0.633	0.085	0	7	UROS
0	1.13779	0.545	0.04	0	7	CKAP2
0	1.13151	0.742	0.073	0	7	SOX6
0	1.13133	0.537	0.009	0	7	HIST1H2AL
0	1.11823	0.761	0.077	0	7	RFESD
0	1.10789	0.69	0.062	0	7	ALAD
0	1.08765	0.664	0.099	0	7	RPA3
0	1.0737	0.707	0.046	0	7	ACKR1
0	1.06991	0.625	0.085	0	7	HEBP1
0	1.06548	0.628	0.012	0	7	AQP1
0	1.06213	0.733	0.069	0	7	HTRA2
0	1.06066	0.756	0.12	0	7	DCK
0	1.05914	0.613	0.03	0	7	NSD2
0	1.05698	0.582	0.052	0	7	CKS1B
0	1.04558	0.338	0.02	0	7	CCNB1
0	1.03612	0.742	0.091	0	7	HBQ1
0	1.03039	0.534	0.014	0	7	FBXO5
0	1.02617	0.719	0.078	0	7	EPOR
0	1.02477	0.725	0.085	0	7	CTSL
0	1.01656	0.708	0.087	0	7	PTMS
0	1.01545	0.569	0.017	0	7	DLGAP5
0	1.01217	0.718	0.088	0	7	NME4
0	1.0053	0.515	0.025	0	7	ATAD5
0	0.976724	0.597	0.037	0	7	BTG3
0	0.971171	0.551	0.007	0	7	HIST1H2AH
0	0.94964	0.75	0.117	0	7	NUDT1
0	0.945096	0.531	0.005	0	7	ESCO2
0	0.93145	0.657	0.054	0	7	PIGQ
0	0.930317	0.485	0.01	0	7	NUF2
0	0.922229	0.622	0.059	0	7	ERMAP
0	0.908115	0.958	0.123	0	7	TFRC
0	0.906689	0.543	0.026	0	7	DHFR
0	0.900965	0.543	0.016	0	7	EZH2
0	0.893853	0.526	0.009	0	7	KNL1
0	0.888219	0.523	0.015	0	7	CLSPN
0	0.885693	0.552	0.036	0	7	KIF20B
0	0.881539	0.736	0.09	0	7	FECH
0	0.880373	0.6	0.033	0	7	SNX22
0	0.875361	0.633	0.05	0	7	ST6GALNAC4
0	0.869789	0.634	0.083	0	7	CDC27
0	0.862555	0.574	0.039	0	7	KMT5A
0	0.861603	0.29	0.009	0	7	CDC20
0	0.857232	0.472	0.043	0	7	MCM7
0	0.839807	0.713	0.079	0	7	DNAJC9
0	0.835792	0.724	0.127	0	7	NARF
0	0.815758	0.671	0.101	0	7	CHPT1
0	0.815343	0.634	0.086	0	7	BOLA3
0	0.810192	0.542	0.029	0	7	C17orf99
0	0.799189	0.517	0.015	0	7	CCNB2
0	0.78262	0.466	0.012	0	7	ZWINT
0	0.780364	0.62	0.057	0	7	SPTB
0	0.779524	0.571	0.037	0	7	DNAJA4
0	0.777703	0.52	0.009	0	7	MYBL2
0	0.7546	0.622	0.056	0	7	OSBP2
0	0.750942	0.562	0.051	0	7	C9orf40
0	0.750475	0.465	0.022	0	7	ADD2
0	0.742951	0.48	0.01	0	7	GTSE1
0	0.734502	0.528	0.019	0	7	ATP1B2
0	0.734496	0.415	0.018	0	7	SGO2
0	0.729966	0.537	0.052	0	7	HSF1
0	0.726588	0.469	0.016	0	7	CTSE
0	0.725649	0.537	0.024	0	7	HMGB3
0	0.721292	0.488	0.05	0	7	RHD
0	0.713939	0.295	0.005	0	7	CA3
0	0.711691	0.468	0.021	0	7	CENPU
0	0.701532	0.577	0.06	0	7	MZT1
0	0.70129	0.577	0.048	0	7	HIST1H2AG
0	0.692686	0.449	0.008	0	7	NCAPG
0	0.691358	0.593	0.051	0	7	TRIM10
0	0.687176	0.537	0.045	0	7	DLEU2
0	0.686244	0.44	0.006	0	7	KIF15
0	0.678039	0.61	0.068	0	7	MBOAT2
0	0.677322	0.512	0.035	0	7	NCAPD3
0	0.666963	0.847	0.078	0	7	H1F0
0	0.658397	0.528	0.04	0	7	H2AFX
0	0.652408	0.489	0.046	0	7	KIF22
0	0.650484	0.46	0.01	0	7	KIF11
0	0.644351	0.477	0.01	0	7	WDR34
0	0.64118	0.543	0.057	0	7	RDX
0	0.64044	0.455	0.026	0	7	CCDC34
0	0.635274	0.506	0.023	0	7	FN3K
0	0.627356	0.542	0.053	0	7	AMMECR1
0	0.624176	0.324	0.012	0	7	TK1
0	0.612061	0.503	0.03	0	7	KEL
0	0.611846	0.483	0.045	0	7	NFIA
0	0.610313	0.451	0.01	0	7	NDC80
0	0.60707	0.517	0.043	0	7	RNF123
0	0.605454	0.352	0.007	0	7	DEPDC1
0	0.602926	0.687	0.095	0	7	TSPAN5
0	0.593256	0.465	0.021	0	7	FEN1
0	0.589667	0.423	0.015	0	7	MXD3
0	0.587417	0.461	0.033	0	7	RRM1
0	0.583709	0.478	0.037	0	7	MFHAS1
0	0.581435	0.336	0.017	0	7	MCM4
0	0.572277	0.397	0.008	0	7	SGO1
0	0.572231	0.4	0.002	0	7	E2F8
0	0.571154	0.423	0.007	0	7	PRC1
0	0.564428	0.27	0.007	0	7	CENPA
0	0.562936	0.489	0.037	0	7	GYPE
0	0.55602	0.386	0.007	0	7	KIF23
0	0.553848	0.444	0.023	0	7	CDCA4
0	0.551273	0.394	0.009	0	7	NCAPG2
0	0.549982	0.657	0.087	0	7	SLC2A1
0	0.549482	0.454	0.042	0	7	SEC22C
0	0.547487	0.324	0.003	0	7	HIST1H3F
0	0.544605	0.645	0.077	0	7	BCAP29
0	0.538849	0.446	0.042	0	7	EPN2
0	0.537998	0.409	0.006	0	7	DIAPH3
0	0.530417	0.384	0.013	0	7	CCNA2
0	0.529889	0.494	0.053	0	7	VRK1
0	0.528074	0.417	0.007	0	7	SPC24
0	0.527327	0.406	0.013	0	7	CENPN
0	0.526855	0.44	0.021	0	7	SLC7A1
0	0.526837	0.412	0.035	0	7	DBF4
0	0.526719	0.448	0.044	0	7	SLC11A2
0	0.519387	0.421	0.021	0	7	SLC38A5
0	0.513104	0.367	0.011	0	7	FANCI
0	0.512957	0.406	0.021	0	7	LRR1
0	0.511938	0.429	0.023	0	7	ANKLE1
0	0.511179	0.452	0.039	0	7	TMOD1
0	0.507752	0.347	0.003	0	7	HIST1H3C
0	0.503243	0.395	0.018	0	7	CENPM
0	0.503006	0.353	0.006	0	7	CKAP2L
0	0.498772	0.361	0.02	0	7	SAMD1
0	0.493865	0.369	0.017	0	7	TROAP
0	0.492872	0.281	0.006	0	7	KIF2C
0	0.489722	0.397	0.017	0	7	SPATA33
0	0.488798	0.418	0.015	0	7	DHRS13
0	0.48808	0.398	0.02	0	7	ACHE
0	0.476735	0.373	0.007	0	7	ECT2
0	0.471625	0.343	0.013	0	7	HIST1H4E
0	0.470076	0.355	0.008	0	7	CDCA3
0	0.469417	0.363	0.006	0	7	ANLN
0	0.461183	0.42	0.021	0	7	SLC22A4
0	0.460307	0.417	0.024	0	7	MAD2L1
0	0.459426	0.332	0.012	0	7	WDR76
0	0.453337	0.33	0.012	0	7	AURKA
0	0.44776	0.42	0.03	0	7	CENPK
0	0.429221	0.394	0.031	0	7	E2F2
0	0.427878	0.389	0.03	0	7	MPDU1
0	0.423653	0.327	0.009	0	7	HJURP
0	0.423645	0.395	0.026	0	7	CHAC2
0	0.422362	0.35	0.012	0	7	C8orf88
0	0.405213	0.301	0.011	0	7	BRCA2
0	0.40313	0.306	0.006	0	7	CCNF
0	0.400496	0.319	0.005	0	7	CDCA2
0	0.39563	0.705	0.022	0	7	TOP2A
0	0.394989	0.327	0.009	0	7	SHCBP1
0	0.382367	0.276	0.004	0	7	KIFC1
0	0.378043	0.279	0.008	0	7	ORC6
0	0.376847	0.292	0.011	0	7	FANCA
0	0.373501	0.335	0.019	0	7	WEE1
0	0.366253	0.292	0.01	0	7	RAD51AP1
0	0.362138	0.292	0.011	0	7	GGH
0	0.360327	0.27	0.005	0	7	CDCA8
0	0.358014	0.258	0.004	0	7	HIST1H3G
0	0.347826	0.295	0.013	0	7	PLEK2
0	0.343217	0.295	0.007	0	7	AURKB
0	0.341291	0.293	0.008	0	7	RACGAP1
0	0.337861	0.329	0.017	0	7	SLC48A1
0	0.334358	0.256	0.005	0	7	CIT
0	0.334192	0.289	0.009	0	7	CIP2A
0	0.333466	0.255	0.004	0	7	POLQ
0	0.327273	0.256	0.008	0	7	BUB1
0	0.325578	0.262	0.004	0	7	BUB1B
0	0.321704	0.269	0.009	0	7	PARPBP
0	0.316047	0.301	0.013	0	7	AC106795.2
0	0.312868	0.256	0.005	0	7	FOXM1
0	0.308538	0.275	0.009	0	7	ICAM4
0	0.305911	0.278	0.009	0	7	SLC37A4
0	0.300098	0.269	0.009	0	7	STEAP3
0	0.285723	0.272	0.005	0	7	DEPDC1B
1.24035e-306	0.629003	0.573	0.078	2.65126e-302	7	E2F4
2.48702e-306	0.693441	0.61	0.09	5.316e-302	7	AGO2
1.11209e-305	0.889965	0.585	0.082	2.37708e-301	7	AP2A1
3.09407e-303	3.68984	0.906	0.263	6.61358e-299	7	DEK
4.15058e-302	1.08674	0.773	0.15	8.87187e-298	7	CD36
8.09932e-302	0.623516	0.637	0.098	1.73123e-297	7	DPM2
8.31751e-302	0.437415	0.423	0.038	1.77787e-297	7	RAB6B
1.87983e-299	0.844214	0.471	0.053	4.01813e-295	7	PCNA
5.32356e-299	0.590011	0.492	0.056	1.13791e-294	7	SKA2
2.72939e-298	0.581995	0.478	0.053	5.83406e-294	7	AC100835.2
3.84907e-297	0.340722	0.304	0.017	8.22738e-293	7	BRCA1
1.09033e-296	0.551273	0.455	0.048	2.33057e-292	7	HACD3
7.68756e-296	0.387881	0.321	0.02	1.64322e-291	7	LRRCC1
8.9926e-295	0.444053	0.437	0.043	1.92217e-290	7	PPOX
1.31712e-294	0.583575	0.48	0.054	2.81534e-290	7	SLC1A5
3.61865e-294	0.461328	0.406	0.037	7.73486e-290	7	FHDC1
3.76587e-294	1.03683	0.799	0.168	8.04956e-290	7	HDGF
2.33643e-292	0.649099	0.537	0.072	4.99411e-288	7	OAT
2.79062e-290	0.462165	0.344	0.025	5.96494e-286	7	RFC4
7.57106e-290	0.803642	0.642	0.106	1.61831e-285	7	CISD2
5.14397e-289	1.52469	0.619	0.109	1.09952e-284	7	HIST1H1D
3.5429e-287	0.370524	0.284	0.015	7.57295e-283	7	RCCD1
5.2599e-287	0.387465	0.329	0.022	1.1243e-282	7	GMNN
9.3147e-287	2.75701	0.671	0.126	1.99102e-282	7	TMEM14C
9.77111e-286	0.311449	0.27	0.013	2.08858e-281	7	SLC29A1
1.49723e-284	0.322259	0.31	0.019	3.20033e-280	7	MYH10
2.25525e-283	0.356145	0.347	0.026	4.82061e-279	7	SLC6A8
2.89272e-282	0.336611	0.276	0.014	6.18319e-278	7	KCNH2
2.20461e-280	0.507673	0.34	0.025	4.71235e-276	7	SAC3D1
1.4839e-278	6.19529	0.853	0.202	3.17183e-274	7	TUBB4B
4.41115e-277	0.515179	0.958	0.355	9.42883e-273	7	ATP5IF1
1.37364e-276	0.270354	0.267	0.013	2.93615e-272	7	SLC43A1
2.49532e-276	2.80946	0.818	0.219	5.33374e-272	7	TMEM14B
1.21317e-274	0.336776	0.279	0.015	2.59316e-270	7	HIST1H2BF
6.49367e-273	0.501449	0.418	0.043	1.38802e-268	7	MPHOSPH9
4.14612e-272	5.86637	0.971	0.414	8.86234e-268	7	ANP32B
3.44516e-269	0.66877	0.599	0.1	7.36403e-265	7	ATP1B3
5.35767e-267	0.599387	0.591	0.095	1.1452e-262	7	USP14
2.89265e-266	0.437589	0.299	0.02	6.18304e-262	7	HELLS
2.74583e-265	3.16619	0.846	0.228	5.86921e-261	7	H1FX
3.09288e-265	0.335408	0.298	0.019	6.61104e-261	7	KCNN4
1.03494e-263	0.444769	0.265	0.014	2.21218e-259	7	GINS2
1.14785e-263	0.30121	0.265	0.014	2.45352e-259	7	SEC14L4
7.00345e-263	0.399919	0.35	0.03	1.49699e-258	7	CCP110
4.22782e-262	0.757962	0.645	0.114	9.03697e-258	7	ABHD5
6.79952e-261	0.472447	0.361	0.033	1.4534e-256	7	TMPRSS9
7.00639e-261	0.343876	0.289	0.018	1.49761e-256	7	CEP152
7.80236e-261	0.816691	0.725	0.141	1.66775e-256	7	GCLM
1.18023e-260	0.496699	0.488	0.063	2.52275e-256	7	SLC14A1
5.47741e-260	0.371451	0.361	0.032	1.1708e-255	7	LXN
1.7613e-257	0.580818	0.492	0.067	3.76478e-253	7	PGRMC2
2.84407e-257	0.365713	0.344	0.029	6.0792e-253	7	COL18A1
1.06581e-256	0.562367	0.431	0.05	2.27817e-252	7	TFR2
1.68189e-255	0.260494	0.35	0.03	3.59504e-251	7	HIST1H2BH
2.61068e-255	0.546064	0.485	0.066	5.58033e-251	7	FAM117A
3.22927e-253	0.381712	0.378	0.037	6.90256e-249	7	RAD51C
1.4076e-252	0.565205	0.54	0.082	3.00875e-248	7	USP1
1.16315e-246	0.642092	0.455	0.06	2.48624e-242	7	TSTA3
6.60457e-246	0.480763	0.534	0.081	1.41173e-241	7	STRADB
9.83518e-243	0.287232	0.264	0.016	2.10227e-238	7	LMNB2
4.93166e-242	0.414037	0.407	0.047	1.05414e-237	7	ELOVL1
1.02783e-241	0.388465	0.33	0.029	2.19699e-237	7	WRN
2.08103e-241	0.497534	0.654	0.125	4.4482e-237	7	CMAS
1.10533e-239	0.276459	0.256	0.015	2.36265e-235	7	FAM83D
2.25048e-239	0.535242	0.548	0.09	4.81041e-235	7	EHBP1L1
2.89959e-238	0.537969	0.573	0.098	6.19787e-234	7	CYC1
4.40523e-238	0.701077	0.597	0.109	9.41618e-234	7	METAP2
6.74406e-238	0.402236	0.377	0.04	1.44154e-233	7	ART4
8.76124e-237	0.569994	0.506	0.077	1.87272e-232	7	CBX5
3.3686e-236	0.832744	0.645	0.13	7.20038e-232	7	MIS18BP1
7.33284e-236	0.677964	0.653	0.129	1.56739e-231	7	SUZ12
1.61673e-232	0.452483	0.463	0.065	3.45575e-228	7	JAZF1
5.21933e-232	0.485954	0.532	0.084	1.11563e-227	7	TNS1
1.19374e-231	0.330064	0.356	0.037	2.55162e-227	7	CDKN2C
1.50751e-230	0.367908	0.528	0.082	3.2223e-226	7	GATA1
5.9146e-230	0.472626	0.397	0.047	1.26425e-225	7	SLC2A4RG
2.60382e-229	0.554351	0.443	0.061	5.56566e-225	7	SLC20A1
5.27804e-229	0.646471	0.505	0.078	1.12818e-224	7	CCDC167
9.23086e-229	0.297023	0.285	0.022	1.9731e-224	7	GPR146
1.49786e-228	1.19324	0.832	0.245	3.20168e-224	7	UCP2
6.38052e-228	1.29394	0.636	0.129	1.36384e-223	7	POLR2I
9.82752e-228	0.412323	0.389	0.045	2.10063e-223	7	ALYREF
4.70466e-227	0.636392	0.651	0.136	1.00562e-222	7	ITGA4
1.10331e-226	0.528231	0.46	0.065	2.35833e-222	7	TRIM13
1.49402e-226	0.49095	0.468	0.068	3.19347e-222	7	ACSL6
1.38561e-225	0.577275	0.576	0.106	2.96175e-221	7	MXI1
1.39326e-223	1.43305	0.832	0.25	2.97809e-219	7	TCEA1
1.12201e-222	0.285393	0.262	0.018	2.39829e-218	7	TSPAN17
6.48901e-222	0.32485	0.395	0.048	1.38703e-217	7	CD58
1.04198e-221	0.278129	0.355	0.037	2.22724e-217	7	TSPAN13
7.24373e-219	0.883767	0.719	0.178	1.54835e-214	7	SRSF2
1.05473e-218	0.58219	0.528	0.089	2.25448e-214	7	MAZ
2.41824e-218	1.34623	0.887	0.26	5.16899e-214	7	RGCC
1.18916e-217	0.486881	0.586	0.11	2.54182e-213	7	FAM104A
3.12471e-217	0.268978	0.265	0.02	6.67906e-213	7	HAUS2
5.19147e-217	0.52355	0.59	0.113	1.10968e-212	7	MKNK2
1.66289e-216	0.394076	0.327	0.033	3.55442e-212	7	NAPEPLD
1.9007e-216	0.377158	0.394	0.049	4.06275e-212	7	KAT2B
1.59504e-213	1.1353	0.881	0.246	3.40939e-209	7	YBX3
1.84126e-213	0.736673	0.631	0.133	3.93569e-209	7	BRD7
1.14936e-212	0.418898	0.468	0.071	2.45676e-208	7	TANGO2
1.36027e-212	0.406091	0.373	0.045	2.90759e-208	7	TMEM86B
4.05266e-212	0.686226	0.318	0.032	8.66257e-208	7	KPNA2
1.37651e-211	0.43114	0.455	0.068	2.94229e-207	7	HAT1
5.16496e-211	0.376361	0.344	0.038	1.10401e-206	7	TCF3
9.01738e-211	0.4005	0.434	0.063	1.92747e-206	7	PPME1
1.21568e-210	0.305531	0.293	0.026	2.59851e-206	7	EMC9
1.73945e-210	0.51704	0.531	0.094	3.71807e-206	7	YIPF6
1.82328e-210	0.421052	0.313	0.031	3.89726e-206	7	PRIM1
7.23192e-210	0.366943	0.27	0.022	1.54582e-205	7	LIG1
4.0613e-208	0.566463	0.491	0.082	8.68102e-204	7	AQP3
2.0157e-207	0.374392	0.431	0.061	4.30855e-203	7	RABL6
1.78513e-205	0.466243	0.568	0.107	3.81572e-201	7	TRAK2
3.11656e-205	0.434354	0.455	0.07	6.66165e-201	7	ZDHHC12
6.26467e-204	7.22547	0.522	0.102	1.33907e-199	7	ARL6IP1
4.46133e-202	0.35342	0.262	0.021	9.5361e-198	7	TRIM59
4.12317e-201	0.281085	0.341	0.039	8.81329e-197	7	MFSD2B
1.1646e-200	0.323818	0.372	0.048	2.48933e-196	7	SNRNP25
6.89104e-200	0.569587	0.545	0.101	1.47296e-195	7	SPECC1
2.60147e-199	0.324648	0.33	0.037	5.56065e-195	7	RMDN3
2.14989e-198	0.461238	0.475	0.079	4.59539e-194	7	HIST2H2AC
3.19705e-196	0.289834	0.326	0.036	6.83368e-192	7	CYBRD1
4.6223e-196	0.318232	0.332	0.038	9.88018e-192	7	GREM1
1.55092e-195	1.99933	0.759	0.21	3.31509e-191	7	HIST1H1C
3.84045e-195	0.337638	0.289	0.028	8.20896e-191	7	GPSM2
1.14331e-194	0.396344	0.704	0.176	2.44382e-190	7	H2AFY
2.42311e-194	0.659915	0.509	0.095	5.17941e-190	7	SMC1A
2.95437e-194	0.431255	0.451	0.072	6.31498e-190	7	GCLC
5.01014e-194	0.359816	0.395	0.055	1.07092e-189	7	ECI1
9.47437e-192	0.627006	0.599	0.135	2.02515e-187	7	RANBP1
6.29852e-191	1.03319	0.739	0.185	1.34631e-186	7	RHEB
6.55038e-191	0.308203	0.438	0.069	1.40014e-186	7	ZDHHC3
3.75477e-190	0.541587	0.361	0.048	8.02582e-186	7	HLTF
3.81511e-190	0.258551	0.256	0.022	8.15479e-186	7	ZNF273
9.74396e-190	0.415482	0.469	0.08	2.08277e-185	7	STK11
2.06464e-189	0.462957	0.497	0.091	4.41318e-185	7	COPS3
3.6462e-189	0.35141	0.366	0.049	7.79374e-185	7	DTYMK
1.23069e-188	0.304013	0.302	0.032	2.63059e-184	7	LPCAT3
[truncated: 4,789 more rows]
